# Supplementary material for: The nucleoid protein Dps binds genomic DNA of Escherichia coli in a non-random manner
Source: PLoS One. 2017 Aug 11;12(8):e0182800. doi: 10.1371/journal.pone.0182800 (PMC5553809; doi:10.1371/journal.pone.0182800)
Supplement: S2 Table — (XLSX) [file pone.0182800.s008.xlsx]

## Sheet: Page_1_Exp-1_default settings
Peak regions with a length 60 bp and more found by CLC GW in the library of the first experiment using defaut settings (0.5 for length fraction and 0.8 for similarity fraction)
Peaks, separated by less than 90 bp from the upstrem peak are marked in gray
Coordinates of peaks overlapping with peaks of the second experiment are bolded
Total number of peaks					14875
Total number of combined peaks					10516
Number of peaks overlapping with peaks of Exp.2					7232
Number of peaks overlapping with 371 peaks found by SELEX					354
Average length					102.1
Average p-value					0.0059
	Peak borders
Number	Left	Right	Center of peak	Length	P-value	Overlap with peaks found by SELEX
1	25	90	67	66	0.04
2	195	299	245	105	2.46e-06
	348	453	399	106	2.83e-15
	516	621	578	106	7.68e-06
	686	802	776	117	1.73e-06
3	912	1015	968	104	2.57e-17
	1095	1171	1124	77	0.00189
4	1262	1363	1313	102	2.82e-05
5	1557	1626	1603	70	0.00499
6	1740	1832	1786	93	1.55e-07
	1898	2015	1949	118	0.03
	2082	2177	2140	96	0.0085
7	2488	2588	2538	101	0.000679
	2660	2777	2698	118	2.78e-05
	2777	2915	2868	139	0.000218
8	3187	3247	3215	61	0.00577
9	3349	3451	3402	103	7.45e-11
	3520	3650	3600	131	3.57e-19
10	3785	3858	3823	74	0.00011
11	4228	4322	4280	95	0.0015
	4368	4471	4415	104	1.29e-09
12	4729	4833	4802	105	0.03
13	5377	5518	5427	142	9.92e-05
	5604	5707	5671	104	1.26e-05
14	6109	6234	6208	126	0.000459
15	6561	6643	6601	83	0.00175
16	7070	7215	7167	146	0.00339
17	7402	7547	7447	146	0.00628
18	7673	7793	7751	121	0.04
19	8097	8204	8147	108	1.28e-05
20	8552	8663	8603	112	0.000482
21	8902	9028	8953	127	2.04e-06
	9093	9186	9142	94	0.00339
22	9333	9439	9389	107	1.08e-07
23	9546	9660	9597	115	1.11e-08
24	9755	9851	9807	97	0.00757
25	10049	10139	10091	91	1.99e-05
26	10478	10556	10518	79	5.09e-09
27	10684	10779	10734	96	1.3e-05
28	10873	10971	10944	99	0.00121
29	11080	11165	11127	86	2.17e-05
	11217	11285	11254	69	0.00983
30	11655	11767	11717	113	0.000806
31	12198	12283	12251	86	0.00159
32	12465	12550	12503	86	7e-05
33	12646	12762	12683	117	0.03
34	12891	12995	12945	105	2.84e-14
35	13282	13427	13378	146	0.000896
36	13524	13640	13574	117	6.47e-07
37	13735	13829	13777	95	0.00836
	13884	14006	13956	123	9.97e-08
	14075	14160	14110	86	0.05
38	14404	14510	14446	107	2.94e-05
39	14630	14710	14680	81	3.43e-05
	14793	14904	14821	112	0.00105
40	15143	15233	15193	91	2.83e-09
	15276	15401	15351	126	5.41e-29
41	16714	16844	16762	131	5.12e-33
42	17119	17195	17150	77	0.00892	+
43	17516	17597	17559	82	0.000685
	17670	17780	17711	111	0.000227
	17780	17868	17825	89	0.000866
44	18001	18108	18069	108	8.94e-05
45	18223	18361	18311	139	2.69e-08
46	18578	18684	18635	107	0.00014
47	18804	18937	18887	134	0.000202
48	19029	19107	19071	79	2.22e-05
	19195	19302	19227	108	0.03
49	19536	19623	19577	88	0.00161
	19703	19811	19761	109	1.05e-34
50	20545	20661	20592	117	3.18e-29
	20719	20836	20787	118	8.38e-07
	20915	21035	20985	121	1.59e-09
51	21175	21303	21253	129	3.45e-11
52	21456	21555	21517	100	0.00163
53	21648	21751	21714	104	5.06e-06
54	21852	21952	21903	101	1.58e-08
55	22240	22333	22287	94	1.16e-10
	22423	22572	22474	150	0.000144
56	22681	22813	22763	133	1.39e-07
	22895	22997	22946	103	3.98e-10
57	23089	23232	23132	144	0.01
	23268	23383	23339	116	0.00067
58	23525	23642	23593	118	3.5e-07
	23665	23784	23750	120	0.00363
59	23886	23955	23923	70	0.00539
	24000	24121	24090	122	0.000187
60	24217	24351	24266	135	0.000211
61	24461	24529	24491	69	0.05
	24605	24711	24645	107	0.000376
62	24838	24972	24889	135	3.4e-07
63	25087	25200	25138	114	8e-10
64	25293	25410	25322	118	0.00122
65	25527	25643	25571	117	2.45e-07
66	25929	26029	25996	101	5.71e-09
	26110	26216	26159	107	2.1e-22
	26276	26358	26323	83	0.00019
67	26454	26601	26501	148	0.000163
	26616	26717	26665	102	0.000308
68	26992	27092	27043	101	0.00249
69	27275	27363	27304	89	0.00296
70	27580	27678	27646	99	0.000205
	27727	27825	27789	99	1.23e-06
71	27917	28008	27956	92	0.00546
72	28159	28229	28189	71	0.00611
73	28451	28566	28521	116	1.77e-06
74	28701	28791	28764	91	0.000132
	28872	28986	28922	115	1.17e-06
	28986	29107	29058	122	0.000249	+
75	29527	29619	29570	93	3.67e-06
	29674	29774	29718	101	1.32e-06
	29833	29910	29873	78	0.000501
	29995	30093	30049	99	2.92e-06
76	30335	30461	30382	127	0.000229
77	30621	30740	30690	120	4.6e-06
78	31119	31212	31177	94	0.04
	31240	31384	31335	145	0.0022
79	31565	31665	31616	101	0.02
	31729	31805	31761	77	0.03
80	31951	32047	32000	97	0.00025
81	32235	32345	32277	111	4.14e-12
82	32503	32607	32553	105	1.08e-05
83	32715	32812	32766	98	1.83e-07
84	32928	33059	32970	132	0.02
85	33359	33439	33401	81	1.41e-10
	33529	33632	33580	104	2.81e-13
	33664	33747	33715	84	6.84e-05
86	33905	34019	33969	115	0.000327	+
87	34529	34633	34579	105	0.00318	+
88	34736	34855	34819	120	1.03e-08
89	34962	35052	35012	91	1.39e-08
	35131	35220	35180	90	6.31e-05
90	35545	35658	35608	114	0.01
	35737	35856	35787	120	4.29e-09
91	36506	36602	36562	97	2.44e-06
92	37041	37122	37093	82	0.000267
93	37489	37588	37535	100	2.55e-07
94	37990	38058	38023	69	0.00061
95	38158	38251	38199	94	1.43e-05
96	38543	38634	38575	92	9.32e-05
97	38785	38881	38828	97	3.13e-07
98	38991	39061	39017	71	0.000188
99	39745	39831	39772	87	0.03
100	39971	40078	40012	108	0.00918
101	40482	40571	40523	90	0.000901
	40649	40760	40695	112	0.01
102	40990	41057	41023	68	0.00578
103	41292	41356	41321	65	0.03
	41434	41553	41503	120	6e-06
	41636	41740	41685	105	0.000667
104	42535	42646	42580	112	8.26e-07
	42646	42770	42727	125	0.00663
105	43089	43162	43124	74	0.00317
106	43274	43337	43291	64	0.03
	43417	43489	43467	73	0.00592
107	43589	43680	43617	92	0.00153
108	43802	43884	43851	83	0.00103
109	44181	44295	44232	115	4.2e-08
110	44507	44579	44550	73	5.84e-05
111	44924	45018	44953	95	0.0011
112	45118	45208	45141	91	6.59e-05
113	45336	45429	45378	94	3.89e-05
114	45974	46064	46028	91	0.000854
115	46158	46245	46187	88	0.01
116	46783	46924	46827	142	0.04
117	47056	47127	47099	72	0.000272
118	47480	47582	47536	103	0.00498
	47642	47711	47661	70	0.02
119	47888	47950	47926	63	0.02
120	48050	48137	48089	88	3.7e-06
	48164	48290	48244	127	8.26e-21
	48380	48463	48412	84	9.18e-12
121	48614	48695	48657	82	1.73e-06
122	48788	48882	48830	95	0.000148
	48951	49025	48985	75	0.00285
123	49118	49209	49156	92	0.01
124	49353	49468	49435	116	0.04
125	49688	49761	49723	74	6.96e-05
	49839	49930	49866	92	0.000301
126	50191	50284	50235	94	0.00079
	50347	50421	50385	75	6.22e-05
	50466	50574	50507	109	0.000109
127	50811	50911	50865	101	0.00055
	50959	51059	51009	101	3.67e-05
128	51387	51508	51458	122	5.81e-07
129	51613	51731	51651	119	3.67e-13
130	51859	51996	51896	138	8.35e-05
131	52112	52203	52151	92	0.03
	52231	52376	52331	146	3.85e-06
132	52557	52661	52611	105	6.37e-11
	52736	52820	52778	85	0.00333
	52867	52973	52923	107	6.65e-06
	53020	53127	53071	108	3.98e-07
	53211	53330	53262	120	2.84e-13
133	53438	53547	53497	110	9.67e-07
134	53645	53750	53700	106	1.79e-07
135	53992	54130	54080	139	2.65e-08
	54164	54267	54215	104	1.29e-09
	54349	54453	54400	105	9.42e-06
	54482	54580	54534	99	0.00148
	54626	54712	54665	87	0.00013
136	54840	54938	54905	99	0.00029
137	55031	55153	55082	123	1.65e-05
	55213	55307	55259	95	2.94e-06
	55386	55496	55437	111	5.5e-05
	55502	55652	55602	151	2.19e-05
138	55754	55900	55800	147	0.000531
	55983	56109	56010	127	0.000431
139	56234	56345	56295	112	8.6e-09
	56428	56533	56484	106	0.00115
	56585	56697	56661	113	0.02
140	56826	56928	56878	103	1.93e-05
	56989	57138	57039	150	3.55e-05
141	57357	57493	57408	137	1.99e-05
142	57626	57733	57671	108	5.91e-06
	57802	57881	57849	80	0.000282
	57881	57989	57957	109	0.000219
143	58087	58182	58126	96	0.00238
144	58587	58700	58654	114	0.02	+
	58790	58874	58812	85	0.03
145	58969	59093	59057	125	0.0068
146	59342	59436	59401	95	0.000669
147	59643	59738	59683	96	0.03
	59794	59909	59845	116	6.96e-06
	59930	60048	60001	119	4.08e-05
	60134	60239	60190	106	6.94e-05
148	60335	60427	60376	93	0.0012
149	60529	60615	60563	87	0.00341
150	61140	61234	61179	95	0.000858
151	61395	61492	61446	98	1.36e-09
152	61654	61763	61726	110	9.68e-05
153	61871	61944	61922	74	0.05
	62019	62127	62077	109	0.000119
154	62241	62357	62308	117	0.02
155	62652	62767	62730	116	0.00209
156	62865	62926	62895	62	0.02
157	63095	63206	63164	112	8.06e-07
158	63398	63509	63433	112	0.00172
159	63641	63735	63680	95	9.14e-08
160	63829	63924	63866	96	3.7e-09
161	64035	64111	64064	77	0.01
162	64362	64437	64400	76	0.03
163	64568	64678	64630	111	2.12e-09
164	64992	65057	65028	66	0.04
165	65179	65270	65218	92	1.38e-15
166	65365	65461	65392	97	0.02
167	65621	65715	65685	95	0.01
168	65864	65949	65893	86	0.02
169	66246	66343	66297	98	0.000458
170	66501	66604	66566	104	1.4e-11
171	66783	66880	66823	98	1.37e-17
172	66994	67101	67071	108	0.000808
173	67218	67301	67254	84	0.00171
	67379	67465	67415	87	3.45e-07
174	67556	67644	67601	89	0.000137
175	67877	67945	67915	69	0.03
176	68066	68162	68109	97	0.000129
177	68387	68447	68430	61	0.05
178	68605	68699	68629	95	0.02
179	68963	69087	69059	125	0.000157
180	69188	69269	69224	82	1.98e-05
181	69704	69820	69785	117	3.73e-06
182	69939	70024	69985	86	0.00103
183	70394	70469	70444	76	0.00325
184	70806	70873	70845	68	0.00328
185	70981	71096	71031	116	0.000321
186	71289	71386	71330	98	0.000222
	71471	71603	71558	133	2.19e-06	+
187	71890	71994	71937	105	6.19e-08	+
188	72269	72379	72318	111	0.02
189	72565	72642	72609	78	0.00995
190	72765	72872	72816	108	6.3e-05
191	73039	73150	73107	112	0.00608
	73229	73293	73259	65	0.01
192	73443	73565	73520	123	0.00162	+
	73625	73695	73640	71	0.03	+
	73763	73850	73790	88	0.03	+
	73918	74003	73958	86	0.00218
	74053	74148	74110	96	0.00135
193	74293	74395	74359	103	0.03	+
	74449	74558	74489	110	1.98e-05	+
194	74658	74790	74740	133	1.52e-07
195	74914	75018	74980	105	1.77e-16
196	75129	75230	75142	102	0.00103
197	75522	75601	75557	80	0.01
	75685	75795	75727	111	4.63e-05
	75859	75941	75901	83	0.02
198	76063	76187	76163	125	0.00228
199	76498	76568	76532	71	0.00282
200	76759	76823	76796	65	0.03
201	76922	77016	76968	95	0.00246
	77059	77195	77105	137	0.000145
202	77347	77434	77393	88	0.00357
203	78153	78278	78248	126	0.000821
204	78857	79007	78908	151	0.000101
205	79111	79212	79160	102	0.00188
206	79468	79546	79490	79	0.00765
207	79708	79800	79757	93	2.9e-07	+
	79886	79962	79925	77	0.01
208	80440	80532	80480	93	0.00543
209	81022	81113	81068	92	0.00214
	81180	81243	81210	64	0.01
210	81388	81479	81423	92	2.34e-08
211	81606	81723	81689	118	3.8e-06
212	81825	81931	81884	107	9.68e-06
213	82030	82097	82050	68	0.02
214	82612	82714	82668	103	5.72e-06
215	82862	82976	82932	115	0.00851
	82999	83104	83068	106	0.00755
216	83208	83331	83282	124	0.02
	83351	83473	83447	123	0.00368
	83560	83666	83616	107	2.89e-18
	83740	83854	83791	115	1.98e-08	+
217	84434	84565	84485	132	0.00162
218	84700	84794	84737	95	0.00568
219	85099	85202	85148	104	0.000113
220	85828	85948	85918	121	1.13e-06
221	86043	86108	86075	66	0.00313
222	86342	86449	86381	108	9.45e-06
223	86889	87003	86969	115	3.41e-05
224	87139	87263	87217	125	0.00767
225	87382	87455	87417	74	0.00125
226	87587	87689	87658	103	0.00771
227	88044	88172	88126	129	0.00445
228	88276	88358	88327	83	0.000206
229	88626	88726	88693	101	1.06e-05
	88770	88877	88827	108	1.4e-08
	88935	89083	88983	149	0.000238
230	89305	89386	89329	82	0.00961
	89406	89543	89493	138	1.29e-06
	89582	89714	89633	133	1.09e-22
231	89859	89962	89912	104	7.52e-09
232	90226	90337	90277	112	3.41e-05
233	90531	90633	90583	103	2.43e-08
234	90871	91004	90961	134	0.00184
	91094	91199	91145	106	2.32e-08
235	91512	91663	91563	152	1.77e-05
	91719	91834	91770	116	1.82e-07
236	92071	92178	92128	108	0.000794
	92227	92348	92298	122	8.26e-07
	92434	92516	92481	83	0.00687
237	92656	92761	92727	106	1.34e-06
	92823	92954	92874	132	2.81e-11
238	93114	93225	93182	112	2.24e-15
	93311	93411	93346	101	8.46e-06
239	93527	93605	93570	79	0.01
	93673	93765	93714	93	2.99e-07
	93844	93947	93897	104	1.87e-12
240	94070	94166	94126	97	0.000381
241	94357	94430	94387	74	0.00408
242	94561	94666	94616	106	0.0094
243	94778	94880	94826	103	0.000945
244	95091	95169	95130	79	0.000252
245	95273	95396	95346	124	2.55e-06
	95465	95575	95510	111	1.54e-05
246	95791	95874	95822	84	1.22e-05
247	95988	96050	96021	63	0.00146
	96137	96248	96203	112	0.000213
248	96390	96490	96436	101	3.12e-07
	96574	96698	96625	125	1.85e-07
	96775	96915	96817	141	0.000461
249	97109	97208	97158	100	1.19e-08
	97269	97395	97311	127	3.02e-07
	97435	97575	97479	141	0.00119
250	97685	97784	97726	100	1.14e-06
	97861	97966	97912	106	1.18e-12
251	98080	98167	98122	88	0.000156
	98225	98330	98292	106	1.54e-05
	98382	98516	98430	135	0.000329
	98524	98649	98574	126	0.000137
	98655	98760	98705	106	8.13e-05
252	98877	98963	98931	87	0.00114
	99046	99152	99096	107	8.85e-06
253	99412	99489	99446	78	0.004
254	99633	99779	99733	147	3.09e-07
	99847	99953	99908	107	8.23e-05
	100006	100153	100104	148	0.000298
	100236	100342	100286	107	3.53e-07
255	100793	100885	100844	93	4.83e-05
256	100984	101079	101035	96	7.93e-07
257	101549	101651	101601	103	2.42e-08
258	101999	102148	102049	150	1.63e-06
259	102272	102368	102318	97	9.47e-05
	102435	102527	102480	93	0.00165
	102554	102670	102593	117	0.000854
260	103014	103120	103070	107	6.37e-05
261	103323	103444	103373	122	9.21e-05
262	103536	103666	103587	131	4.98e-05
	103666	103767	103717	102	6.86e-06
	103835	103949	103899	115	3.21e-07
263	104134	104239	104189	106	1.95e-07
	104290	104369	104336	80	0.00318
	104427	104520	104476	94	0.00062
264	104948	105058	104999	111	1.07e-07
265	105342	105458	105408	117	5.09e-14
	105527	105638	105596	112	2.63e-06
266	105775	105902	105857	128	4.05e-09
	105964	106067	106015	104	2.84e-23
	106157	106233	106176	77	0.0012
	106287	106418	106372	132	2.65e-08
267	106588	106717	106667	130	5.3e-12
268	106817	106915	106868	99	9.33e-12
269	107019	107167	107117	149	2.38e-12
270	107345	107440	107396	96	0.0008
	107459	107580	107537	122	0.000672
271	107728	107874	107779	147	1.82e-09
	107926	108040	107991	115	9.2e-09
272	108428	108532	108468	105	7.22e-06
	108569	108676	108626	108	5.68e-08
	108725	108857	108808	133	1.04e-06
273	109144	109253	109203	110	8.3e-10
	109316	109454	109357	139	1.12e-07
	109489	109625	109588	137	0.01
	109671	109749	109724	79	0.000371
274	109859	109949	109885	91	0.00582
	110009	110141	110060	133	0.000136
	110206	110299	110247	94	0.00469
275	110390	110505	110432	116	0.00213
	110573	110700	110624	128	2.31e-06
	110789	110915	110865	127	6.19e-06	+
276	111411	111509	111458	99	4.75e-05
	111539	111637	111589	99	0.00303
277	111740	111837	111802	98	0.00122
	111925	112021	111961	97	2.02e-05
278	112112	112231	112137	120	6.18e-07
	112231	112346	112319	116	2.3e-05
	112413	112520	112482	108	0.000649
279	112712	112821	112751	110	0.00363
280	112927	113036	112986	110	4.76e-11
	113115	113211	113153	97	1.53e-07
281	113335	113435	113383	101	0.000149	+
282	113555	113670	113606	116	0.000154
283	114052	114183	114099	132	5.19e-06	+
284	114402	114465	114435	64	0.000644
285	114592	114659	114617	68	0.04
286	114997	115076	115038	80	0.000489
287	115384	115487	115429	104	3.25e-08
288	115621	115723	115671	103	9.68e-06
289	115986	116083	116037	98	3.6e-05
290	116390	116517	116435	128	3.34e-08
291	116614	116694	116644	81	0.03
292	117419	117498	117464	80	7.48e-05
293	117825	117896	117841	72	0.00838
294	118011	118088	118044	78	0.00942
295	118196	118318	118268	123	0.00733
296	118483	118573	118507	91	0.03
297	118743	118838	118767	96	0.04
	118838	118947	118921	110	0.01
298	119157	119294	119244	138	0.000284
299	119416	119476	119445	61	0.00406
300	119761	119845	119787	85	0.00652
301	119938	120077	120028	140	0.00295
	120120	120208	120195	89	0.04
302	120334	120443	120385	110	5.39e-06
303	120543	120685	120635	143	4.29e-06
304	121219	121326	121265	108	0.01	+
305	121641	121744	121691	104	0.00124	+
306	122137	122237	122193	101	0.00575	+
	122258	122384	122309	127	2.65e-05	+
	122413	122516	122463	104	3.14e-07
307	122686	122799	122783	114	0.03
308	123091	123206	123142	116	2.17e-07
309	123357	123466	123402	110	0.000315
310	124164	124312	124262	149	1.03e-05
	124400	124515	124444	116	2.22e-06
	124589	124668	124626	80	0.03
311	124839	124946	124885	108	0.00398
312	125220	125337	125249	118	0.000616
	125337	125440	125399	104	0.000504
313	125750	125824	125789	75	0.04	+
314	125925	126034	125971	110	6.76e-08	+
	126083	126159	126140	77	0.00261	+
	126243	126341	126284	99	8.37e-09	+
	126404	126487	126449	84	0.000653	+
	126561	126657	126609	97	5.82e-09	+
315	126855	126927	126873	73	0.00615
316	127289	127391	127340	103	4.86e-13
	127443	127549	127505	107	0.03
317	127764	127880	127831	117	7.95e-06
	127918	128030	127980	113	1.11e-06
318	128287	128388	128339	102	1.08e-06
	128419	128547	128512	129	9.67e-05
319	128788	128924	128885	137	0.0005
	129002	129087	129047	86	0.000197
	129153	129264	129203	112	1.46e-06
	129307	129412	129345	106	3.43e-05
320	129664	129778	129750	115	0.000102
321	130004	130119	130073	116	1.19e-05
322	130724	130838	130775	115	1.59e-06
323	130995	131109	131046	115	4.73e-05
	131195	131306	131259	112	0.00888
324	131620	131721	131671	102	2.2e-07	+
	131762	131904	131806	143	1.85e-05	+
325	132024	132117	132078	94	0.000313
	132163	132279	132230	117	5.37e-06
326	132416	132529	132480	114	0.00304
	132600	132697	132650	98	0.000846
	132714	132825	132779	112	8.66e-07
	132883	133007	132934	125	8.33e-12
327	133155	133261	133205	107	2.09e-07
	133343	133450	133400	108	2.05e-08
328	133564	133670	133615	107	3.54e-07
	133735	133869	133769	135	3.62e-06
	133870	133975	133928	106	4.08e-06
	133975	134112	134064	138	2.13e-08
	134195	134289	134238	95	0.000474
329	134514	134620	134555	107	6.47e-06	+
	134668	134747	134698	80	0.01	+
	134791	134891	134846	101	1.88e-08	+
330	135100	135192	135129	93	0.02
331	135309	135383	135336	75	0.03
	135450	135526	135505	77	0.02
332	135627	135724	135674	98	0.000104
333	135877	135988	135927	112	3.58e-06
334	136579	136684	136629	106	4.32e-08
335	136792	136918	136874	127	2.64e-06
336	137096	137191	137142	96	0.000782	+
	137252	137330	137291	79	6.66e-07
	137388	137490	137440	103	7.15e-05	+
337	137711	137844	137794	134	0.00595	+
338	137957	138086	138045	130	7.72e-05
339	138194	138260	138235	67	0.0016
340	138359	138473	138423	115	9.75e-09
341	138662	138762	138718	101	1.21e-08
	138833	138934	138880	102	9.11e-06
	139002	139136	139093	135	0.00657
342	139418	139567	139517	150	0.000328
	139657	139805	139706	149	0.00154
	139853	139965	139903	113	4.19e-06
	140000	140095	140063	96	0.000685
343	140241	140333	140266	93	0.02
344	140463	140579	140531	117	7.6e-11
	140622	140761	140712	140	0.01
345	140867	140948	140898	82	4.83e-05
	141012	141119	141057	108	6.09e-05
346	141332	141418	141394	87	0.00676
	141478	141581	141508	104	0.00135
347	141734	141832	141784	99	0.000451
	141883	141954	141932	72	0.00449
348	142058	142167	142125	110	1.16e-07
	142232	142347	142297	116	4.56e-11
349	142499	142607	142557	109	2.66e-07
350	142823	142930	142880	108	5.72e-05
351	143113	143216	143161	104	0.0038
352	143367	143469	143442	103	0.00178
	143544	143615	143577	72	0.02
353	143707	143778	143739	72	4.58e-05
354	144041	144159	144092	119	5.07e-05
	144239	144320	144290	82	0.02
355	144615	144729	144679	115	1.27e-05
356	144889	144987	144931	99	0.000419
357	145191	145295	145240	105	0.00273
358	145401	145507	145463	107	9.79e-15
359	146137	146236	146171	100	5.96e-07
360	146343	146448	146370	106	0.000249
	146448	146577	146493	130	0.00232
361	146751	146841	146811	91	0.00756
362	147156	147261	147188	106	0.00271
363	147728	147817	147785	90	0.000366
364	147929	148076	147980	148	1.25e-07
365	148212	148319	148274	108	0.00787
366	148673	148795	148745	123	2.16e-05
	148849	148926	148881	78	0.000693
367	149020	149130	149088	111	4.25e-05
368	149262	149379	149335	118	0.00235
369	149743	149814	149785	72	0.02
370	149927	150010	149965	84	3.53e-06
	150100	150162	150124	63	0.00695
371	150624	150717	150661	94	0.00185
372	151446	151543	151507	98	0.00431
373	151658	151756	151699	99	6.9e-05
	151779	151916	151816	138	0.000343
374	152275	152394	152320	120	0.000112
375	152509	152618	152553	110	0.02
376	153233	153313	153266	81	0.00501
377	154525	154640	154594	116	3.43e-07
378	154739	154852	154787	114	0.00315
379	155024	155125	155078	102	0.00711
380	155738	155839	155790	102	1.1e-08
	155921	156028	155972	108	1.26e-05
381	156353	156412	156383	60	0.00721
382	156624	156734	156686	111	1.85e-05
	156792	156867	156834	76	0.00421
383	157403	157547	157497	145	0.00211
384	157649	157777	157700	129	0.000132
385	157922	158023	157968	102	0.00309
386	158132	158263	158173	132	0.000523
387	158410	158559	158460	150	2.09e-06
	158624	158729	158694	106	0.000415
388	158834	158929	158886	96	0.000883
389	159023	159098	159059	76	0.00112
390	159224	159361	159322	138	0.00729
391	159615	159728	159662	114	0.000545
392	159860	159961	159907	102	0.00124
393	160137	160253	160185	117	1.06e-05
	160339	160448	160390	110	0.000826
394	160586	160697	160626	112	0.01
395	160881	161023	160973	143	0.000164
	161079	161168	161121	90	0.000766
396	161673	161796	161720	124	6.1e-06
	161828	161936	161851	109	0.00445
	161957	162047	162003	91	0.03
397	162193	162275	162232	83	0.0095	+
398	162608	162686	162639	79	0.04
399	162810	162901	162874	92	0.00134
400	163010	163102	163060	93	4.52e-05	+
	163102	163208	163190	107	0.03	+
401	163319	163410	163359	92	5.66e-06
402	163547	163632	163596	86	6.44e-06
403	163779	163902	163867	124	0.00539
404	164288	164385	164341	98	0.00223
	164454	164537	164497	84	2.8e-28
405	164654	164771	164687	118	8.2e-19
406	164864	164961	164915	98	1.56e-10
407	165166	165262	165217	97	0.00117
408	165359	165445	165393	87	0.00232
	165514	165624	165565	111	0.000261
409	165800	165863	165844	64	0.05
410	166314	166428	166378	115	0.000117
411	166573	166710	166660	138	0.000266
	166786	166906	166833	121	0.000242
412	167065	167185	167138	121	1.16e-05
413	167352	167445	167412	94	0.00457
414	167614	167717	167667	104	6.36e-12
	167794	167901	167845	108	0.000885
415	168162	168280	168200	119	0.000544
	168280	168381	168339	102	6.42e-05
416	168478	168606	168528	129	1.86e-05
	168665	168754	168713	90	0.00732
417	168920	169033	168996	114	3.24e-06
	169099	169220	169150	122	0.000209
	169220	169290	169258	71	0.000247
418	169555	169706	169606	152	2.05e-10
	169787	169903	169853	117	6.46e-08
	169990	170093	170043	104	0.000173	+
419	170225	170341	170276	117	0.000158	+
	170424	170529	170474	106	4.34e-05
420	170692	170805	170755	114	4.63e-05
421	170901	170998	170932	98	0.01
	170998	171124	171081	127	0.000255
422	171302	171445	171345	144	0.000334
423	171690	171820	171739	131	0.00505	+
	171820	171930	171890	111	0.00294	+
	172010	172145	172061	136	0.00264	+
	172178	172318	172276	141	2.68e-07	+
424	172440	172587	172489	148	0.000569	+
	172593	172686	172631	94	0.00642	+
	172755	172863	172806	109	3.52e-20	+
425	173007	173112	173062	106	2.69e-09	+
426	173229	173351	173305	123	0.00143	+
427	173465	173567	173517	103	9.28e-08
	173653	173745	173690	93	1.32e-05
	173811	173911	173862	101	5.46e-10	+
428	174220	174292	174246	73	0.00766	+
	174315	174456	174408	142	2.1e-05
	174467	174576	174543	110	0.00346
	174633	174735	174685	103	0.000224
	174774	174873	174802	100	0.01
429	175139	175222	175190	84	0.000157	+
430	175314	175458	175414	145	0.000156	+
	175547	175667	175617	121	2.26e-07	+
431	176086	176206	176156	121	9.76e-08	+
	176226	176351	176302	126	0.000248	+
	176407	176523	176451	117	2.1e-08
	176594	176697	176640	104	0.000488
	176787	176901	176836	115	0.02
432	177000	177087	177044	88	0.00551
	177141	177216	177182	76	0.00312
	177269	177383	177307	115	0.03
	177397	177481	177435	85	0.000148
	177532	177627	177570	96	0.0019
433	177810	177880	177842	71	0.00035
434	178369	178459	178412	91	1.23e-05	+
435	178745	178830	178787	86	0.02
	178918	178980	178944	63	0.04
	179051	179118	179088	68	0.00286
436	179364	179472	179426	109	8.16e-05
437	179583	179674	179619	92	1.83e-05
	179758	179889	179804	132	0.0051
	179889	179970	179935	82	0.01
438	180293	180355	180319	63	0.04	+
439	180590	180679	180622	90	0.02
440	181120	181248	181214	129	0.00831
	181313	181396	181346	84	0.00662
	181464	181567	181493	104	0.00248
441	181785	181873	181832	89	0.02
	181937	182021	181989	85	3.12e-05
	182107	182203	182182	97	0.00224
442	182413	182482	182448	70	0.00938
	182530	182627	182563	98	0.02
443	182830	182915	182892	86	0.00127
	182985	183082	183048	98	4.09e-05
444	183194	183303	183258	110	0.00144
445	183630	183727	183688	98	1.88e-07
446	184119	184209	184170	91	2.29e-05
447	184470	184580	184554	111	0.00893
448	184714	184807	184755	94	0.00465
449	184935	185050	185001	116	0.01
450	185149	185251	185202	103	0.00273
451	185406	185494	185473	89	0.000439
452	185591	185690	185626	100	0.000941
453	185836	185936	185882	101	1.83e-10
454	186067	186171	186113	105	0.0002
	186248	186340	186282	93	5.42e-07
455	186497	186599	186529	103	0.00351
456	186701	186798	186753	98	0.000401
457	187026	187105	187061	80	0.02
458	187278	187368	187332	91	3.54e-07
	187438	187541	187486	104	0.00095
	187611	187698	187666	88	0.03
	187788	187878	187822	91	1.51e-05
459	188233	188340	188266	108	0.01
	188352	188426	188397	75	0.02
460	188696	188840	188747	145	0.000172
	188906	189013	188952	108	0.00313
	189013	189159	189112	147	9.35e-09
461	189277	189373	189319	97	1.02e-05
	189407	189518	189468	112	1.87e-08
462	189627	189730	189674	104	0.00698
463	189894	189973	189937	80	0.00064
464	190065	190170	190116	106	8.05e-16
	190260	190399	190309	140	2.09e-08
	190464	190569	190510	106	4.44e-06
465	190693	190803	190742	111	1.81e-05
466	190965	191076	190996	112	5.29e-05
	191076	191163	191113	88	0.000134
	191241	191353	191303	113	1.46e-07
467	191456	191570	191504	115	4.32e-06
	191645	191787	191745	143	0.00103
	191858	191940	191904	83	2.42e-06
468	192049	192158	192100	110	4.44e-07
469	192295	192405	192355	111	0.00242
470	192662	192783	192735	122	7.09e-07
471	192919	193048	192998	130	8.84e-12
	193088	193208	193135	121	0.00103
	193217	193317	193268	101	1.94e-06
	193333	193471	193433	139	7.15e-05
472	193597	193718	193634	122	3.53e-08
	193793	193923	193844	131	2.36e-05
473	194068	194131	194105	64	0.04
474	194316	194420	194371	105	9.31e-10
	194441	194587	194539	147	5.24e-05
	194675	194779	194725	105	2.39e-05
475	194932	195082	194982	151	5.47e-10
	195168	195278	195228	111	0.00321
	195304	195405	195366	102	0.000118
	195491	195610	195538	120	0.000341
476	195800	195901	195851	102	4.3e-08
	195968	196076	196019	109	2.59e-06
	196143	196249	196180	107	0.000271
	196249	196364	196324	116	0.000612
477	196641	196751	196692	111	3.49e-11
478	197043	197160	197093	118	0.0011
	197200	197313	197251	114	2.23e-10
479	197461	197569	197511	109	5.57e-09
480	197682	197773	197744	92	0.0037
481	197920	198027	197977	108	2.31e-07
482	198290	198400	198350	111	6.47e-06
483	198703	198805	198758	103	3.04e-07
	198825	198950	198900	126	7.35e-08
	199003	199111	199061	109	2.42e-05
484	199214	199325	199249	112	0.00648
485	199467	199580	199530	114	9.1e-07
	199648	199752	199702	105	0.02
	199802	199951	199901	150	2.36e-06
	199996	200107	200047	112	9.72e-08
	200196	200320	200271	125	2.31e-09
486	200503	200621	200542	119	9.63e-11
487	200733	200833	200800	101	1.93e-09
488	200998	201121	201048	124	5.65e-09
	201186	201299	201249	114	1.61e-10
489	201567	201668	201618	102	9.51e-15
490	201789	201896	201846	108	4.36e-09
	201978	202060	202034	83	0.00334	+
491	202168	202257	202205	90	1.65e-05	+
	202316	202424	202383	109	0.000218	+
	202487	202625	202575	139	6.12e-05
492	202748	202830	202789	83	0.000621
	202862	202976	202913	115	3.68e-05
493	203128	203214	203181	87	0.00018
494	203344	203489	203439	146	0.000284
	203522	203617	203569	96	0.00791
495	203714	203805	203748	92	0.000866
496	203903	204013	203954	111	0.001
497	204113	204226	204177	114	2.35e-06
498	204461	204571	204522	111	3.66e-06
499	204734	204846	204798	113	2.16e-06
	204899	204968	204923	70	0.00725
	205016	205095	205050	80	0.00609
500	205316	205390	205355	75	0.00795
	205472	205572	205543	101	0.00544
	205657	205750	205695	94	3.38e-06
	205809	205889	205852	81	0.00411
501	206193	206289	206235	97	0.00735
502	206407	206502	206461	96	4.19e-06
503	206646	206782	206740	137	7.11e-09
504	206894	207025	206935	132	2.01e-06
505	207653	207731	207694	79	0.01
	207804	207935	207838	132	0.02
506	208270	208409	208367	140	3.86e-05
	208463	208578	208500	116	4.84e-07
507	209119	209239	209169	121	2.43e-06
	209239	209367	209317	129	1.07e-07
	209457	209541	209506	85	0.01
508	209737	209847	209781	111	2e-06
509	209950	210027	209992	78	0.00959
510	210121	210181	210146	61	0.00213
511	210289	210371	210347	83	0.00302
512	210472	210558	210527	87	0.000379
513	210763	210837	210792	75	0.02
	210894	210993	210948	100	0.00064
	211053	211120	211072	68	0.000753
514	211617	211718	211675	102	0.00622
515	211975	212095	211997	121	0.02
516	212233	212348	212284	116	1.81e-25
517	212445	212511	212469	67	4.71e-05
	212585	212683	212639	99	3.67e-05
	212696	212801	212763	106	4.68e-08
518	212898	212977	212934	80	3.5e-07
519	213183	213280	213230	98	7.24e-07
520	213670	213775	213719	106	5.51e-48
521	213954	214083	214001	130	1.66e-08
522	214561	214654	214589	94	0.01
523	214864	214976	214926	113	1.39e-06
524	215179	215270	215233	92	0.00765
	215341	215453	215392	113	6.62e-11
525	215832	215943	215881	112	0.00597
526	216073	216161	216132	89	0.00165
527	216265	216404	216304	140	1.2e-07
528	216854	216961	216903	108	0.01
529	217139	217237	217198	99	0.00197
530	217344	217451	217395	108	0.04
531	217805	217905	217870	101	0.00185
532	218002	218104	218057	103	0.000126
	218188	218312	218262	125	0.00636
533	218628	218725	218689	98	0.000234
534	218816	218891	218855	76	0.00265
535	219089	219181	219126	93	0.00459
536	219280	219388	219344	109	0.00638
	219453	219577	219542	125	0.00107
537	219712	219788	219755	77	0.00403
538	219925	220014	219944	90	0.05
539	220289	220390	220335	102	3.85e-05
	220435	220537	220477	103	0.000229
540	220650	220753	220711	104	0.00506
541	220995	221097	221056	103	0.00223
542	221265	221361	221302	97	0.00148
543	221464	221586	221510	123	4.86e-06
544	221880	222007	221974	128	0.00654
545	222113	222247	222158	135	5.82e-06
546	222462	222578	222513	117	1.75e-07
	222636	222714	222671	79	0.03
547	222941	223041	222983	101	6.36e-06
548	223378	223493	223443	116	2.3e-87
549	223694	223795	223744	102	2.31e-84
550	224742	224883	224793	142	4.36e-100
551	225537	225620	225577	84	1.54e-70
	225695	225786	225742	92	7.46e-118
552	225974	226075	226025	102	1.58e-102
553	226251	226352	226302	102	9.87e-104
554	226556	226657	226607	102	5.23e-89
555	226930	227032	226981	103	6.98e-161
556	228636	228732	228685	97	3.92e-36
557	228982	229113	229033	132	1.57e-72
558	229253	229392	229302	140	1.56e-05
559	229483	229590	229540	108	0.000726
560	230005	230117	230056	113	0.00117
561	230537	230648	230610	112	0.00287
562	230767	230870	230843	104	0.02
563	231121	231232	231182	112	5.19e-07
	231318	231447	231368	130	0.000114
	231532	231632	231573	101	1.1e-05
564	231725	231808	231757	84	2.13e-12
565	231926	232012	231954	87	0.02
	232033	232140	232113	108	0.01
	232205	232274	232240	70	0.01
566	232395	232457	232422	63	5.6e-05
567	232733	232829	232779	97	5.4e-06
568	232944	233067	232995	124	2.24e-05
569	233178	233272	233241	95	3.11e-08
570	233467	233581	233514	115	1.6e-07
571	233841	233932	233866	92	0.00209
572	234437	234527	234469	91	0.00239
573	234625	234725	234682	101	2.53e-05
574	234817	234916	234860	100	0.000853
575	235187	235279	235252	93	0.00418
	235369	235441	235402	73	0.00294
576	235616	235724	235667	109	0.00388
577	235866	235969	235939	104	0.000339
578	236799	236945	236897	147	3.06e-33
	237008	237119	237049	112	1.04e-27
579	237505	237655	237605	151	0.000221
580	237759	237830	237790	72	0.00756
581	238090	238156	238116	67	0.03	+
582	238980	239055	238997	76	0.05
583	239170	239259	239203	90	8e-07
584	239419	239550	239519	132	9.82e-05
	239628	239708	239667	81	0.00454
	239761	239844	239799	84	0.00474
585	240363	240455	240411	93	0.01
586	240673	240781	240750	109	0.00408
587	241051	241126	241087	76	0.04
588	241565	241676	241610	112	1.78e-06
589	241821	241887	241846	67	0.00116
	241975	242051	242022	77	1.13e-05
590	242143	242206	242162	64	0.00872
591	242322	242408	242355	87	0.00282
	242471	242548	242506	78	0.02
592	242676	242755	242710	80	0.00258
593	242932	243009	242958	78	0.02
	243085	243161	243102	77	0.03
594	243618	243744	243653	127	1.08e-07
595	243966	244046	244013	81	1.22e-05
	244136	244239	244191	104	2.21e-10
596	244646	244775	244726	130	0.000228
	244831	244942	244902	112	9.57e-12
	245005	245107	245056	103	4.07e-21
597	245234	245337	245293	104	3.36e-05
598	245530	245615	245585	86	0.00029
	245700	245825	245751	126	1.03e-05
	245903	246001	245939	99	7.45e-06
599	246447	246537	246487	91	0.000302	+
600	246883	246997	246924	115	1.72e-07	+
	247029	247143	247097	115	0.01
601	247434	247540	247482	107	0.00687
602	247862	247923	247878	62	0.04
603	248207	248305	248250	99	2.54e-05
604	248423	248500	248456	78	6.1e-05
605	248802	248891	248860	90	0.00175
606	249007	249110	249038	104	0.00178
607	249225	249325	249275	101	0.00035
608	249644	249747	249690	104	7.77e-07
609	249913	249989	249968	77	0.01
610	250194	250284	250242	91	0.03
611	250609	250686	250653	78	3.45e-05
	250761	250835	250790	75	0.00136
612	250937	251004	250973	68	0.00661
	251004	251120	251102	117	0.03
	251201	251295	251225	95	0.04
613	251564	251627	251596	64	0.00346
614	251748	251894	251798	147	9.63e-09
615	252154	252230	252181	77	0.00103
616	252338	252422	252373	85	4.24e-06
	252508	252576	252544	69	0.000478
617	252767	252856	252807	90	0.01
618	253086	253188	253144	103	0.00243
619	253591	253672	253634	82	2.15e-06
620	253820	253925	253843	106	0.04
621	254022	254140	254108	119	0.000312
	254229	254296	254253	68	0.01
622	254487	254600	254530	114	2.33e-09
623	254750	254838	254785	89	5.24e-07
624	254940	255063	255013	124	6.1e-05
625	255187	255263	255212	77	0.0066
	255292	255406	255341	115	1.8e-06
	255469	255550	255524	82	0.04
626	255822	255913	255867	92	0.000908
627	256032	256126	256073	95	0.000442
	256179	256271	256252	93	0.03
628	256382	256483	256428	102	8.29e-05
629	256658	256748	256724	91	0.00142
630	256840	256909	256862	70	0.03
	256954	257072	257040	119	0.000333
631	257313	257412	257356	100	0.000797
	257495	257625	257591	131	0.00366
632	257819	257931	257881	113	2.34e-42
633	258665	258813	258716	149	1.02e-17
	258860	258940	258920	81	0.02
634	259391	259488	259437	98	0.000389	+
635	259598	259698	259643	101	0.01
636	259800	259870	259835	71	0.00928
637	260260	260345	260299	86	1.7e-06
638	260439	260540	260491	102	3.75e-06
	260624	260718	260665	95	0.00813
	260806	260880	260835	75	0.000568
639	261057	261170	261120	114	2.16e-05
	261259	261355	261308	97	0.00643
640	261516	261596	261550	81	0.00309
	261679	261801	261720	123	2.41e-06
	261866	261979	261911	114	5.38e-17
641	262315	262428	262359	114	2.16e-07
642	262602	262728	262683	127	3.31e-05
	262795	262908	262858	114	2.15e-11
643	263024	263117	263057	94	4.3e-05
644	263338	263446	263396	109	0.00035
645	263565	263644	263595	80	0.02
646	263885	263965	263931	81	4.66e-05
647	264060	264151	264095	92	9.09e-11
648	264412	264471	264445	60	0.00439
649	264586	264683	264640	98	9.22e-06
650	264788	264889	264842	102	0.000945
651	265029	265116	265090	88	0.01
652	265248	265351	265288	104	0.00179
653	265698	265801	265751	104	0.000168
654	265936	266024	265983	89	0.04
655	266221	266314	266277	94	0.00545
656	266510	266587	266546	78	0.04
657	266800	266894	266855	95	3.58e-13
658	267018	267123	267060	106	6.48e-05
659	267214	267329	267280	116	0.000971
660	267431	267535	267489	105	3.94e-05
661	267918	267996	267961	79	0.04
662	268149	268261	268211	113	0.000515
663	268412	268496	268470	85	4.31e-07
664	268647	268793	268746	147	5.64e-06
665	269034	269140	269110	107	0.0079
666	269490	269578	269516	89	0.00958
667	269867	269949	269909	83	0.00445
668	270073	270179	270123	107	0.000197
669	270427	270563	270516	137	4.26e-17
670	271278	271423	271378	146	2.25e-10
671	271541	271626	271587	86	2.53e-39
672	271751	271867	271788	117	6.86e-16
	271930	272021	271963	92	0.05
673	272306	272378	272351	73	0.02
674	272482	272594	272508	113	0.01
675	272893	273042	272993	150	0.04
676	273428	273536	273462	109	0.03
677	273641	273745	273689	105	1.75e-05
678	273845	273973	273923	129	8.04e-37
679	275143	275249	275194	107	8.31e-37
	275338	275417	275382	80	9.05e-08
680	275524	275633	275606	110	0.01
681	276044	276135	276105	92	0.01
682	276578	276677	276607	100	0.00689
683	276798	276901	276853	104	3.23e-09
684	277192	277287	277221	96	0.04
685	277442	277555	277509	114	1.66e-14
686	277669	277766	277728	98	1.08e-05
	277849	277927	277893	79	0.02
687	278311	278424	278380	114	5.29e-05
688	279054	279178	279128	125	1.98e-47
689	279885	279973	279933	89	2.52e-43
690	280095	280209	280134	115	8.59e-25
691	280490	280596	280561	107	0.00308
692	281171	281285	281235	115	9.41e-08
693	281804	281931	281855	128	1.93e-06
694	282091	282163	282120	73	0.0035
695	282371	282474	282422	104	2.1e-08
696	282566	282634	282593	69	0.02
697	282737	282817	282764	81	0.00727
698	283333	283418	283365	86	0.00552
	283465	283583	283516	119	0.00211
	283602	283714	283664	113	0.0014
	283779	283869	283827	91	4.6e-09
699	284061	284175	284127	115	3.89e-09	+
	284242	284316	284279	75	0.000522	+
700	284422	284503	284460	82	0.000184	+
701	284595	284679	284642	85	0.000666
702	284827	284940	284878	114	0.00147
	284978	285068	285009	91	0.00959
703	285448	285549	285502	102	0.00382
	285560	285694	285654	135	0.00521
704	286026	286113	286073	88	0.00019
705	286692	286799	286738	108	0.000105
706	286999	287100	287047	102	2.79e-09
707	287270	287372	287329	103	9.52e-06
708	287759	287859	287829	101	0.00129
	287944	288013	287973	70	0.0013
709	288133	288237	288182	105	7.62e-19
710	288464	288609	288515	146	8.69e-13
711	288744	288850	288791	107	0.00167
712	289335	289412	289376	78	0.00345
	289470	289607	289520	138	1.21e-06
713	289704	289838	289789	135	4.07e-06
	289846	289969	289920	124	0.01
714	290355	290464	290421	110	5.68e-23
715	290592	290683	290637	92	3.78e-35
716	291392	291507	291435	116	1.14e-26
	291546	291625	291600	80	0.01
717	292466	292560	292496	95	0.04
	292649	292748	292692	100	0.00038
718	292972	293054	293019	83	1.9e-06
719	293157	293245	293206	89	0.00757
720	293473	293558	293497	86	0.00833
721	295137	295263	295213	127	0.00523
	295341	295449	295412	109	0.00166
	295513	295588	295546	76	0.00775
722	295785	295864	295805	80	0.05
	295926	295999	295961	74	0.04
723	296474	296580	296563	107	0.04
	296663	296752	296704	90	7.52e-05
724	296849	296930	296880	82	0.000633
725	297824	297899	297861	76	0.000315
726	298100	298175	298129	76	0.02
727	298377	298507	298422	131	0.00237
728	299009	299121	299049	113	1.12e-07
729	299453	299527	299494	75	0.00236
730	299657	299754	299686	98	2.81e-06
	299817	299910	299854	94	0.00354
731	300164	300245	300214	82	0.000933
732	300479	300572	300532	94	0.01
733	300722	300794	300778	73	0.03
734	301083	301198	301159	116	0.000128
735	301597	301691	301629	95	0.02
736	301783	301865	301822	83	0.00711
737	302337	302439	302386	103	0.0037
738	303017	303089	303047	73	0.00653
	303168	303274	303251	107	0.02
739	303376	303445	303424	70	0.02
740	303787	303865	303809	79	0.00563
741	304072	304184	304139	113	0.000107
742	304471	304532	304502	62	0.03
	304611	304690	304645	80	0.0086
743	304935	305027	304981	93	0.000448
744	305302	305387	305358	86	0.03
745	305867	305969	305937	103	0.00965
746	306723	306842	306769	120	1.36e-06
747	307479	307564	307521	86	0.00506
748	308487	308614	308537	128	1.96e-05
749	308842	308987	308887	146	2.57e-09
750	309174	309309	309273	136	0.00198
751	309601	309692	309661	92	9.99e-07
752	310243	310343	310292	101	9.61e-11
753	310444	310520	310476	77	0.000739
	310578	310662	310614	85	0.00122
754	310793	310897	310858	105	0.00373	+
755	311964	312071	312015	108	0.000762
756	312190	312283	312241	94	0.01
757	312490	312614	312565	125	0.00346
758	313386	313517	313434	132	1.8e-06
	313554	313638	313605	85	0.00702
759	314213	314305	314260	93	1.94e-08	+
	314392	314498	314440	107	0.00142
	314498	314615	314578	118	0.000216
760	315130	315254	315207	125	5.29e-48
761	316466	316585	316514	120	1.27e-24
762	316954	317073	317002	120	0.04
763	317766	317845	317809	80	0.00376
764	318003	318103	318048	101	1.78e-05
765	318723	318803	318773	81	0.00576
766	319138	319265	319170	128	0.00339
	319325	319396	319356	72	0.01
767	319894	319958	319928	65	0.03
768	320321	320426	320389	106	7.11e-08
769	320618	320678	320657	61	0.04
770	320776	320851	320808	76	0.000924
771	321053	321135	321089	83	0.02	+
772	321684	321748	321705	65	0.01
773	322095	322198	322146	104	0.000826
774	322399	322499	322445	101	2.59e-09
775	322870	322940	322886	71	0.00736
776	323041	323140	323098	100	0.00665
777	323244	323318	323293	75	0.00268
778	323772	323853	323794	82	0.000639
779	324045	324142	324097	98	3.4e-08
	324213	324353	324258	141	6.99e-06
780	324761	324851	324812	91	1.23e-05
	324941	325066	325025	126	0.00166
781	325597	325701	325657	105	0.00405
782	325864	325968	325896	105	0.01
783	326169	326268	326203	100	1.22e-05
784	326420	326530	326497	111	0.000306
785	326630	326732	326680	103	4.99e-06
786	326865	326974	326915	110	0.00188
787	327072	327168	327112	97	8.14e-05
788	327365	327472	327396	108	0.00602
789	327637	327720	327683	84	0.04
790	328034	328111	328070	78	0.00717
	328191	328279	328239	89	1.85e-05
791	328515	328627	328565	113	7.08e-06
792	328879	328988	328944	110	1.57e-07
793	329198	329340	329296	143	0.00126
794	329477	329585	329506	109	0.02
795	329741	329851	329779	111	0.000496
796	330157	330254	330198	98	0.000189
797	330608	330714	330667	107	5.67e-11
798	330806	330881	330843	76	0.000221
799	330991	331054	331017	64	0.000396
800	331263	331364	331314	102	1.09e-05
	331435	331536	331494	102	1.32e-06
801	332424	332488	332460	65	0.0064
802	332579	332657	332622	79	0.01
	332720	332834	332797	115	0.000702
803	333866	333939	333920	74	0.01
804	334352	334429	334372	78	0.00258
805	334798	334882	334849	85	0.00034
806	335376	335448	335418	73	0.00363
807	335572	335640	335604	69	0.00263
808	335961	336087	336010	127	3.84e-10
809	336182	336262	336221	81	0.00446
810	336705	336773	336742	69	0.00393
811	336879	336946	336911	68	0.00285
812	337068	337160	337117	93	9.12e-05
813	337283	337393	337333	111	7.56e-15
814	337669	337755	337720	87	0.000536
815	338423	338527	338482	105	5.97e-11
816	338630	338739	338675	110	0.00751
817	338978	339064	339027	87	0.00784
818	339167	339272	339238	106	0.01
819	339626	339773	339726	148	2.99e-33
820	339906	339993	339960	88	5.74e-71
	340083	340160	340121	78	7.76e-10
	340220	340304	340260	85	0.00815
	340317	340420	340368	104	0.01
821	341358	341460	341410	103	2.53e-14
822	341673	341739	341705	67	0.01
823	342100	342185	342136	86	0.01
824	342353	342459	342403	107	1.33e-05
825	342576	342662	342608	87	0.000625
826	343240	343331	343286	92	0.05
827	343462	343569	343521	108	2.13e-07
	343637	343723	343676	87	0.000151	+
828	344693	344809	344761	117	0.000518
829	345299	345396	345360	98	0.04
830	345725	345827	345776	103	0.04
831	346086	346206	346136	121	3.97e-06
832	346504	346570	346538	67	0.00261
833	346829	346912	346865	84	2.75e-06
	346958	347057	347021	100	0.00116
	347130	347262	347169	133	0.00506
834	347411	347486	347449	76	1.49e-09
835	347579	347709	347626	131	8.28e-19
836	347819	347919	347870	101	1.33e-06
837	348204	348285	348238	82	0.02
838	348741	348857	348782	117	0.00987
839	349210	349297	349246	88	0.01
840	349608	349730	349680	123	1.64e-30
841	349913	350000	349959	88	6.05e-24
	350072	350166	350111	95	8.32e-05
842	350362	350444	350401	83	6.52e-07
	350531	350604	350570	74	0.000312
	350676	350760	350736	85	0.02
843	351337	351409	351368	73	0.01
844	351517	351629	351568	113	0.00123
845	352768	352856	352803	89	0.00179
846	353037	353121	353078	85	9.23e-07
847	353263	353362	353283	100	0.02
848	353671	353751	353710	81	0.01
849	353860	353978	353902	119	0.000165
850	354417	354536	354452	120	2.36e-05
	354604	354690	354637	87	0.00067
851	354935	355037	354983	103	8.46e-06
852	355394	355476	355420	83	0.01
853	355584	355695	355646	112	0.000419
854	356226	356340	356290	115	1.19e-06
855	356448	356533	356493	86	0.000132
856	356696	356765	356736	70	0.01
857	356865	356968	356915	104	3.1e-06
858	357357	357471	357431	115	1.12e-19
859	357579	357680	357630	102	6.01e-90
860	357781	357880	357826	100	1.93e-49
861	358405	358471	358431	67	0.01
862	358579	358686	358627	108	8.77e-05
863	358816	358883	358861	68	0.00291
864	359133	359211	359162	79	0.01
865	359334	359418	359392	85	0.00451
866	360052	360143	360100	92	0.00908
867	360284	360385	360333	102	0.00322
	360438	360519	360481	82	2.83e-06
868	360710	360792	360736	83	0.04
869	361945	362046	361997	102	6.7e-06
870	362548	362654	362610	107	8.61e-06
	362739	362828	362796	90	0.000136
871	363305	363391	363353	87	7.33e-06
872	363580	363663	363622	84	4.36e-05
873	363779	363905	363816	127	0.00241
874	364139	364232	364187	94	0.000158
875	365457	365555	365502	99	9.63e-05
876	366152	366261	366203	110	0.000605
877	366378	366511	366425	134	0.00731
878	366729	366816	366779	88	0.00136
	366893	366987	366948	95	1.17e-05
879	367361	367455	367433	95	0.02
880	367556	367656	367613	101	0.0034
881	367775	367852	367807	78	5.49e-05
882	368233	368325	368279	93	0.01
883	368814	368898	368839	85	0.0041
884	369873	369971	369924	99	0.02
885	370093	370169	370136	77	0.04
886	370340	370427	370390	88	4.13e-05
887	370956	371018	370998	63	0.03
888	371316	371418	371361	103	0.000107
889	371629	371706	371673	78	0.00568
890	372116	372233	372165	118	0.000607
891	372515	372606	372566	92	0.04
	372675	372769	372727	95	0.00222
892	373018	373095	373060	78	0.00105
	373172	373254	373216	83	0.000227
893	373624	373698	373647	75	0.00723
894	374107	374208	374176	102	2.01e-06
895	374533	374641	374584	109	1.19e-05
896	374895	375010	374960	116	7.86e-20
897	375152	375234	375204	83	9.76e-20
898	375328	375438	375367	111	3.5e-09
899	375734	375838	375776	105	9.25e-05
900	376016	376102	376066	87	1.5e-06
901	376200	376300	376247	101	8.82e-05
902	376506	376587	376543	82	7.52e-07
903	376852	376961	376903	110	0.00341
904	377445	377539	377488	95	0.000217
905	377814	377951	377858	138	0.00294
906	378669	378799	378757	131	0.00175
907	379214	379313	379246	100	0.00116
908	379666	379772	379722	107	0.01
909	380062	380167	380109	106	8.2e-10
	380179	380303	380278	125	0.02
910	380515	380578	380546	64	0.000631
911	380925	381006	380963	82	1.64e-06
912	381147	381279	381231	133	6.1e-22
913	382575	382694	382622	120	2.62e-25
914	382937	383009	382973	73	0.02
915	383173	383301	383262	129	7.69e-05
916	383468	383548	383502	81	0.00517
917	383763	383825	383794	63	0.05
918	383993	384058	384025	66	0.01
919	384346	384491	384444	146	0.02
	384491	384572	384555	82	0.02
920	384690	384766	384723	77	0.00167
921	385237	385341	385288	105	0.00098	+
	385394	385502	385452	109	1.46e-05
922	385982	386064	386012	83	0.00755
923	386160	386248	386209	89	0.00823
	386300	386380	386354	81	0.01
924	387218	387311	387243	94	0.02
925	387451	387544	387494	94	1.86e-05
926	387695	387811	387762	117	0.00591
927	387928	388025	387986	98	4.29e-10
928	388143	388247	388212	105	0.000556
929	388379	388457	388410	79	0.02
930	388564	388639	388608	76	0.01
931	388752	388840	388803	89	1.07e-09
932	389210	389289	389241	80	0.00234
	389369	389452	389420	84	0.000236
	389515	389604	389559	90	0.000839
	389644	389720	389687	77	0.03	+
933	390634	390704	390669	71	0.02
934	390852	390928	390900	77	0.00785
935	391066	391165	391097	100	0.01
936	391302	391377	391338	76	0.01
937	391621	391730	391680	110	5.86e-28
938	392953	393072	393004	120	1.1e-25
939	393303	393407	393369	105	0.00107
940	393959	394076	394008	118	0.0018
941	394850	394939	394893	90	8.35e-08
942	395030	395116	395071	87	0.000101
943	395472	395583	395522	112	0.00214
944	395707	395811	395761	105	4.56e-07
	395883	395957	395915	75	0.000368
945	396182	396257	396202	76	0.04
946	396384	396451	396412	68	0.00452
947	396720	396829	396779	110	0.01
948	397277	397394	397307	118	0.01
	397460	397583	397538	124	5.68e-06
	397672	397732	397700	61	0.00124
949	398007	398129	398039	123	0.05
950	398372	398457	398405	86	0.00679
951	398668	398752	398715	85	0.00331
	398821	398913	398872	93	2.74e-09
952	399016	399121	399045	106	0.00575
953	399215	399346	399297	132	0.00455
954	399573	399644	399618	72	0.00397
955	399811	399934	399884	124	0.000139
	400012	400130	400089	119	2.07e-08
956	400421	400504	400446	84	0.0066
957	400681	400803	400724	123	5.72e-06
958	400950	401034	400976	85	0.000952	+
959	401483	401619	401570	137	3.86e-07
960	401945	402013	401975	69	0.02
961	402193	402291	402238	99	0.02
	402359	402461	402428	103	0.04
962	402572	402660	402615	89	5.04e-05
963	402886	402962	402931	77	0.00423
964	403166	403238	403204	73	7.05e-05
965	403431	403512	403480	82	0.02
966	403740	403847	403802	108	9.96e-05
967	403949	404048	403998	100	0.00475
968	404798	404912	404849	115	0.00184
969	405415	405520	405462	106	3.01e-05
970	405823	405944	405861	122	6.71e-06
	406002	406111	406040	110	0.000198
971	406405	406520	406436	116	0.00165
	406556	406650	406611	95	1.21e-05
972	406789	406919	406825	131	0.00117
973	407109	407211	407185	103	0.00221
974	407434	407540	407466	107	0.01
	407561	407658	407636	98	0.00565
975	407829	407924	407898	96	0.000148
976	408056	408121	408089	66	0.000743
	408211	408350	408262	140	2.21e-07
	408421	408517	408468	97	0.00105	+
977	408655	408755	408697	101	2.96e-09	+
978	408934	409007	408979	74	0.02
979	409213	409299	409258	87	0.00156
980	409525	409604	409559	80	0.00312
	409668	409743	409698	76	0.01
981	410307	410394	410339	88	0.00549
982	410495	410609	410536	115	7.33e-06
983	410781	410865	410820	85	0.02
984	410979	411082	411033	104	2.41e-08
985	411177	411278	411224	102	0.00235
	411354	411463	411414	110	0.000176
986	411877	411948	411913	72	0.00496
987	412145	412237	412185	93	3.85e-08
988	412349	412426	412390	78	0.00908
989	412693	412792	412753	100	4.14e-06
	412879	412972	412908	94	1.34e-05
990	413322	413402	413377	81	0.01
	413469	413570	413511	102	6.33e-06
991	413664	413753	413720	90	2.18e-05
992	413854	413948	413900	95	5.74e-10
993	414288	414381	414317	94	0.000505
994	414520	414622	414568	103	1.91e-05
995	414729	414863	414767	135	0.000192
996	415105	415199	415163	95	0.01
997	415362	415460	415409	99	1.59e-05
998	415574	415654	415607	81	0.00491
999	415749	415837	415784	89	0.00222
	415901	415974	415935	74	0.01
	416056	416146	416108	91	1.55e-07
1000	416259	416338	416298	80	0.00164
	416388	416500	416478	113	0.05
1001	416908	417027	416991	120	0.00198
1002	417440	417533	417496	94	5.25e-11
1003	417737	417832	417794	96	2.77e-09
1004	417951	418032	417993	82	0.02
	418118	418245	418162	128	0.000582
	418249	418350	418303	102	0.02
1005	418919	419057	419007	139	7.49e-06
1006	419171	419255	419196	85	0.01
1007	419426	419526	419476	101	3.92e-07
	419572	419662	419622	91	1.73e-06
1008	419829	419933	419877	105	0.000215
	419990	420067	420039	78	0.03
1009	420186	420265	420219	80	0.05
1010	420820	420946	420896	127	2.64e-06
1011	421182	421276	421213	95	0.000332
	421331	421431	421375	101	0.00112
	421431	421527	421512	97	0.0075
1012	421639	421700	421653	62	0.01
	421782	421854	421825	73	0.000298
	421920	421992	421944	73	0.00959
	422068	422150	422105	83	0.000399
1013	422342	422422	422395	81	0.00225
1014	422570	422688	422638	119	1.81e-06
	422757	422873	422792	117	0.00875
	422873	422944	422912	72	0.00211
1015	423192	423316	423218	125	0.00256
1016	423581	423707	423615	127	0.00764
1017	424008	424114	424046	107	0.000327
1018	424216	424322	424272	107	2.05e-05
1019	424418	424503	424465	86	0.000704
1020	424988	425108	425030	121	0.00806
1021	425238	425354	425310	117	5.1e-06
1022	425558	425635	425590	78	0.00179
	425719	425821	425769	103	4.12e-05
1023	425916	425980	425945	65	0.00076
1024	426393	426492	426429	100	1.54e-05
1025	426781	426898	426848	118	6.85e-09
	426965	427081	427042	117	0.00707
1026	427290	427407	427341	118	0.02
1027	427611	427711	427654	101	0.00922
	427772	427884	427834	113	0.000169
	427923	428029	427980	107	5.11e-07
	428034	428159	428126	126	0.00296
	428239	428349	428290	111	0.000583
	428430	428562	428481	133	2.5e-09
1028	428924	429016	428984	93	0.000874
	429094	429197	429152	104	7.26e-08
1029	429370	429502	429421	133	4.34e-05
1030	429893	430035	429944	143	3.68e-08
1031	430365	430455	430417	91	0.02
1032	430629	430710	430676	82	0.000847
1033	430826	430922	430877	97	3.16e-06
	430993	431074	431031	82	0.000582
1034	431473	431600	431550	128	7.5e-06
1035	431715	431817	431767	103	1.54e-05
	431902	432021	431939	120	0.000678
1036	432359	432479	432430	121	1.74e-05
1037	432572	432664	432625	93	0.00644
1038	432765	432856	432794	92	0.00785
1039	432992	433070	433030	79	0.00438
	433139	433286	433189	148	0.02
1040	433435	433543	433493	109	8.27e-06
1041	433868	433961	433907	94	0.02
	433961	434050	434013	90	0.02
1042	434158	434268	434201	111	2.08e-07
1043	434559	434686	434610	128	5.65e-06
1044	434778	434878	434829	101	0.000105
1045	435092	435207	435173	116	0.000765
1046	435834	435953	435904	120	0.00105
1047	436074	436167	436108	94	1.92e-05
1048	436289	436398	436370	110	5.94e-05
1049	436693	436814	436743	122	0.000325
	436814	436919	436869	106	0.00318
	436981	437095	437045	115	1.1e-06
1050	437228	437339	437289	112	8.97e-06
	437416	437546	437496	131	3.52e-05
	437624	437714	437651	91	0.00143
	437771	437866	437813	96	0.00109
1051	438338	438407	438383	70	0.000594
1052	438597	438685	438626	89	0.00765
1053	438977	439082	439028	106	0.000515
1054	439493	439583	439547	91	1.46e-05
1055	439675	439768	439707	94	0.00304
	439834	439921	439881	88	0.00127
1056	440019	440122	440057	104	9.81e-08
1057	440382	440498	440448	117	0.000761
1058	440898	440995	440921	98	0.00173
	441023	441102	441065	80	0.00421
	441166	441281	441217	116	3.68e-05
1059	441438	441540	441488	103	0.00189
1060	441829	441923	441870	95	0.02
	442009	442095	442066	87	0.00312
	442169	442240	442191	72	0.0088
1061	442369	442460	442427	92	0.000126
1062	442683	442766	442732	84	0.000882
1063	442924	443011	442979	88	0.00286
1064	443234	443370	443278	137	0.01
	443430	443534	443488	105	1.88e-06
1065	443989	444098	444048	110	7.63e-05
1066	444263	444355	444290	93	0.00503
	444420	444515	444462	96	0.00411
1067	444850	444953	444903	104	3.43e-07
	445038	445131	445079	94	0.000547
1068	445237	445337	445294	101	2.91e-16
1069	445436	445542	445487	107	6.92e-05
1070	445974	446074	446013	101	0.000301
1071	446236	446347	446298	112	0.000137
1072	446544	446641	446585	98	0.00697
1073	447169	447306	447220	138	7.65e-06
	447364	447472	447408	109	8.52e-15
1074	447583	447689	447639	107	4.97e-10
1075	447802	447948	447851	147	3.5e-07
	447948	448073	448023	126	6.45e-05
	448112	448220	448173	109	9.46e-07
1076	448438	448568	448526	131	2.69e-07
	448584	448709	448659	126	4.39e-07
	448796	448899	448847	104	0.000346
	448961	449095	449012	135	9.65e-06
	449125	449232	449167	108	4.44e-07
1077	449360	449505	449455	146	0.000182
1078	449676	449827	449727	152	5.58e-09
	449881	450030	449981	150	1.48e-06
1079	450210	450346	450296	137	4.09e-12
	450426	450532	450494	107	1.07e-09
1080	450638	450729	450696	92	0.00036
	450816	450917	450872	102	7.45e-06
	450977	451084	451034	108	4.71e-07
	451099	451227	451179	129	1.48e-15
1081	451366	451488	451417	123	1.8e-07
1082	451776	451844	451814	69	0.02	+
1083	452104	452181	452148	78	2.05e-05	+
1084	452467	452570	452515	104	1.46e-08
	452631	452735	452685	105	0.01
	452823	452926	452872	104	0.000138
1085	453022	453160	453073	139	6.78e-06
	453192	453337	453243	146	2.83e-05
	453421	453564	453472	144	1.52e-06
1086	453707	453855	453807	149	1.57e-06
1087	453959	454106	454056	148	0.000331
1088	454215	454296	454258	82	0.00149
1089	454433	454560	454517	128	1.79e-05
1090	454715	454820	454765	106	0.00318
	454859	454983	454933	125	6.68e-08
1091	455215	455340	455294	126	0.00111
	455340	455447	455422	108	0.04
	455516	455643	455552	128	0.00219
1092	456008	456114	456073	107	0.000978
	456158	456237	456188	80	0.000779
1093	456402	456518	456453	117	7.47e-09
1094	456643	456764	456723	122	2.49e-05
	456829	456931	456881	103	4.55e-05
	456985	457126	457036	142	8.26e-10
1095	457234	457366	457316	133	0.00348
	457438	457537	457491	100	2.28e-07
	457598	457718	457637	121	0.00036
	457741	457865	457815	125	2.61e-09
1096	458024	458160	458110	137	0.000401
1097	458265	458331	458302	67	0.02
1098	458455	458557	458507	103	2.1e-11
1099	458656	458774	458738	119	0.00911
1100	458923	459044	458996	122	7.07e-06
	459129	459223	459177	95	0.000412
1101	459326	459429	459377	104	6.33e-07
1102	459628	459735	459661	108	7.39e-06
	459768	459870	459813	103	1.92e-06
	459951	460040	459997	90	0.000599
	460114	460231	460144	118	0.03
1103	460457	460555	460527	99	0.02
1104	460746	460846	460799	101	6.84e-05
1105	461070	461178	461114	109	0.00218
	461220	461367	461267	148	0.00155
1106	461586	461692	461652	107	0.000125
1107	461799	461921	461848	123	0.000247
1108	462051	462155	462096	105	0.00191
	462236	462342	462293	107	0.00149
1109	462465	462575	462525	111	0.000158
	462610	462702	462657	93	0.000528
	462789	462873	462844	85	0.02
1110	463013	463148	463101	136	1.33e-05
1111	463245	463347	463289	103	0.000743
1112	463456	463567	463524	112	0.01
1113	463763	463862	463815	100	8.13e-05
1114	463958	464061	464014	104	2.78e-09
1115	464255	464341	464290	87	0.00419
1116	464890	464982	464949	93	0.00602
1117	465192	465264	465236	73	0.03
	465354	465466	465418	113	1.9e-06
1118	465577	465665	465620	89	0.00218
1119	465857	465953	465924	97	0.02
1120	466263	466333	466275	71	0.04
1121	466475	466543	466507	69	0.000174
1122	466831	466917	466866	87	0.01
	466935	467039	466993	105	0.000201
1123	467200	467315	467251	116	1.6e-11
1124	467510	467600	467548	91	0.03
1125	468060	468166	468099	107	1.66e-07
1126	468388	468470	468427	83	0.01
1127	468709	468780	468761	72	0.04
1128	468879	468967	468930	89	0.00392
	469028	469160	469118	133	0.04
1129	469763	469863	469807	101	0.00132
1130	470049	470141	470091	93	0.00335
1131	470433	470535	470493	103	0.03
	470609	470695	470661	87	0.00214
1132	470838	470939	470894	102	0.01
1133	471042	471154	471091	113	6.32e-05
1134	471302	471403	471347	102	5.52e-05
1135	471730	471798	471770	69	0.0016
	471864	471946	471912	83	0.00746
	472026	472128	472076	103	1.78e-06
	472210	472323	472250	114	0.00629
	472333	472441	472398	109	0.000525
1136	472687	472759	472728	73	2.34e-06
1137	472850	472930	472898	81	0.00126
1138	473090	473205	473173	116	0.03
1139	473299	473394	473333	96	4.36e-05
1140	473734	473828	473774	95	0.00669
1141	473970	474083	474021	114	5.61e-06
1142	474354	474430	474378	77	0.04
1143	474523	474609	474564	87	8.57e-05
1144	474710	474826	474745	117	9.81e-06
1145	475022	475103	475068	82	0.02
1146	475217	475287	475251	71	0.04
1147	475386	475500	475434	115	4.36e-11
	475567	475678	475601	112	0.009
1148	475795	475920	475832	126	0.0046
	475925	476027	475976	103	0.000659
	476077	476192	476128	116	7.2e-07
1149	476321	476448	476372	128	1.92e-06
	476489	476590	476540	102	7.47e-15
1150	477014	477159	477109	146	5.74e-06
1151	477495	477563	477543	69	0.000916
	477651	477784	477700	134	1.33e-09
	477828	477905	477876	78	0.00951
1152	478026	478094	478057	69	0.00569
1153	478353	478454	478399	102	8.58e-10
	478508	478599	478561	92	0.00043
1154	478699	478801	478750	103	0.000466
	478889	478999	478940	111	3.02e-06
	479058	479161	479107	104	6.46e-05
	479161	479278	479247	118	0.000245
	479325	479420	479373	96	0.02
	479477	479577	479528	101	0.000649
1155	479863	479945	479900	83	0.000171
1156	480148	480273	480223	126	0.000971
	480340	480421	480386	82	0.03
1157	480634	480782	480734	149	0.000523
	480832	480931	480883	100	0.000972	+
1158	481406	481515	481465	110	0.000101
	481583	481733	481683	151	0.000804
	481791	481894	481842	104	0.01
	481959	482071	482043	113	0.02
	482124	482228	482180	105	0.000155
1159	482386	482492	482437	107	0.00199
1160	482778	482892	482852	115	0.00156
1161	483010	483143	483102	134	2.44e-05
1162	483243	483361	483293	119	5.22e-06
	483440	483568	483488	129	1.19e-08
	483623	483700	483684	78	0.00414
1163	483809	483909	483863	101	2.81e-07
1164	484023	484130	484070	108	1.32e-11
1165	484224	484367	484275	144	8.5e-07
1166	484492	484574	484536	83	0.000932
	484634	484736	484662	103	0.01
	484776	484883	484822	108	0.00694
	484928	485029	484984	102	0.01
	485099	485162	485126	64	0.00152
1167	485451	485590	485547	140	8.49e-05
1168	485811	485910	485859	100	0.000124
1169	486068	486141	486109	74	0.01
	486221	486317	486262	97	9.25e-08
1170	486587	486678	486632	92	5.96e-07
1171	486875	486981	486931	107	3.07e-06
1172	487313	487413	487365	101	2.65e-07
	487496	487600	487541	105	0.000188
1173	488082	488217	488167	136	0.00401
1174	488331	488392	488357	62	0.00283
1175	488527	488624	488585	98	0.02
1176	488751	488874	488798	124	0.00174
1177	489396	489460	489434	65	0.03
1178	489615	489721	489666	107	0.00903
1179	489813	489907	489866	95	7.72e-05
1180	490018	490105	490045	88	0.02
1181	490269	490368	490325	100	8.44e-06
1182	490564	490649	490598	86	0.00441
	490712	490815	490766	104	4.54e-06
1183	490921	491033	490971	113	7.16e-15
	491088	491192	491142	105	4.88e-07
1184	491286	491382	491334	97	0.000454
1185	491527	491664	491615	138	0.00809
	491729	491820	491789	92	0.02
	491905	492021	491945	117	7.14e-05
1186	492234	492384	492334	151	0.000558
1187	492702	492806	492761	105	0.00459
	492841	492976	492927	136	0.000198
1188	493165	493230	493192	66	0.02
	493300	493415	493365	116	5.8e-09
1189	493622	493721	493675	100	1.93e-08
1190	493880	493985	493935	106	9.12e-11
1191	494113	494197	494139	85	5.34e-05
1192	494368	494487	494439	120	4.31e-13
1193	494828	494910	494886	83	0.00246
1194	495001	495065	495028	65	0.02
1195	495196	495297	495244	102	2.43e-06
1196	495470	495570	495526	101	1.07e-07
1197	495701	495807	495758	107	0.00221
1198	495917	496021	495947	105	0.00691
1199	496142	496208	496180	67	0.02
1200	496417	496503	496456	87	8.03e-07
1201	496617	496705	496656	89	0.00146
1202	496875	496961	496924	87	1.38e-07
1203	497215	497332	497266	118	2.35e-05
	497392	497482	497445	91	0.00273
1204	497916	498000	497949	85	4.86e-05
1205	498198	498310	498265	113	3.77e-06
1206	498782	498863	498807	82	0.02
	498919	498987	498957	69	0.01
1207	499103	499195	499149	93	0.02
1208	499290	499388	499356	99	0.000809
1209	499652	499725	499709	74	0.01
1210	499817	499916	499859	100	0.000673
1211	500016	500080	500049	65	0.02
	500165	500241	500205	77	0.02
1212	500423	500509	500462	87	0.000406
	500597	500670	500632	74	0.00437
1213	500777	500883	500824	107	0.000114
1214	501127	501230	501176	104	0.000975
1215	501749	501900	501800	152	3.87e-06
1216	502127	502214	502175	88	0.00712
1217	502334	502457	502408	124	0.000426
	502500	502572	502534	73	0.000873
	502651	502735	502693	85	0.00124
1218	502905	503019	502956	115	0.000377
1219	503113	503252	503213	140	0.000834
1220	503382	503465	503415	84	0.000225
1221	503560	503656	503595	97	0.02
	503730	503816	503779	87	0.000692
1222	503946	504014	503981	69	0.03
1223	504120	504230	504181	111	9.82e-05
	504318	504406	504364	89	0.00194
1224	504727	504813	504778	87	5.37e-06
1225	505069	505193	505120	125	0.000276
	505258	505384	505285	127	0.01
1226	505562	505634	505586	73	3.59e-05
	505722	505803	505774	82	0.00111
	505885	505978	505926	94	0.04
1227	506117	506189	506160	73	0.05
1228	506594	506682	506642	89	0.000352
	506682	506796	506750	115	0.0011
	506861	506938	506913	78	0.00175
1229	507055	507133	507095	79	0.000118
1230	507276	507386	507341	111	3.87e-05
	507461	507562	507513	102	6.12e-06
1231	507764	507862	507791	99	0.00202
1232	507991	508103	508042	113	4.47e-05
1233	508520	508652	508570	133	2.63e-06
1234	508743	508869	508819	127	1.6e-06
	508937	509007	508964	71	0.00164
	509080	509178	509133	99	0.000672
1235	509389	509493	509444	105	1.49e-05
1236	509667	509760	509725	94	0.00728
1237	509998	510075	510030	78	0.00154
	510164	510276	510215	113	0.000108
	510326	510385	510357	60	0.00915
1238	510611	510714	510661	104	7.86e-06
	510790	510900	510841	111	2.36e-06
1239	511005	511094	511049	90	0.000213
1240	511215	511353	511307	139	0.000723
1241	511561	511626	511590	66	0.00372
	511688	511808	511758	121	2.73e-05
1242	511914	512029	511961	116	9.68e-06
	512098	512234	512137	137	4.95e-05
	512234	512336	512298	103	4.08e-05
	512421	512526	512477	106	0.000151
1243	512637	512742	512686	106	2.45e-09
1244	512880	512990	512940	111	3.31e-08
1245	513090	513237	513141	148	6.8e-05
	513301	513418	513368	118	2.67e-05
	513471	513578	513528	108	0.00688
	513627	513729	513679	103	9.02e-05
1246	514064	514164	514115	101	9.95e-11
1247	514256	514358	514308	103	1.04e-21
1248	514459	514582	514558	124	6.22e-09
1249	514673	514775	514724	103	7.6e-17
1250	514871	514986	514936	116	3.03e-05
	515027	515133	515077	107	0.03
1251	515447	515566	515534	120	0.000456
1252	516065	516133	516097	69	0.05
1253	516249	516332	516279	84	0.00438
1254	516808	516873	516843	66	0.03
1255	517316	517427	517367	112	7.06e-05
	517496	517604	517554	109	7.06e-05
1256	517896	517991	517948	96	0.000805
	518064	518156	518123	93	4.03e-06
1257	518363	518489	518463	127	0.00759
1258	518586	518682	518637	97	1.18e-10
1259	518773	518862	518799	90	3.71e-06
1260	518980	519069	519035	90	0.00682
1261	519172	519235	519210	64	0.05
1262	519375	519472	519446	98	0.04
	519548	519687	519599	140	0.00197
1263	520203	520323	520273	121	0.002
1264	520422	520523	520478	102	1.52e-12
1265	521110	521179	521132	70	0.00279
	521236	521353	521287	118	0.000398
1266	521476	521570	521533	95	0.00644
1267	521772	521866	521817	95	0.000786
1268	522241	522345	522277	105	0.00198
1269	522525	522667	522572	143	2.08e-05
	522672	522805	522721	134	1.73e-06	+
1270	523217	523301	523280	85	0.04	+
1271	523411	523559	523509	149	5.07e-14
1272	523669	523774	523714	106	2.38e-09
1273	523980	524081	524031	102	0.000142
1274	524500	524618	524547	119	5.4e-06
1275	524767	524875	524814	109	9.55e-05
	524952	525033	525009	82	0.000138
	525116	525218	525167	103	7.66e-11
1276	525382	525474	525415	93	0.01
	525546	525647	525597	102	0.000353
1277	525794	525899	525866	106	1.62e-10
1278	526707	526832	526747	126	2.1e-12
1279	527053	527121	527103	69	0.02
1280	527958	528072	528022	115	6.88e-06
	528096	528238	528196	143	5.6e-07
1281	529478	529613	529526	136	9.58e-06
	529684	529763	529728	80	0.00201
	529842	529916	529876	75	0.006
1282	530117	530209	530168	93	0.0016
1283	530315	530417	530363	103	8.78e-05
1284	530924	531036	530975	113	1.26e-11
1285	531525	531641	531620	117	0.04
1286	531899	532037	531950	139	0.000228
1287	532584	532672	532634	89	2.48e-06
1288	532801	532939	532901	139	0.000345
1289	533041	533132	533084	92	6e-06
1290	533459	533561	533511	103	0.00377
1291	533718	533809	533752	92	0.01
1292	534091	534190	534139	100	2.64e-07
1293	534287	534373	534339	87	0.00969
1294	534658	534752	534683	95	0.02
1295	535194	535265	535251	72	0.04
1296	535499	535588	535533	90	0.00958
1297	535761	535832	535783	72	0.00658
1298	535934	535998	535968	65	0.00141
1299	537162	537288	537213	127	0.00189
1300	537659	537737	537693	79	1.47e-06	+
1301	538297	538364	538328	68	0.04
1302	538463	538524	538501	62	0.04
1303	538984	539054	539020	71	0.03
1304	539360	539437	539392	78	0.00158
1305	540037	540112	540070	76	0.02
1306	540219	540312	540264	94	1.83e-05
1307	540438	540515	540487	78	0.00723
1308	540684	540773	540740	90	0.02
1309	541322	541423	541391	102	0.00208
1310	541521	541601	541562	81	0.00613
1311	542102	542171	542146	70	0.01
1312	542709	542796	542773	88	0.05
	542884	543001	542954	118	0.00273
1313	543708	543800	543773	93	0.00125
1314	544139	544260	544211	122	0.00615
1315	544939	545044	544994	106	1.43e-06
1316	545522	545624	545573	103	0.01
1317	546183	546298	546250	116	0.00018
1318	546864	547014	546914	151	8.32e-06
1319	547351	547425	547394	75	0.00664
1320	547558	547680	547609	123	4.37e-12
1321	548067	548136	548105	70	0.03
1322	548594	548672	548626	79	0.00425
1323	549084	549166	549128	83	0.00176
1324	549785	549876	549846	92	0.02
1325	550603	550704	550647	102	1.38e-05
1326	551122	551243	551193	122	2.74e-13
1327	551502	551650	551552	149	2.62e-05
1328	551771	551853	551820	83	8.48e-06
	551939	552044	552005	106	5.95e-07
1329	552371	552434	552403	64	0.00512
1330	552529	552597	552561	69	0.00186
	552664	552748	552708	85	0.000949
	552822	552925	552871	104	6.75e-12
	553013	553105	553051	93	0.000666
1331	553467	553535	553503	69	0.01
1332	553803	553914	553864	112	9.09e-08
1333	554008	554091	554046	84	0.00436
	554131	554258	554211	128	0.000309
1334	554898	555017	554940	120	0.00396
	555054	555125	555093	72	0.03
1335	555544	555632	555593	89	9.68e-07
	555720	555821	555774	102	5.67e-08
1336	555939	556037	555985	99	9.7e-07
1337	556500	556594	556560	95	7.93e-07
1338	556699	556833	556739	135	4.9e-11
	556918	557017	556981	100	1.79e-05
1339	557265	557381	557358	117	3.57e-06
1340	557496	557589	557549	94	3.25e-08
	557617	557720	557665	104	3.32e-05
	557783	557876	557834	94	0.000677	+
1341	558216	558303	558262	88	0.000105
1342	558420	558513	558451	94	0.00566
1343	559024	559122	559067	99	1.76e-06
	559194	559263	559236	70	0.00302
	559353	559426	559383	74	0.00036
1344	559540	559600	559567	61	0.02
1345	559718	559808	559746	91	0.00985
1346	560521	560615	560579	95	0.03
1347	560948	561066	561042	119	0.00817
1348	561492	561569	561517	78	0.00783
1349	561783	561870	561845	88	0.000478
1350	561992	562107	562030	116	0.00182
	562192	562270	562224	79	0.02
1351	562467	562532	562501	66	0.02
1352	562930	563061	563018	132	0.01
1353	563639	563752	563689	114	0.00968	+
1354	564542	564661	564587	120	0.000849
	564706	564807	564757	102	2.7e-09
1355	565080	565183	565123	104	0.00319
	565206	565307	565279	102	0.03
1356	566031	566143	566109	113	9.3e-05
1357	566238	566314	566273	77	0.00474
1358	566461	566540	566502	80	0.000321
1359	566670	566793	566748	124	8.2e-38
1360	568016	568146	568061	131	3.82e-30
1361	568440	568586	568540	147	0.000167	+
1362	569642	569711	569677	70	0.04
1363	570920	571014	570972	95	0.000341
1364	571198	571282	571239	85	0.00466
1365	572301	572398	572362	98	0.00222
1366	572856	572941	572894	86	0.00132
1367	573075	573177	573127	103	0.00139
1368	573415	573499	573447	85	0.02
	573538	573631	573595	94	0.04
1369	573738	573810	573782	73	0.02
1370	573980	574071	574021	92	0.00685
1371	574505	574613	574563	109	4.32e-33
1372	575777	575876	575818	100	1.4e-13
1373	576085	576171	576124	87	0.00403
1374	577218	577300	577257	83	0.0034	+
	577387	577497	577451	111	0.03
1375	577589	577671	577627	83	0.02
1376	577990	578065	578037	76	0.02
1377	578166	578278	578229	113	1.7e-182
1378	578410	578532	578434	123	5.22e-07
	578551	578612	578587	62	0.01
1379	578850	578913	578887	64	0.00655
1380	579052	579176	579126	125	0.02
1381	579747	579811	579767	65	0.0027
1382	580195	580320	580279	126	2.32e-15
1383	580561	580642	580597	82	1.42e-22
1384	580733	580839	580794	107	2.16e-20
1385	580959	581056	581001	98	1.32e-28
1386	581349	581467	581395	119	1.07e-32
1387	581562	581664	581625	103	2.23e-10
1388	581852	581952	581891	101	3.37e-09
1389	582104	582167	582134	64	0.00274
1390	582340	582441	582393	102	0.00605
1391	582975	583081	583040	107	1.73e-06
1392	584609	584698	584662	90	0.000356
1393	585154	585234	585193	81	0.000298
	585311	585431	585362	121	7.18e-05
1394	585566	585645	585606	80	0.00109	+
1395	586048	586159	586098	112	3.47e-05
1396	586541	586672	586633	132	0.0061
1397	586783	586849	586819	67	0.02
1398	587416	587501	587454	86	0.01
	587548	587649	587566	102	0.03
1399	588070	588153	588098	84	0.00444
	588226	588296	588253	71	0.02
	588380	588456	588422	77	0.00106
1400	588605	588675	588641	71	0.00641
1401	588939	589016	588972	78	0.000294
1402	589304	589411	589351	108	0.000175
1403	589502	589595	589551	94	4.72e-06
1404	589695	589799	589752	105	1.92e-05
1405	590400	590487	590448	88	0.00373
1406	591178	591267	591215	90	1.21e-05
1407	591510	591626	591588	117	0.000244
[truncated: 12,887 more rows]

## Sheet: Page_2_Exp_1_stringent settings
Peak regions with a length 60 bp and more found by CLC GW in the library of the first experiment using maximally stringent settings (1.0 for length fraction and 1.0 for similarity fraction)
Peaks, separated by less than 90 bp from the upstrem peak are marked in gray
Coordinates of peaks overlapping with peaks of the second experiment are bolded
Total number of peaks				14308
Total number of combined peaks				10241
Number of peaks overlapping with Exp.2				6998
Number of peaks overlapping with 371 peaks found by SELEX				333
Average length				104.1
Average p-value				0.0066365
	Peak borders
Number	Left	Right	Center of peak	Length	P-value	Overlap with peaks found by SELEX
1	203	305	246	103	6.61e-05
	337	448	389	112	3.84e-16
	510	620	578	111	3.29e-05
	686	801	776	116	2.45e-05
2	911	1015	964	105	1.98e-20
	1096	1169	1119	74	0.00616
	1257	1364	1313	108	0.000294
3	1558	1623	1589	66	0.02
4	1747	1835	1786	89	0.00011
	1912	2005	1949	94	0.02
	2084	2176	2140	93	0.00596
5	2481	2588	2537	108	0.000797
	2655	2777	2694	123	1.27e-05
	2781	2916	2868	136	0.000821
6	3185	3252	3216	68	0.0026
7	3347	3451	3402	105	1.18e-10
	3503	3656	3605	154	1.66e-19
8	3786	3858	3823	73	0.00015
9	4214	4320	4280	107	0.00319
	4368	4475	4418	108	6.27e-10
10	4702	4828	4752	127	0.03
11	5370	5501	5419	132	0.000572
	5501	5583	5535	83	0.000677
	5620	5715	5672	96	1.12e-05
12	6106	6234	6208	129	0.000626
13	6557	6642	6601	86	0.00159
14	7093	7216	7167	124	0.000666
15	7401	7550	7447	150	0.01
16	8095	8206	8147	112	1.12e-05
17	8560	8699	8611	140	1.2e-05
18	8901	9019	8953	119	5.2e-07
	9095	9180	9125	86	0.00862
19	9332	9440	9389	109	5.52e-07
20	9546	9655	9597	110	3.37e-09
21	9755	9848	9807	94	0.01
22	10049	10154	10091	106	2.1e-05
23	10650	10779	10734	130	2.56e-05
24	10894	10966	10944	73	0.00849
25	11078	11155	11112	78	0.000594
	11213	11286	11254	74	0.00138
26	11645	11765	11714	121	0.001
27	12198	12283	12251	86	0.00309
28	12465	12549	12503	85	0.000554
29	12643	12746	12683	104	0.03
30	12886	12996	12945	111	1.28e-12
31	13288	13427	13379	140	0.000637
32	13534	13640	13584	107	2.23e-06
33	13735	13829	13777	95	0.03
	13880	14007	13956	128	1.67e-07
	14075	14155	14108	81	0.05
34	14407	14516	14469	110	0.000109
35	14607	14710	14669	104	2.71e-05
	14790	14904	14819	115	0.00117
	14904	14969	14928	66	0.00232
36	15249	15396	15351	148	1.64e-19
37	16713	16844	16765	132	5.05e-31
38	17121	17199	17150	79	0.00355	+
39	17515	17597	17559	83	0.000481
	17667	17786	17718	120	0.000118
40	18012	18102	18066	91	0.000269
41	18216	18362	18311	147	9.41e-08
42	18573	18684	18637	112	0.000304
43	18805	18937	18887	133	0.000518
44	19029	19107	19071	79	1.75e-05
	19195	19282	19227	88	0.05
45	19542	19623	19577	82	0.00406
	19696	19812	19761	117	1.78e-27
46	20542	20663	20590	122	1.34e-27
	20715	20838	20787	124	1.08e-05
	20913	21035	20985	123	5.03e-10
47	21161	21311	21260	151	2.13e-10
48	21464	21556	21517	93	0.0025
	21641	21751	21714	111	1.29e-05
49	21844	21951	21886	108	5.37e-07
50	22241	22333	22287	93	2.23e-09
	22423	22571	22524	149	0.000114
51	22681	22810	22760	130	7.45e-08
	22890	22997	22946	108	1.71e-10
	23081	23164	23111	84	0.01
	23251	23370	23302	120	9.11e-05
52	23521	23640	23590	120	1.93e-06
	23660	23781	23750	122	0.01
53	23886	23954	23920	69	0.02
	23991	24121	24090	131	0.000126
54	24214	24353	24266	140	0.00013
55	24601	24710	24645	110	0.000487
56	24838	24970	24889	133	9.34e-07
57	25086	25200	25138	115	5.04e-09
58	25293	25410	25322	118	0.00246
59	25527	25661	25618	135	6.48e-08
60	25938	26027	25996	90	3.33e-08
	26110	26221	26159	112	1.55e-25
	26277	26358	26323	82	0.00029
61	26453	26585	26501	133	2.55e-05
	26605	26728	26690	124	0.000106
62	26992	27091	27043	100	0.000766
	27091	27194	27169	104	0.02
	27274	27362	27306	89	0.02
63	27579	27677	27646	99	0.000373
	27726	27821	27789	96	5.01e-05
	27907	27982	27937	76	0.00396
64	28135	28232	28189	98	0.00877
65	28452	28561	28521	110	1.28e-05
66	28702	28788	28764	87	0.000582
	28870	28986	28922	117	2.78e-06
67	29531	29632	29570	102	8.57e-07
	29668	29771	29716	104	1.57e-06
	29834	29911	29874	78	0.00135
	29993	30092	30049	100	3.23e-05
68	30344	30460	30395	117	0.000102
69	30621	30741	30690	121	7.18e-06
70	31121	31213	31177	93	0.03
	31254	31374	31306	121	0.003
71	31566	31670	31616	105	0.01
72	31949	32032	31985	84	0.00143
73	32232	32345	32277	114	1.45e-11
74	32500	32600	32553	101	4.29e-05
75	32712	32808	32766	97	7.62e-06
76	32949	33059	33000	111	0.02
77	33218	33313	33256	96	0.01
	33336	33436	33401	101	4.18e-11
	33525	33654	33569	130	3.04e-13
	33665	33819	33717	155	4.7e-05
	33897	34016	33965	120	0.00017	+
78	34526	34630	34581	105	0.000942	+
79	34731	34853	34820	123	2.15e-06
80	34962	35051	35014	90	1.01e-07
	35130	35216	35180	87	0.000422
81	35541	35678	35629	138	0.00148
	35738	35856	35787	119	1.04e-08
82	36506	36602	36562	97	9.04e-07
83	37036	37123	37093	88	0.000607
84	37495	37587	37535	93	1.1e-06
85	37997	38056	38029	60	0.00411
86	38159	38259	38199	101	1.36e-05
87	38539	38632	38575	94	0.00208
88	38781	38880	38828	100	1.02e-07
89	38994	39061	39028	68	0.000726
90	39745	39835	39780	91	0.00363
91	39962	40078	40010	117	0.0036
92	40477	40571	40509	95	0.000594
	40642	40750	40684	109	0.01
93	40992	41057	41022	66	0.00514
94	41289	41357	41321	69	0.03
	41429	41540	41503	112	6.35e-06
95	41636	41725	41684	90	0.00215
96	42535	42646	42580	112	3.06e-07
97	43089	43163	43124	75	0.0031
98	43585	43683	43613	99	0.00169
99	43809	43885	43851	77	0.00256
100	44180	44289	44232	110	1.81e-08
101	44516	44575	44550	60	0.00198
102	44921	45020	44953	100	0.00138
103	45117	45204	45141	88	0.000652
104	45338	45429	45385	92	2.84e-05
105	45973	46061	46028	89	0.000305
106	46158	46246	46187	89	0.01
107	46783	46914	46827	132	0.04
108	47051	47123	47096	73	0.00049
109	47386	47480	47420	95	0.00257
	47480	47588	47539	109	0.01
	47629	47705	47661	77	0.04
110	47886	47947	47926	62	0.04
111	48049	48150	48089	102	1.13e-05
	48153	48288	48244	136	2.6e-21
112	48379	48461	48412	83	9.03e-12
113	48614	48690	48657	77	5.32e-05
114	48785	48882	48832	98	0.000662
	48947	49023	48985	77	0.00273
115	49118	49211	49156	94	0.01
116	49408	49481	49435	74	0.03
117	49691	49761	49723	71	0.00045
	49837	49927	49860	91	0.000755
118	50191	50304	50236	114	0.00132
	50345	50417	50385	73	0.000433
	50464	50573	50507	110	0.000174
119	50802	50913	50865	112	0.000261
	50944	51062	51015	119	1.16e-05
120	51366	51509	51458	144	2.35e-06
121	51612	51726	51651	115	3.68e-12
122	51859	51997	51896	139	8.38e-05
123	52234	52375	52331	142	4.57e-06
124	52537	52660	52611	124	2.43e-10
	52743	52823	52778	81	0.01
	52867	52969	52918	103	1.85e-05
	53018	53126	53069	109	2.16e-06
	53210	53332	53262	123	1.2e-13
	53422	53547	53497	126	3.35e-06
	53628	53750	53700	123	4.41e-07
125	53854	53992	53905	139	0.0001
	54002	54131	54080	130	4.88e-09
	54163	54267	54215	105	1e-08
	54348	54453	54400	106	1.4e-05
	54482	54613	54534	132	0.000487
	54626	54709	54665	84	0.000375
126	54829	54949	54905	121	0.000756
	55030	55153	55082	124	4.36e-05
	55205	55304	55257	100	3.14e-05
	55388	55496	55440	109	4.95e-05
	55505	55622	55557	118	9.82e-05
127	55752	55903	55800	152	0.000783
	55981	56113	56010	133	0.000264
	56199	56344	56295	146	3.27e-10
	56426	56528	56465	103	0.00164
	56586	56697	56661	112	0.02
128	56822	56933	56872	112	4.4e-05
	56987	57142	57039	156	0.000169
129	57357	57493	57408	137	6.73e-05
130	57619	57724	57671	106	8.33e-05
	57798	57881	57849	84	0.00047
131	58091	58181	58126	91	0.01
	58254	58370	58325	117	0.01
132	58584	58697	58654	114	0.02	+
133	58788	58866	58812	79	0.03
134	59014	59093	59057	80	0.00529
135	59338	59437	59396	100	0.000873
136	59644	59716	59683	73	0.04
	59794	59896	59845	103	2.98e-06
	59932	60043	60001	112	3.17e-06
137	60136	60237	60190	102	0.000124
138	60335	60428	60394	94	0.0024
139	60529	60613	60548	85	0.02
140	61135	61230	61181	96	0.00128
141	61394	61491	61446	98	4.64e-10
142	61655	61763	61726	109	0.000148
143	61867	61944	61922	78	0.05
	62014	62126	62077	113	2.63e-05
144	62264	62361	62310	98	0.02
145	62636	62758	62730	123	0.0059
146	63088	63198	63164	111	2.01e-05
147	63402	63491	63433	90	0.00361
148	63644	63736	63692	93	1.25e-07
149	63832	63925	63866	94	3.31e-07
150	64036	64112	64064	77	0.01
151	64358	64429	64400	72	0.03
152	64568	64678	64630	111	1.75e-08
153	64991	65077	65028	87	0.02
154	65174	65265	65218	92	6.08e-18
155	65366	65462	65392	97	0.03
156	65613	65712	65685	100	0.02
157	65862	65948	65883	87	0.02
158	66246	66343	66297	98	0.000394
159	66501	66600	66566	100	7.42e-10
160	66781	66881	66823	101	2.64e-16
161	66993	67091	67071	99	0.00178
162	67215	67306	67254	92	0.000375
	67379	67465	67419	87	3.15e-06
	67555	67637	67601	83	0.00101
163	67873	67942	67904	70	0.03
164	68066	68162	68109	97	0.000224
165	68606	68698	68626	93	0.03
166	68963	69087	69059	125	0.000145
167	69190	69261	69224	72	0.000576
168	69701	69820	69785	120	0.000179
169	69938	70022	69985	85	0.0021
170	70392	70470	70444	79	0.00292
171	70679	70746	70720	68	0.03
	70813	70873	70842	61	0.00609
172	71285	71384	71330	100	2.98e-05
	71473	71609	71558	137	2.05e-07	+
173	71889	71994	71937	106	6.11e-10	+
174	72269	72377	72319	109	0.02
175	72564	72640	72609	77	0.02
176	72763	72875	72808	113	8.51e-05
177	73005	73130	73057	126	0.03
178	73437	73570	73520	134	0.000282	+
179	73920	74005	73969	86	0.01
	74049	74143	74110	95	0.00387
180	74293	74398	74355	106	0.02	+
	74448	74554	74489	107	1.6e-05	+
181	74661	74790	74739	130	4.09e-06
182	74915	75016	74977	102	3.1e-17
183	75128	75244	75142	117	0.00106
184	75525	75602	75557	78	0.04
	75684	75789	75727	106	0.000209
	75864	75936	75901	73	0.05
185	76068	76190	76163	123	0.00544
186	76498	76569	76532	72	0.00958
187	76756	76823	76794	68	0.04
188	76923	77016	76968	94	0.00375
	77053	77163	77105	111	8.85e-05
189	77352	77434	77393	83	0.02
190	77642	77703	77670	62	0.03
191	78154	78278	78248	125	0.00179
192	78856	79002	78907	147	0.000763
193	79113	79216	79178	104	0.00592
194	79469	79528	79490	60	0.03
195	79706	79800	79757	95	1.74e-06	+
	79886	79959	79931	74	0.04
196	80438	80529	80480	92	0.03
197	81025	81127	81066	103	0.0018
	81180	81239	81219	60	0.03
198	81387	81482	81445	96	2.42e-10
199	81606	81713	81654	108	2.41e-07
200	81825	81931	81884	107	2.4e-05
201	82608	82708	82664	101	8.8e-05
202	82860	82976	82932	117	0.00341
	83004	83110	83072	107	0.00212
203	83236	83333	83288	98	0.01
	83353	83472	83447	120	0.00675
	83554	83667	83616	114	1.68e-15
	83739	83866	83791	128	5.66e-08	+
204	84407	84520	84458	114	0.00085
205	84699	84790	84737	92	0.02
206	85099	85199	85148	101	0.000188
207	85759	85861	85809	103	1.63e-06
208	86020	86106	86075	87	0.02
209	86343	86477	86381	135	2.2e-05
210	86759	86838	86813	80	0.05
	86882	86999	86968	118	0.000429
211	87118	87254	87217	137	0.02
212	87377	87454	87417	78	0.00118
213	87587	87695	87658	109	0.00471
214	88041	88166	88078	126	0.00277
215	88267	88358	88312	92	0.000111
216	88768	88878	88827	111	3.67e-08
	88933	89055	88983	123	0.000227
217	89399	89523	89479	125	3.54e-06
	89583	89714	89635	132	5.23e-23
218	89855	89963	89912	109	6.49e-09
219	90220	90337	90271	118	0.000147
220	90515	90629	90563	115	3.24e-08
221	90871	91007	90958	137	0.00244
	91092	91195	91145	104	1.36e-08
222	91511	91661	91563	151	1.82e-05
	91718	91828	91770	111	2.81e-08
223	92015	92143	92059	129	0.000999
	92214	92349	92298	136	5.64e-07
	92433	92512	92481	80	0.02
224	92656	92762	92727	107	3.21e-06
	92823	92959	92874	137	7.88e-11
225	93111	93224	93182	114	4.1e-16
	93313	93412	93346	100	0.000106
	93494	93612	93580	119	0.01
	93667	93762	93714	96	1.23e-06
	93843	93948	93897	106	5.57e-12
226	94070	94166	94121	97	0.000576
227	94357	94424	94386	68	0.00675
228	94554	94666	94616	113	0.00874
229	94768	94876	94819	109	0.00366
230	95088	95169	95130	82	9.68e-05
231	95275	95397	95346	123	8e-07
	95465	95568	95497	104	6.57e-05
232	95791	95874	95822	84	1.21e-05
233	95992	96053	96021	62	0.00781
234	96156	96259	96203	104	0.000324
235	96373	96495	96420	123	1.23e-06
	96573	96696	96625	124	2.37e-06
	96775	96917	96817	143	0.00102
236	97100	97209	97158	110	6.74e-08
	97261	97395	97311	135	1.3e-07
	97430	97563	97479	134	0.00308
237	97687	97786	97726	100	2.61e-05
	97853	97967	97905	115	4.12e-10
238	98079	98164	98111	86	0.000616
	98227	98331	98292	105	4.64e-05
	98378	98515	98430	138	0.00146
	98524	98625	98574	102	0.000234
	98651	98756	98705	106	5.52e-05
239	98881	98961	98931	81	0.00567
	99045	99152	99096	108	1.5e-05
240	99414	99482	99446	69	0.05
241	99626	99774	99728	149	1.77e-06
	99842	99948	99908	107	0.000211
	100001	100153	100104	153	0.000307
	100236	100342	100285	107	5.53e-07
242	100664	100723	100693	60	0.04
	100791	100880	100830	90	0.000467
243	101068	101163	101112	96	3.16e-08
244	101545	101652	101601	108	4.42e-08
245	102000	102152	102049	153	1.16e-06
246	102272	102369	102318	98	0.000305
	102422	102531	102480	110	0.00126
	102554	102669	102593	116	0.00138
247	103000	103121	103070	122	0.000343
248	103323	103438	103375	116	5.79e-05
249	103666	103754	103700	89	1.88e-05
	103839	103949	103898	111	3.57e-07
250	104135	104240	104194	106	8.53e-07
	104292	104371	104336	80	0.00306
	104431	104521	104476	91	0.00355
251	104944	105057	104996	114	3.01e-08
252	105215	105317	105258	103	0.000258
	105355	105459	105408	105	2.72e-12
	105524	105634	105596	111	1.39e-05
253	105782	105902	105857	121	2.42e-08
	105963	106066	106015	104	7.78e-25
254	106268	106418	106370	151	5.2e-08
255	106571	106721	106670	151	2.01e-11
256	106813	106912	106863	100	2.38e-10
257	107016	107168	107117	153	8.38e-11
258	107344	107440	107396	97	0.0019
	107440	107580	107537	141	0.00568
259	107721	107864	107773	144	8.63e-10
	107898	108040	107991	143	1.84e-08
	108067	108172	108117	106	1.49e-07
260	108428	108543	108469	116	1.86e-05
	108562	108677	108626	116	2.14e-07
	108715	108859	108808	145	3.47e-07
261	109141	109249	109193	109	4.22e-08
	109307	109457	109357	151	7.65e-08
262	109663	109747	109724	85	7.88e-05
263	109865	109962	109924	98	0.00802
	110029	110134	110083	106	0.00018
	110203	110299	110247	97	0.00241
	110380	110507	110432	128	0.00325
	110573	110691	110624	119	2.65e-06
264	110785	110907	110836	123	1.12e-05	+
265	111411	111509	111458	99	1.98e-05
	111548	111631	111590	84	0.00302
266	111742	111836	111794	95	0.00176
	111919	112017	111961	99	2.54e-05
267	112108	112231	112137	124	6.5e-07
	112231	112346	112319	116	0.000115
	112409	112512	112482	104	0.00143
268	112712	112821	112751	110	0.00475
269	112923	113037	112986	115	4.38e-09
	113117	113209	113153	93	8.34e-07
270	113339	113435	113383	97	0.000853	+
271	113554	113666	113606	113	0.000228
272	114057	114183	114099	127	1.22e-05	+
273	114373	114477	114435	105	0.000577
274	114996	115074	115038	79	0.00581
275	115384	115510	115429	127	3.51e-06
276	115609	115721	115671	113	1.56e-05
277	115985	116082	116037	98	4.22e-05
278	116387	116518	116435	132	1.48e-07
279	117419	117498	117461	80	0.00021
280	117827	117892	117841	66	0.04
281	118006	118090	118044	85	0.00792
	118176	118318	118268	143	0.01
282	118443	118533	118507	91	0.02
283	118837	118947	118921	111	0.01
284	119164	119294	119244	131	4.18e-05
285	119761	119846	119787	86	0.00397
286	119943	120069	119995	127	0.00332
	120131	120210	120195	80	0.03
287	120337	120449	120388	113	1.91e-06
	120539	120686	120635	148	2.83e-06
288	121219	121316	121265	98	0.00785	+
289	121643	121744	121692	102	0.00115	+
290	122257	122362	122309	106	7.11e-06	+
	122397	122514	122463	118	2.45e-07	+
291	122686	122798	122729	113	0.03
292	123091	123211	123142	121	1.6e-07
	123271	123359	123318	89	0.000232
293	124159	124313	124262	155	1.96e-05
294	124405	124520	124455	116	2.02e-05
	124589	124664	124615	76	0.03
295	124840	124986	124885	147	0.03
296	125220	125337	125249	118	0.00069
	125337	125437	125399	101	0.00191
297	125750	125822	125783	73	0.04	+
298	125924	126031	125970	108	8.15e-06	+
	126078	126160	126139	83	0.000489	+
	126244	126332	126284	89	3.63e-06	+
	126400	126490	126449	91	0.000193	+
	126566	126669	126618	104	1.14e-07	+
299	126857	126929	126873	73	0.02
300	127283	127401	127335	119	3.39e-12
301	127741	127889	127790	149	1.08e-05
	127902	128034	127954	133	5.67e-07
302	128284	128410	128335	127	4.09e-06
	128421	128547	128512	127	0.000275
303	128783	128921	128882	139	0.000527
	129002	129086	129047	85	0.000328
	129152	129259	129202	108	2.24e-06
	129307	129406	129350	100	1.55e-05
304	129657	129778	129750	122	0.00022
305	130004	130119	130070	116	5.29e-05
306	130723	130838	130775	116	7.05e-07
307	131002	131106	131053	105	0.000452
	131195	131302	131223	108	0.04
308	131614	131723	131666	110	9.78e-08	+
	131762	131908	131806	147	2.02e-06	+
309	132162	132282	132231	121	3.2e-06
310	132426	132528	132476	103	0.00452
	132600	132699	132650	100	0.0019
	132699	132825	132780	127	5.83e-07
	132884	133009	132935	126	6.86e-11
311	133150	133256	133205	107	3.54e-06
	133341	133449	133400	109	9.78e-09
312	133561	133676	133597	116	8.22e-06
	133731	133859	133769	129	1e-05
	133859	133966	133928	108	6.58e-07
	134013	134112	134064	100	7.65e-08
	134196	134285	134238	90	0.00471
313	134505	134613	134555	109	2.36e-06	+
	134668	134747	134691	80	0.01	+
	134791	134890	134846	100	9.61e-08	+
314	135307	135376	135336	70	0.02
	135447	135525	135505	79	0.04
315	135628	135724	135674	97	3.37e-05
316	135875	135984	135927	110	4.92e-06
317	136576	136704	136628	129	2.94e-07
	136792	136922	136874	131	2.27e-06
318	137097	137190	137144	94	0.0013	+
	137248	137329	137291	82	1.65e-06
	137383	137482	137440	100	3.73e-05	+
319	137707	137835	137791	129	0.01	+
320	137954	138082	138044	129	4.02e-05
321	138192	138262	138235	71	0.000652
322	138367	138474	138423	108	4.03e-10
323	138662	138759	138718	98	1.27e-07
	138829	138930	138863	102	2.74e-05
	139002	139129	139093	128	0.00689
324	139416	139547	139466	132	6.57e-05
325	139658	139779	139707	122	0.00334
	139851	139965	139903	115	3e-06
	140004	140116	140065	113	0.000648
326	140244	140326	140266	83	0.02
327	140460	140582	140531	123	2.33e-10
	140670	140762	140709	93	0.02
328	140876	140948	140912	73	0.000409
	141011	141119	141057	109	6.26e-05
329	141328	141418	141387	91	0.00669
	141475	141581	141504	107	0.0037
330	141733	141832	141784	100	0.000129
	141878	141952	141931	75	0.02
331	142056	142167	142123	112	8.17e-07
	142227	142348	142297	122	1.45e-10
332	142493	142608	142557	116	4.97e-07
333	142818	142936	142864	119	7.34e-05
334	143111	143217	143161	107	0.00503
335	143362	143470	143442	109	0.001
	143540	143617	143577	78	0.00671
	143707	143777	143739	71	4.71e-05
336	144040	144160	144092	121	6.14e-05
	144239	144315	144290	77	0.04
337	144611	144730	144679	120	3.05e-05
338	144887	144986	144927	100	0.000398
339	145189	145293	145240	105	0.00405
340	145399	145508	145442	110	2e-13
341	146135	146234	146171	100	4.36e-07
342	146342	146445	146368	104	0.000579
	146445	146575	146493	131	0.00048
343	146752	146837	146814	86	0.01
344	147142	147257	147188	116	0.00433
345	147727	147816	147785	90	0.000117
346	147928	148075	147980	148	1.81e-07
347	148211	148317	148274	107	0.01
348	148666	148788	148746	123	0.000801
	148846	148927	148881	82	0.00144
	149003	149129	149050	127	0.00132
349	149253	149376	149335	124	0.00342
350	149667	149740	149691	74	0.04
351	149925	150009	149965	85	1.48e-05
352	150619	150719	150661	101	0.000492
	150783	150870	150819	88	0.03
353	151433	151545	151507	113	0.00271
354	151660	151750	151699	91	0.000395
	151774	151912	151816	139	3.16e-05
355	152276	152407	152320	132	0.000493
356	152510	152618	152553	109	0.02
357	153233	153315	153277	83	0.00875
358	154344	154441	154378	98	0.04
	154522	154638	154591	117	9.28e-07
359	154731	154836	154787	106	0.00185
360	155023	155121	155078	99	0.01
361	155736	155837	155790	102	1.6e-08
	155920	156026	155972	107	1.04e-05
362	156609	156745	156694	137	7.52e-05
363	157413	157524	157461	112	0.000264
364	157648	157750	157700	103	0.000267
365	157919	158028	157968	110	0.000284
366	158132	158263	158173	132	0.000425
367	158410	158553	158460	144	2.78e-05
	158619	158729	158678	111	9.64e-05
368	158832	158915	158886	84	0.00301
369	159020	159103	159057	84	0.000357
370	159234	159361	159322	128	0.00599
371	159617	159742	159662	126	0.00321
372	159857	159942	159907	86	0.000913
373	160135	160252	160185	118	8.41e-06
	160339	160453	160390	115	0.00367
374	160586	160691	160650	106	0.03
375	160881	161019	160971	139	0.00126
	161075	161157	161119	83	0.000363
376	161678	161807	161720	130	6.39e-06
	161819	161934	161851	116	0.00175
	161958	162048	162003	91	0.03
377	162191	162272	162232	82	0.00375	+
378	162607	162686	162639	80	0.02
379	162800	162896	162869	97	0.00347
380	163010	163101	163060	92	8.76e-05	+
	163101	163209	163190	109	0.02	+
381	163320	163408	163359	89	1.53e-05
382	163544	163636	163596	93	6.95e-06
383	163779	163892	163827	114	0.00995
384	164198	164301	164236	104	0.00124
385	164448	164534	164497	87	3.17e-28
386	164653	164771	164687	119	3.56e-21
387	164863	164959	164919	97	2.84e-09
388	165168	165261	165217	94	0.00361
389	165355	165438	165394	84	0.00683
	165513	165623	165565	111	0.000541
390	165937	165997	165959	61	0.00733
391	166314	166427	166377	114	0.000692
392	166563	166709	166660	147	0.00023
	166785	166910	166833	126	0.000222
393	167047	167189	167086	143	1.29e-05
394	167350	167438	167412	89	0.02
395	167615	167726	167667	112	2.85e-12
	167807	167942	167859	136	0.00109
396	168165	168280	168200	116	0.000395
	168280	168391	168343	112	0.000215
	168476	168606	168528	131	1.02e-05
	168666	168775	168715	110	0.00643
397	168919	169033	168991	115	1.16e-05
398	169217	169289	169247	73	0.000151
399	169555	169710	169607	156	1.22e-11
	169787	169904	169853	118	1.97e-07
	169974	170108	170025	135	4.95e-05	+
400	170224	170331	170271	108	0.00512	+
401	170424	170517	170466	94	6.17e-05
402	170694	170805	170755	112	0.000254
403	170998	171124	171081	127	0.000461
	171173	171275	171225	103	0.00773
	171324	171419	171377	96	0.000103
404	171691	171820	171739	130	0.00015	+
	171820	171932	171890	113	0.0021	+
405	172031	172140	172073	110	0.00219	+
	172177	172319	172270	143	6.62e-07	+
406	172434	172533	172472	100	0.000254	+
	172592	172688	172631	97	0.00582	+
	172754	172860	172806	107	3.06e-20	+
407	172975	173111	173060	137	2.41e-09	+
408	173218	173354	173252	137	0.000189	+
409	173460	173568	173517	109	8.66e-07
	173651	173747	173690	97	5.63e-05
	173811	173926	173862	116	6.78e-08	+
410	174321	174459	174408	139	1.02e-06
411	174628	174733	174680	106	0.000919
	174768	174871	174802	104	0.02
412	175164	175307	175267	144	0.000238	+
413	175523	175661	175616	139	4.67e-11	+
414	176083	176207	176156	125	2.52e-07	+
	176223	176343	176302	121	0.000262	+
	176403	176514	176451	112	3.18e-07
	176593	176712	176639	120	0.000872
	176793	176897	176836	105	0.04
415	177000	177084	177044	85	0.02
	177129	177213	177182	85	0.00899
	177266	177349	177307	84	0.03
	177397	177479	177435	83	0.000189
	177533	177623	177571	91	0.000901
416	177806	177884	177842	79	0.000147
417	178358	178467	178409	110	1.07e-05	+
418	178746	178830	178808	85	0.01
	178920	178999	178970	80	0.0024
419	179356	179470	179423	115	0.000591
420	179572	179669	179619	98	1.67e-05
	179758	179889	179806	132	0.00673
	179889	179971	179935	83	0.01
421	180286	180355	180319	70	0.02	+
422	180564	180671	180622	108	0.02
423	181160	181250	181214	91	0.01
	181295	181397	181346	103	0.00248
	181469	181569	181531	101	0.00344
424	181784	181869	181818	86	0.02
	181936	182021	181986	86	1.98e-05
425	182132	182241	182182	110	0.00171
426	182415	182477	182448	63	0.03
	182538	182648	182580	111	0.00687
427	182827	182915	182880	89	0.00202
	182984	183081	183029	98	2.71e-05
428	183194	183306	183258	113	0.0033
429	183629	183727	183688	99	7.79e-06
430	184109	184206	184167	98	2.72e-05
431	184469	184578	184554	110	0.03
432	184714	184807	184755	94	0.00444
433	184936	185049	185001	114	0.00836
434	185141	185251	185202	111	0.00363
435	185405	185490	185473	86	0.00796
436	185593	185689	185626	97	0.00229
437	185827	185933	185879	107	0.000246
438	186068	186171	186113	104	0.000289
	186248	186345	186282	98	3.21e-06
439	186483	186591	186527	109	0.00245
440	186698	186798	186750	101	0.000576
441	187030	187113	187061	84	0.03
	187113	187187	187168	75	0.04
	187277	187368	187332	92	8.01e-07
	187438	187543	187485	106	0.00497
	187614	187698	187667	85	0.05
442	187789	187879	187822	91	3.81e-05
443	188225	188343	188266	119	0.01
	188348	188421	188397	74	0.03
444	188696	188833	188747	138	0.000211
445	189013	189155	189104	143	8.53e-08
446	189271	189373	189293	103	0.000705
	189386	189515	189465	130	2.97e-08
447	189629	189729	189674	101	0.00891
448	189894	189973	189937	80	0.00155
449	190064	190180	190116	117	1.28e-13
450	190271	190380	190322	110	3.66e-08
	190464	190567	190510	104	3.49e-06
451	190690	190800	190742	111	2.01e-05
452	190966	191075	191007	110	9.54e-05
	191075	191164	191113	90	0.000114
	191241	191354	191303	114	6.22e-07
453	191460	191563	191512	104	1.5e-05
	191624	191777	191676	154	0.000271
	191856	191934	191904	79	1.05e-05
454	192048	192160	192100	113	9.08e-07
455	192289	192406	192355	118	0.00175
456	192662	192783	192734	122	3.32e-06
457	192915	193049	192998	135	1.79e-10
458	193325	193464	193371	140	4.6e-07
459	193597	193718	193634	122	6.66e-07
	193792	193924	193844	133	0.000112
460	194316	194420	194371	105	1.86e-10
	194441	194586	194539	146	7.19e-05
	194673	194778	194725	106	5.09e-05
461	194932	195085	194982	154	2.34e-09
	195165	195279	195228	115	0.00259
	195313	195404	195366	92	0.0014
	195493	195595	195544	103	0.000849
462	195790	195902	195851	113	3.29e-08
	195962	196075	196009	114	1.5e-06
	196138	196249	196180	112	0.000111
	196256	196365	196324	110	0.0011
	196407	196516	196465	110	0.04
463	196640	196751	196692	112	1.82e-11
464	197043	197154	197095	112	0.000634
	197199	197311	197251	113	1.26e-09
465	197442	197594	197494	153	3.32e-09
	197680	197772	197721	93	0.00492
466	197920	198027	197977	108	2.24e-08
467	198284	198400	198350	117	9.31e-06
468	198706	198805	198758	100	1.46e-07
	198824	198948	198897	125	1.71e-07
	199002	199111	199050	110	9.79e-05
469	199211	199333	199246	123	0.02
470	199468	199581	199530	114	2.73e-07
471	199800	199952	199901	153	2.87e-05
	199996	200097	200047	102	9.05e-09
472	200197	200316	200265	120	7.04e-09
473	200490	200615	200542	126	1.25e-12
474	200739	200833	200801	95	7.49e-10
475	200996	201120	201048	125	4.86e-07
	201177	201300	201249	124	6.78e-09
476	201563	201671	201620	109	4.85e-16
477	201787	201896	201845	110	5.95e-09
	201968	202056	202018	89	0.00337	+
478	202167	202250	202205	84	1.09e-05	+
	202316	202443	202367	128	0.00125	+
	202473	202627	202576	155	0.000134
479	202863	202975	202913	113	2.22e-05
	203041	203154	203093	114	2.67e-05
480	203342	203496	203445	155	0.000856
481	203710	203805	203748	96	0.00115
482	203898	204013	203949	116	0.0018
483	204111	204228	204177	118	5.33e-05
484	204466	204573	204522	108	1.71e-06
485	204716	204841	204794	126	5.08e-05
	204897	204966	204923	70	0.00846
	205019	205095	205056	77	0.02
486	205316	205387	205355	72	0.04
	205443	205572	205543	130	0.01
	205660	205758	205695	99	7.39e-06
	205807	205882	205854	76	0.01
487	206195	206285	206235	91	0.02
488	206406	206502	206461	97	8.59e-06
489	206646	206783	206739	138	1.11e-08
490	206894	207026	206935	133	4.3e-05
491	207377	207466	207413	90	0.04
492	207644	207731	207671	88	0.01
	207804	207926	207853	123	0.00452
493	208312	208408	208367	97	0.000112
	208460	208573	208500	114	2.91e-07
494	208995	209070	209036	76	0.000615
	209125	209239	209177	115	5.12e-06
	209239	209368	209317	130	4.4e-07
495	209737	209847	209781	111	8.35e-06
496	209951	210020	209992	70	0.02
497	210120	210179	210142	60	0.00304
498	210274	210372	210335	99	0.00313
	210461	210556	210524	96	0.000942
499	210763	210839	210811	77	0.01
	210894	210995	210962	102	0.00155
	211048	211122	211072	75	0.000643
500	211615	211718	211675	104	0.01
501	211987	212105	212039	119	0.02
502	212233	212347	212284	115	1.88e-26
503	212442	212505	212469	64	0.000104
	212588	212688	212639	101	0.000139
	212692	212800	212763	109	1.04e-06
504	212901	212968	212934	68	8.11e-05
505	213127	213281	213230	155	3.66e-08
506	213766	213862	213821	97	1.02e-07
507	213955	214073	214001	119	7.26e-06
508	214568	214703	214620	136	0.0074
509	214863	214978	214927	116	1.62e-05
510	215181	215268	215209	88	0.00675
	215335	215454	215382	120	9.88e-11
511	215830	215942	215881	113	0.00398
512	216079	216169	216133	91	0.00152
513	216264	216401	216304	138	1.42e-07
514	216853	216962	216903	110	0.03
	216981	217082	217021	102	0.04
	217145	217234	217191	90	0.00214
515	217803	217899	217870	97	0.02
516	218000	218101	218060	102	0.000263
	218182	218317	218217	136	0.00117
517	218624	218719	218666	96	0.000228
518	218816	218888	218855	73	0.00872
519	219088	219177	219119	90	0.00672
520	219281	219382	219335	102	0.00719
	219456	219577	219542	122	0.00587
521	219712	219826	219755	115	0.000763
522	219929	220016	219987	88	0.00807
523	220287	220389	220328	103	2.3e-05
	220439	220533	220477	95	0.00119
524	220656	220755	220711	100	0.01
525	220995	221102	221056	108	0.000626
526	221276	221360	221302	85	0.00437
527	221461	221581	221510	121	1.03e-05
528	221880	222003	221968	124	0.02
529	222112	222246	222159	135	4.09e-06
530	222468	222573	222522	106	3.02e-07
531	222938	223042	222983	105	2.89e-05
532	223374	223494	223443	121	9.77e-82
533	223692	223794	223742	103	1.54e-74
534	224739	224883	224791	145	5.77e-92
535	225535	225619	225577	85	7.9e-69
	225695	225786	225742	92	5.59e-98
536	225972	226076	226023	105	5.78e-86
537	226248	226353	226299	106	6.4e-93
538	226555	226657	226605	103	3.52e-80
539	226927	227033	226979	107	4.67e-141
540	228634	228732	228682	99	6.45e-32
541	228981	229108	229033	128	2.16e-69
542	229250	229380	229302	131	5.76e-06
543	229480	229591	229541	112	0.000959
544	229998	230116	230048	119	0.000712
545	230532	230648	230561	117	0.00422
546	230767	230868	230816	102	0.03
547	231119	231229	231178	111	1.17e-06
	231316	231444	231368	129	0.000228
	231531	231627	231573	97	2.64e-06
548	231721	231807	231757	87	3.76e-10
549	231923	232011	231941	89	0.05
	232039	232141	232090	103	0.02
	232204	232277	232239	74	0.01
550	232393	232457	232422	65	9.8e-05
551	232711	232830	232779	120	9.89e-06
552	232943	233067	232995	125	3.25e-05
553	233180	233279	233241	100	6.63e-12
554	233467	233580	233518	114	2.4e-07
555	233841	233926	233860	86	0.00126
556	234434	234523	234464	90	0.01
557	234623	234723	234660	101	2.12e-05
	234812	234911	234860	100	0.000194
558	235188	235277	235252	90	0.01
559	235369	235440	235402	72	0.0042
560	235622	235736	235674	115	0.00346
561	235864	235966	235939	103	0.00126
562	236804	236944	236897	141	1.78e-30
	237005	237117	237049	113	3.51e-27
563	237502	237655	237604	154	2.24e-05
564	237760	237844	237792	85	0.00477
565	239172	239259	239203	88	3.82e-06
566	239418	239552	239519	135	4e-05
	239627	239693	239665	67	0.02
	239761	239839	239796	79	0.01
567	240365	240454	240416	90	0.05
568	240672	240785	240753	114	0.00154
569	241054	241126	241087	73	0.05
570	241567	241675	241619	109	1.17e-05
571	241820	241884	241837	65	0.00138
572	241976	242050	242000	75	6.44e-05
573	242313	242416	242355	104	0.00013
574	242679	242750	242710	72	0.00372
575	242851	242932	242907	82	0.01
576	243077	243144	243102	68	0.00649
577	243615	243744	243653	130	1.83e-07
578	243968	244044	244000	77	9.43e-05
	244134	244235	244185	102	1.03e-08
579	244643	244774	244726	132	0.000428
	244827	244942	244902	116	1.49e-11
	245001	245107	245056	107	2.63e-22
580	245237	245341	245293	105	4.11e-05
581	245518	245612	245586	95	0.000763
	245699	245823	245751	125	8.84e-06
	245904	246001	245939	98	2.42e-05
582	246319	246436	246371	118	0.000549	+
	246436	246534	246486	99	0.00025	+
583	246880	247019	246924	140	5.17e-08	+
	247020	247143	247097	124	0.04
584	247428	247541	247460	114	0.00814
585	248206	248304	248250	99	2.02e-05
586	248421	248496	248456	76	0.000281
587	248802	248894	248858	93	0.00108
588	249010	249111	249038	102	0.00502
589	249223	249330	249275	108	0.000809
590	249636	249739	249688	104	1.18e-06
591	249913	249991	249968	79	0.00959
592	250610	250684	250646	75	4.3e-05
	250759	250832	250790	74	0.00151
593	250937	251004	250973	68	0.01
594	251198	251291	251225	94	0.03
595	251568	251627	251598	60	0.00946
596	251745	251867	251795	123	7.54e-09
597	252154	252224	252181	71	0.0018
598	252337	252422	252373	86	7.47e-06
	252508	252575	252544	68	0.00119
599	252753	252849	252800	97	0.00558
600	253060	253192	253143	133	0.00856
601	253591	253674	253634	84	2.9e-05
602	253819	253899	253843	81	0.04
603	254018	254133	254092	116	0.00212
604	254229	254324	254251	96	0.03
605	254484	254598	254530	115	9.36e-10
606	254750	254834	254785	85	1.32e-06
607	254937	255058	254978	122	0.000104
608	255180	255261	255212	82	0.00223
	255291	255412	255341	122	6.67e-06
609	255826	255914	255867	89	0.000926
610	256033	256130	256073	98	0.000747
	256177	256271	256215	95	0.03
611	256380	256483	256428	104	8.67e-05
612	256652	256747	256724	96	0.00965
613	256844	256914	256862	71	0.04
	256948	257074	257039	127	0.000375
614	257313	257420	257356	108	0.000848
	257495	257625	257591	131	0.00401
615	257814	257932	257881	119	1.06e-38
616	258664	258809	258716	146	5.13e-18
	258856	258937	258918	82	0.04
617	259391	259502	259443	112	0.000328	+
	259550	259684	259633	135	0.00854
618	259803	259864	259835	62	0.03
619	260260	260346	260301	87	1.34e-06
	260427	260552	260479	126	4.52e-07
	260621	260712	260663	92	0.00285
620	260804	260879	260834	76	0.000154
621	261056	261169	261120	114	8.08e-06
	261259	261355	261308	97	0.02
622	261516	261596	261550	81	0.00292
	261674	261798	261720	125	1.37e-06
	261861	261976	261911	116	3.78e-19
623	262312	262429	262359	118	1.14e-06
624	262615	262728	262683	114	0.000156
	262787	262902	262852	116	3.19e-10
625	263021	263117	263057	97	9.48e-06
626	263335	263447	263396	113	0.000333
627	263566	263644	263595	79	0.03
628	263882	263964	263931	83	6.23e-05
629	264060	264152	264098	93	4.87e-10
630	264399	264470	264445	72	0.00968
631	264588	264690	264640	103	2.03e-05
632	264813	264883	264842	71	0.01
633	265250	265354	265288	105	0.01
634	265677	265801	265751	125	0.000323
635	266210	266297	266255	88	0.00316
636	266510	266587	266546	78	0.02
637	266801	266894	266855	94	3.83e-12
638	267018	267122	267060	105	0.000132
	267211	267331	267280	121	0.000181
639	267432	267534	267489	103	0.000431
640	267769	267857	267813	89	0.05
641	268154	268262	268211	109	0.000251
642	268412	268496	268469	85	1.07e-06
643	268620	268742	268663	123	5.54e-05
644	269033	269136	269085	104	0.00348
645	269490	269578	269516	89	0.01
646	269866	269952	269912	87	0.005
647	270076	270180	270117	105	0.000158
648	270427	270560	270516	134	1.5e-13
649	271269	271418	271372	150	6.22e-10
650	271540	271625	271585	86	6.14e-35
651	271749	271867	271788	119	1.05e-15
652	272305	272373	272341	69	0.05
653	272479	272593	272508	115	0.02
654	272884	272965	272902	82	0.05
655	273429	273536	273462	108	0.05
656	273642	273749	273689	108	0.000103
657	273841	273970	273923	130	3.15e-32
658	275142	275247	275194	106	1.65e-36
659	275338	275414	275382	77	8.44e-07
660	275525	275631	275606	107	0.02
661	275944	276044	276024	101	0.03
662	276580	276683	276629	104	0.01
663	276797	276899	276855	103	1.22e-11
664	277192	277304	277280	113	0.04
665	277401	277547	277503	147	2.58e-17
666	277669	277763	277726	95	7.26e-05
	277848	277923	277875	76	0.03
667	278220	278362	278263	143	0.00223
	278451	278528	278489	78	0.00782
668	279052	279177	279126	126	5.07e-41
669	279883	279972	279930	90	1.23e-38
670	280093	280208	280133	116	5.44e-24
671	280490	280595	280561	106	0.00393
672	281164	281286	281235	123	2.96e-09
673	281434	281513	281479	80	0.03
674	281803	281937	281855	135	1.52e-05
675	282094	282156	282120	63	0.02
676	282366	282474	282430	109	1.53e-08
677	282725	282811	282760	87	0.01
678	283332	283423	283356	92	0.00825
	283489	283602	283552	114	0.00141
	283636	283715	283664	80	0.00365
	283771	283864	283823	94	2.19e-08
679	284060	284174	284125	115	1.44e-10	+
	284184	284309	284272	126	0.00201	+
680	284422	284508	284460	87	0.000614	+
	284594	284673	284633	80	0.000469
681	284834	284942	284878	109	0.000722
682	285446	285548	285502	103	0.00157
	285560	285698	285654	139	0.00541
683	286030	286113	286073	84	0.000834
684	286687	286803	286766	117	5.58e-05
685	287000	287101	287047	102	2.1e-11
686	287268	287368	287329	101	2.07e-06
687	287754	287861	287829	108	0.00338
	287945	288010	287968	66	0.01
688	288132	288237	288182	106	7.77e-24
689	288462	288606	288514	145	2.63e-15
690	288750	288871	288791	122	0.02
691	289334	289413	289377	80	0.000416
	289470	289593	289521	124	1.01e-07
692	289693	289837	289788	145	3.33e-06
693	290358	290461	290418	104	4.4e-19
694	290592	290683	290635	92	8.48e-30
695	291390	291510	291435	121	4.56e-26
	291541	291628	291600	88	0.02
696	292650	292747	292692	98	0.00128
697	292970	293054	293020	85	2.9e-06
698	293155	293245	293206	91	0.0023
699	293473	293556	293497	84	0.02
700	295131	295265	295162	135	0.0078
	295338	295451	295412	114	0.00524
	295512	295584	295546	73	0.00924
701	295782	295868	295805	87	0.04
	295917	295996	295961	80	0.01
702	296381	296450	296427	70	0.05
703	296663	296750	296704	88	7.6e-05
704	296842	296924	296880	83	0.000395
705	297394	297471	297448	78	0.03
706	297814	297900	297861	87	0.00041
707	298098	298177	298129	80	0.03
708	298374	298513	298422	140	0.00133
709	299011	299124	299060	114	2.17e-10
710	299450	299521	299492	72	0.0067
711	299658	299763	299692	106	9.03e-08
	299818	299910	299854	93	0.01
712	300179	300251	300214	73	0.00732
713	300480	300570	300525	91	0.03
714	300722	300795	300771	74	0.02
715	301083	301193	301159	111	0.000467
716	301766	301864	301811	99	0.00304
717	302336	302437	302384	102	0.00723
718	303010	303090	303047	81	0.00489
	303142	303270	303194	129	0.01
719	303376	303445	303424	70	0.03
720	303788	303872	303809	85	0.00901
	303959	304021	304001	63	0.02
	304078	304185	304139	108	0.00019
721	304611	304693	304645	83	0.01
722	304931	305033	304984	103	0.000746
723	305296	305396	305358	101	0.00736
724	305871	305968	305937	98	0.03
725	306285	306370	306310	86	0.02
726	306718	306831	306769	114	5.02e-08
727	307477	307565	307521	89	0.00677
728	308485	308612	308537	128	2.19e-05
729	308837	308990	308887	154	1.24e-10
730	309173	309314	309273	142	0.00355
731	309439	309506	309483	68	0.05
732	309600	309691	309661	92	1.01e-05
733	310243	310341	310292	99	6.65e-10
734	310443	310520	310476	78	0.000492
	310566	310657	310607	92	0.000344
735	310785	310893	310858	109	0.00588	+
736	311963	312076	312015	114	0.000342
737	312200	312282	312241	83	0.04
738	312490	312608	312565	119	0.00289
739	313385	313519	313435	135	2.97e-06
	313549	313637	313583	89	0.00429
740	314239	314329	314281	91	0.00173	+
	314387	314498	314436	112	0.00166
	314498	314619	314578	122	3.93e-05
741	315129	315252	315207	124	3.96e-41
742	316464	316583	316514	120	4.22e-23
743	317765	317847	317809	83	0.00307
744	317995	318104	318056	110	5.94e-05
745	318721	318803	318759	83	0.02
746	319137	319272	319170	136	0.00568
	319317	319397	319355	81	0.02
747	320322	320426	320389	105	6.08e-08
748	320528	320618	320560	91	0.04
749	320776	320847	320803	72	0.00398
750	321051	321132	321074	82	0.00821	+
751	321686	321750	321705	65	0.03
752	322096	322198	322146	103	0.000771
753	322397	322496	322445	100	9.43e-10
754	322866	322938	322885	73	0.01
755	323057	323160	323098	104	0.01
	323241	323317	323294	77	0.00372
756	323771	323859	323818	89	0.000303
757	324044	324142	324097	99	2.26e-07
	324206	324337	324258	132	4.36e-06
758	324761	324850	324799	90	0.000396
	324938	325069	325025	132	0.000614
759	325596	325701	325655	106	0.002
760	325862	325968	325898	107	0.01
761	326169	326268	326206	100	1.41e-06
762	326419	326528	326488	110	0.00029
763	326624	326727	326680	104	6.01e-06
764	326872	326969	326915	98	0.00872
765	327068	327168	327111	101	0.00112
766	327359	327470	327396	112	0.00781
767	327634	327715	327652	82	0.02
768	328029	328110	328070	82	0.00468
	328184	328272	328239	89	7.66e-06
769	328500	328614	328565	115	2.49e-05
770	328892	328997	328944	106	2.22e-14
771	329203	329341	329296	139	0.0012
772	329477	329583	329506	107	0.02
773	329741	329854	329784	114	0.000932
774	330162	330252	330198	91	0.000481
775	330606	330716	330665	111	2.17e-12
776	330808	330881	330842	74	0.000834
777	330991	331053	331017	63	0.00184
778	331254	331370	331305	117	3.67e-05
	331435	331538	331496	104	8.23e-07
779	332421	332488	332453	68	0.00686
	332566	332657	332611	92	0.00836
	332723	332829	332780	107	0.000218
	332840	332940	332897	101	9.27e-05
780	333867	333936	333920	70	0.03
781	334351	334429	334372	79	0.00371
782	334797	334900	334849	104	8.99e-05
783	335374	335446	335418	73	0.00459
784	335568	335646	335604	79	0.00204
785	335961	336088	336008	128	6.26e-09
786	336180	336257	336221	78	0.00476
787	336706	336776	336742	71	0.00249
788	336878	336944	336909	67	0.00748
789	337067	337160	337117	94	0.000125
790	337290	337393	337342	104	8.9e-17
791	337666	337761	337720	96	3.01e-05
792	338420	338526	338482	107	1.96e-08
793	338645	338734	338675	90	0.02
794	338980	339063	339027	84	0.03
795	339159	339267	339238	109	0.03
	339334	339405	339385	72	0.03
796	339623	339769	339726	147	1.94e-26
797	339905	339993	339960	89	8.69e-65
798	340084	340160	340121	77	2.79e-08
	340216	340294	340260	79	0.00723
	340316	340419	340368	104	0.00613
799	341064	341132	341090	69	0.03
800	341353	341461	341410	109	2.08e-12
801	341678	341741	341705	64	0.03
802	342099	342179	342135	81	0.00976
803	342342	342446	342403	105	5.86e-05
804	342567	342661	342609	95	3.88e-05
805	343239	343330	343286	92	0.04
806	343462	343567	343521	106	2.04e-06
	343637	343715	343676	79	0.000634	+
807	344564	344668	344617	105	0.04
	344691	344812	344761	122	0.000809
808	345298	345394	345343	97	0.03
809	345725	345831	345776	107	0.03
810	346071	346176	346123	106	3.94e-05
811	346504	346569	346538	66	0.00315
812	346827	346912	346861	86	2.12e-06
	346961	347058	347021	98	0.00334
	347126	347253	347151	128	0.00577
813	347410	347483	347447	74	1.51e-07
814	347574	347699	347626	126	1.45e-21
815	347808	347910	347870	103	3.36e-05
816	348193	348273	348238	81	0.03
817	348738	348852	348782	115	0.00594
818	349215	349314	349246	100	0.03
819	349608	349728	349680	121	2.13e-28
820	349911	350001	349959	91	1.82e-23
	350070	350160	350101	91	9.54e-05
821	350361	350444	350401	84	1.08e-06
	350533	350604	350570	72	0.00146
	350675	350760	350736	86	0.02
822	351337	351407	351368	71	0.01
823	351515	351619	351568	105	0.000313
824	351824	351968	351926	145	0.02
825	352260	352327	352288	68	0.04
826	352742	352854	352803	113	0.00133
827	353037	353119	353078	83	1.49e-05
828	353268	353363	353283	96	0.05
829	353669	353751	353710	83	0.02
830	353860	353984	353902	125	1.78e-05
831	354416	354526	354455	111	1.89e-05
	354602	354690	354637	89	0.00154
832	354933	355035	354976	103	1.52e-05
833	355393	355472	355420	80	0.03
834	355577	355691	355627	115	0.00117
835	356224	356341	356290	118	1.19e-06
836	356447	356530	356478	84	0.00047
837	356695	356768	356732	74	0.00432
838	356876	356975	356915	100	0.000178
839	357328	357469	357431	142	1.28e-17
840	357578	357678	357632	101	1.01e-86
841	357779	357876	357826	98	2.92e-51
842	358407	358495	358431	89	0.03
	358579	358695	358627	117	0.000409
843	358823	358884	358861	62	0.00292
844	359129	359216	359162	88	0.00718
845	359333	359418	359392	86	0.02
846	359573	359663	359592	91	0.04
847	360050	360136	360070	87	0.00588
848	360277	360387	360329	111	0.00627
	360437	360514	360481	78	0.00013
849	361930	362048	361997	119	9.02e-05
850	362548	362653	362610	106	8.54e-06
	362736	362822	362789	87	3.79e-05
851	363299	363388	363348	90	4.26e-06
852	363580	363659	363622	80	9.5e-05
853	363778	363905	363816	128	0.00288
854	364138	364232	364187	95	0.000101
855	365452	365553	365494	102	0.00402
856	366158	366261	366209	104	0.000122
857	366375	366506	366426	132	0.000778
858	366729	366806	366779	78	0.00403
	366885	366978	366948	94	2.38e-05
859	367104	367164	367134	61	0.00291
860	367361	367455	367433	95	0.03
861	367556	367656	367613	101	0.00267
862	367775	367851	367807	77	0.000131
863	368220	368317	368252	98	0.00927
864	368821	368905	368878	85	0.02
865	369549	369608	369586	60	0.04
866	369867	369961	369924	95	0.04
867	370063	370165	370136	103	0.04
868	370341	370425	370390	85	0.000373
869	370951	371022	370998	72	0.00111
870	371310	371418	371361	109	0.000158
871	371630	371704	371673	75	0.03
872	372115	372234	372161	120	0.0011
873	372669	372764	372727	96	0.00146
874	373016	373095	373060	80	0.0029
	373164	373251	373211	88	0.000203
875	373622	373686	373647	65	0.00679
876	374110	374209	374179	100	5.71e-06
877	374538	374641	374584	104	3.16e-05
878	374891	375011	374960	121	1.97e-17
879	375151	375236	375204	86	1.88e-19
880	375327	375436	375375	110	8.56e-09
881	375725	375835	375776	111	0.000207
882	376013	376098	376064	86	5.92e-06
883	376200	376304	376247	105	0.000235
884	376502	376582	376543	81	9.89e-06
885	376851	376925	376904	75	0.02
886	377416	377529	377479	114	4.63e-05
887	377811	377953	377858	143	0.00286
888	378708	378815	378769	108	0.00306
889	379213	379311	379250	99	0.00224
890	379657	379773	379723	117	0.01
891	380062	380176	380109	115	2.55e-10
	380176	380300	380278	125	0.03
892	380515	380578	380548	64	0.000618
893	380925	381003	380963	79	2.57e-05
894	381147	381276	381231	130	1.42e-16
895	382573	382695	382622	123	1.01e-24
896	382936	383009	382976	74	0.02
897	383172	383299	383262	128	5.84e-05
898	383461	383546	383502	86	0.00642
899	384345	384491	384444	147	0.03
	384497	384572	384555	76	0.03
900	384690	384767	384723	78	0.000693
901	385236	385340	385288	105	0.000836	+
	385383	385503	385452	121	1.11e-05
902	385980	386063	386012	84	0.00678
903	386159	386244	386209	86	0.00474
	386300	386387	386357	88	0.00698
904	386764	386828	386789	65	0.04
905	387225	387315	387244	91	0.03
906	387457	387549	387494	93	0.000265
907	387696	387811	387761	116	0.02
908	387926	388021	387971	96	3.74e-08
909	388144	388253	388212	110	0.000327
910	388384	388471	388414	88	0.00175
911	388565	388637	388608	73	0.04
912	388750	388845	388803	96	4.77e-12
	388903	388988	388961	86	0.04
913	389209	389288	389241	80	0.00197
	389369	389452	389406	84	0.000165
	389516	389605	389559	90	0.000659
914	390448	390510	390483	63	0.01
915	390634	390703	390669	70	0.03
916	390853	390924	390893	72	0.02
917	391066	391170	391135	105	0.00871
918	391293	391373	391338	81	0.00638
919	391612	391731	391680	120	4.32e-25
920	392953	393067	393005	115	5.85e-23
921	393295	393399	393342	105	0.00152
922	393959	394076	394001	118	0.00165
923	394849	394942	394893	94	3.69e-07
	395030	395116	395077	87	0.000409
924	395470	395580	395522	111	0.000608
925	395705	395812	395761	108	2.27e-06
	395880	395955	395915	76	0.000608
926	396082	396169	396154	88	0.04
927	396385	396446	396412	62	0.01
928	396674	396813	396770	140	0.00904
929	397446	397578	397542	133	4.2e-05
930	397670	397732	397700	63	0.00163
931	398364	398456	398405	93	0.01
932	398668	398752	398713	85	0.000794
	398818	398910	398872	93	6.77e-09
933	399019	399119	399045	101	0.03
934	399214	399335	399297	122	0.00969
935	399572	399643	399610	72	0.00528
936	399815	399937	399887	123	0.000103
	400021	400127	400076	107	8.41e-08
937	400421	400500	400446	80	0.02
938	400674	400799	400724	126	6.07e-06
939	400950	401042	400978	93	0.00133	+
940	401494	401619	401570	126	1.67e-07
941	401946	402012	401975	67	0.03
942	402186	402310	402238	125	0.01
943	402571	402668	402615	98	5.98e-05
944	402892	402962	402931	71	0.00638
945	403162	403239	403204	78	0.000175
946	403429	403509	403480	81	0.03
947	403738	403847	403798	110	3.94e-05
	403923	404049	403998	127	0.000687
948	404782	404931	404885	150	0.000962
949	405408	405510	405462	103	1.26e-05
950	405823	405940	405861	118	4.17e-06
	406002	406111	406054	110	0.00014
951	406400	406496	406436	97	0.000146
	406535	406650	406609	116	3.67e-06
952	406790	406922	406825	133	0.00577
953	407110	407208	407154	99	0.00247
954	407435	407538	407466	104	0.00847
	407561	407656	407602	96	0.00577
955	407829	407922	407878	94	0.000787
956	408212	408348	408262	137	8.28e-07
	408424	408511	408462	88	0.0046	+
957	408655	408753	408697	99	6.81e-08	+
958	408933	409004	408979	72	0.01
959	409215	409294	409269	80	0.01
960	409521	409595	409559	75	0.00369
	409667	409745	409698	79	0.01
961	410179	410241	410205	63	0.02
	410310	410394	410339	85	0.02
962	410494	410603	410536	110	3.52e-05
963	410777	410860	410815	84	0.02
964	410973	411084	411033	112	6.22e-09
965	411176	411280	411228	105	0.0051
	411348	411465	411414	118	0.00043
966	411877	411947	411913	71	0.01
967	412145	412237	412185	93	8.5e-09
968	412353	412424	412390	72	0.02
969	412693	412792	412753	100	1.87e-06
	412876	412971	412908	96	4.25e-06
970	413320	413402	413377	83	0.00775
	413466	413569	413511	104	1.12e-05
	413658	413752	413720	95	8e-05
971	413853	413949	413900	97	6.87e-10
972	414286	414384	414317	99	4.9e-05
973	414519	414621	414568	103	1.24e-05
974	414723	414837	414767	115	1.92e-05
975	415107	415199	415163	93	0.03
976	415357	415461	415405	105	0.000193
977	415557	415644	415606	88	0.000101
978	415748	415839	415784	92	0.00448
	415901	415974	415935	74	0.03
	416055	416145	416108	91	7.72e-07
979	416263	416337	416298	75	0.00415
	416386	416500	416478	115	0.05
980	416937	417023	416991	87	0.00454
981	417439	417533	417496	95	5.75e-12
982	417731	417832	417796	102	1.21e-09
983	417954	418031	417993	78	0.03
	418112	418244	418162	133	0.000333
	418250	418347	418303	98	0.01
984	418930	419046	418998	117	6.91e-06
985	419172	419253	419196	82	0.04
986	419419	419529	419465	111	2.04e-06
	419568	419661	419622	94	2.15e-07
987	419823	419932	419874	110	8.9e-05
	419989	420061	420032	73	0.04
988	420179	420265	420212	87	0.03
	420346	420430	420384	85	0.0015
989	420820	420947	420896	128	3.44e-06
990	421184	421279	421213	96	0.000845
	421342	421432	421394	91	0.000251
991	421772	421846	421825	75	0.000925
	421916	421978	421944	63	0.00949
	422065	422149	422105	85	0.000104
992	422338	422421	422389	84	0.00129
993	422570	422685	422634	116	4.09e-06
	422757	422873	422792	117	0.00588
	422873	422946	422912	74	0.00189
994	423197	423311	423249	115	0.00631
995	423581	423695	423615	115	0.01
996	424007	424120	424046	114	0.000782
997	424216	424323	424272	108	0.000386
998	424419	424500	424465	82	0.00378
999	424992	425108	425030	117	0.01
1000	425237	425350	425307	114	2.16e-05
1001	425558	425631	425590	74	0.00261
	425718	425820	425769	103	0.000189
1002	425918	425979	425945	62	0.00241
1003	426371	426491	426440	121	1.99e-05
1004	426781	426898	426848	118	4.27e-08
	426962	427086	427042	125	0.01
1005	427295	427406	427347	112	0.02
1006	427611	427713	427656	103	0.01
	427773	427885	427834	113	0.00033
	427915	428031	427980	117	1.74e-05
	428034	428149	428107	116	0.00341
1007	428240	428351	428300	112	0.000565
	428429	428562	428481	134	2.23e-09
1008	428921	429013	428968	93	0.00217
	429091	429193	429152	103	7.7e-07
1009	429371	429502	429421	132	0.000234
1010	429887	430033	429937	147	3.03e-08
1011	430366	430467	430418	102	0.00205
1012	430629	430709	430676	81	0.00511
1013	430827	430919	430873	93	5.65e-06
	430991	431074	431033	84	0.000894
1014	431468	431602	431552	135	1.18e-05
1015	431713	431818	431769	106	4.12e-05
	431902	432019	431939	118	0.000834
1016	432353	432481	432430	129	3.36e-05
	432535	432658	432625	124	0.00813
1017	432763	432853	432794	91	0.00304
1018	432993	433072	433030	80	0.00448
	433140	433272	433192	133	0.02
1019	433441	433546	433493	106	1.31e-06
1020	433672	433792	433723	121	0.04
	433857	433961	433907	105	0.00716
1021	434154	434275	434201	122	2.62e-06
1022	434559	434684	434610	126	1.75e-05
1023	434872	434958	434914	87	0.00161
1024	435090	435211	435172	122	0.00147
1025	435835	435953	435907	119	0.00316
1026	436070	436165	436108	96	0.000165
1027	436287	436395	436370	109	0.000152
1028	436691	436806	436743	116	0.000814
	436814	436918	436865	105	0.00312
	436982	437094	437045	113	5.26e-06
1029	437231	437345	437294	115	3.38e-06
	437416	437546	437496	131	8.1e-05
	437625	437717	437685	93	0.000715
	437769	437867	437809	99	0.00571
	437874	438008	437964	135	0.00417
1030	438405	438492	438428	88	0.000482
1031	438597	438709	438626	113	0.00613
1032	438973	439079	439029	107	0.000321
1033	439493	439578	439547	86	6.7e-05
1034	439674	439785	439707	112	0.00246
	439845	439924	439881	80	0.0019
1035	440017	440119	440066	103	5.5e-08
1036	440407	440527	440448	121	0.00286
1037	440899	441006	440955	108	0.0027
1038	441148	441294	441191	147	0.000105
1039	441411	441514	441459	104	0.00243
1040	442009	442094	442066	86	0.01
	442166	442241	442191	76	0.00453
1041	442368	442448	442427	81	0.00715
1042	442684	442766	442732	83	0.00211
1043	442924	443007	442979	84	0.00967
1044	443107	443233	443203	127	0.03
1045	443420	443536	443488	117	2.52e-05
1046	443990	444099	444048	110	2.32e-05
1047	444275	444351	444290	77	0.03
	444418	444515	444469	98	0.00909
1048	444850	444953	444893	104	1.73e-06
	445040	445136	445079	97	0.00179
1049	445237	445336	445293	100	9.49e-15
1050	445433	445532	445487	100	3.65e-05
1051	445975	446112	446013	138	0.000455
1052	446235	446344	446293	110	3.9e-05
1053	446545	446641	446585	97	0.01
1054	447168	447251	447220	84	4.96e-06
	447336	447463	447388	128	4.75e-13
1055	447577	447690	447639	114	1.31e-07
1056	447802	447948	447851	147	8.84e-07
	447951	448074	448023	124	1.7e-05
	448121	448220	448173	100	8.72e-07
1057	448438	448561	448510	124	6.06e-08
	448585	448708	448659	124	9.63e-07
	448779	448909	448863	131	0.00258
	448961	449095	449012	135	9.61e-05
	449125	449229	449167	105	4.17e-07
1058	449352	449501	449455	150	0.000525
1059	449678	449827	449727	150	6.71e-09
	449888	450007	449957	120	3.41e-06
1060	450222	450344	450296	123	1.54e-10
	450427	450535	450493	109	2.28e-12
1061	450641	450722	450697	82	0.00287
1062	450813	450922	450872	110	1.89e-05
	450962	451096	451014	135	3.26e-06
	451099	451223	451178	125	2.79e-16
1063	451358	451488	451410	131	1.41e-05
	451488	451610	451531	123	0.000107
1064	451774	451840	451803	67	0.03	+
1065	452104	452246	452148	143	2.29e-05	+
1066	452464	452571	452514	108	3.01e-09
	452626	452737	452668	112	0.01
	452823	452927	452872	105	0.000677
1067	453021	453168	453073	148	1.02e-05
	453191	453338	453243	148	0.000116
	453422	453558	453474	137	1.27e-06
1068	453706	453858	453807	153	1.71e-05
1069	453978	454093	454042	116	0.000344
1070	454215	454294	454258	80	0.00246
1071	454456	454570	454519	115	9.59e-07
1072	454704	454813	454765	110	4.2e-05
	454870	454984	454933	115	4.95e-08
1073	455099	455215	455133	117	0.00481
	455215	455320	455257	106	0.00241
	455352	455451	455422	100	0.02
	455517	455609	455554	93	0.01
1074	456018	456114	456073	97	0.000172
1075	456401	456512	456453	112	7.12e-08
1076	456642	456764	456723	123	9.97e-05
	456828	456933	456882	106	0.000183
	456984	457124	457036	141	8.1e-10
1077	457275	457357	457305	83	0.00794
	457439	457537	457491	99	1.05e-06
	457597	457712	457637	116	0.0009
	457752	457854	457803	103	8.71e-09
1078	458024	458160	458110	137	0.00128
1079	458455	458560	458507	106	9.4e-12
	458642	458774	458738	133	0.02
1080	458926	459024	458990	99	1.51e-05
1081	459116	459223	459177	108	0.00214
1082	459323	459428	459377	106	2.88e-06
1083	459626	459734	459661	109	2.12e-05
	459762	459869	459813	108	1.68e-05
	459947	460028	459976	82	0.00223
	460113	460230	460144	118	0.03
1084	460746	460847	460799	102	9.56e-05
1085	461073	461204	461111	132	0.00263
	461215	461370	461267	156	0.00153
1086	461578	461692	461654	115	0.00022
1087	461799	461920	461848	122	0.000662
1088	462037	462163	462112	127	0.000258
	462241	462347	462293	107	0.000168
	462435	462575	462525	141	7.56e-06
	462610	462701	462657	92	0.000725
1089	463006	463148	463108	143	9.27e-05
1090	463243	463331	463264	89	0.00878
1091	463473	463567	463535	95	0.00685
1092	463756	463858	463815	103	6.2e-05
1093	463962	464065	464014	104	4.23e-08
1094	464255	464337	464290	83	0.00917
1095	464733	464793	464771	61	0.03
1096	464889	464985	464949	97	0.00395
1097	465356	465462	465411	107	4.26e-06
1098	465579	465666	465620	88	0.00696
1099	466475	466538	466509	64	0.000339
1100	466657	466719	466695	63	0.00134
1101	466916	467038	466988	123	0.000176
1102	467205	467313	467262	109	2.95e-13
1103	467514	467608	467548	95	0.05
1104	468060	468169	468099	110	1.98e-07
	468207	468289	468260	83	0.02
1105	468391	468476	468420	86	0.00417
1106	468711	468781	468761	71	0.02
1107	468881	468969	468930	89	0.0023
1108	469067	469182	469133	116	0.01
1109	469761	469860	469807	100	0.00194
1110	470050	470137	470091	88	0.00673
1111	470435	470534	470493	100	0.03
	470614	470703	470661	90	0.000611
1112	470841	470937	470894	97	0.00321
1113	471033	471144	471085	112	7.04e-05
1114	471294	471395	471347	102	3.37e-05
1115	471730	471801	471769	72	0.00352
	471868	471945	471907	78	0.04
	472012	472128	472077	117	1.02e-05
	472198	472305	472250	108	0.00652
	472341	472441	472398	101	9.72e-05
1116	472686	472758	472728	73	8.85e-06
1117	472849	472919	472898	71	0.01
	472980	473051	473012	72	0.03
1118	473302	473394	473333	93	0.000197
1119	473721	473824	473773	104	0.00477
1120	473958	474069	474021	112	0.000156
1121	474511	474608	474561	98	2.01e-05
1122	474709	474830	474745	122	3.24e-05
1123	475040	475105	475068	66	0.03
1124	475217	475286	475251	70	0.05
1125	475385	475502	475434	118	6.98e-09
	475560	475654	475599	95	0.0056
1126	475790	475920	475832	131	0.00386
	475920	476027	475976	108	0.000335
	476075	476180	476127	106	4.24e-07
1127	476337	476454	476379	118	1.66e-05
	476479	476591	476540	113	5.9e-14
1128	477014	477151	477100	138	3.01e-07
1129	477494	477564	477543	71	0.00203
	477649	477789	477700	141	2.77e-08
	477826	477902	477866	77	0.04
1130	478026	478085	478057	60	0.02
1131	478346	478449	478398	104	6.3e-10
	478509	478599	478561	91	0.000503
1132	478696	478792	478749	97	0.00102
1133	478888	478999	478940	112	1.34e-06
	479057	479151	479107	95	0.000137
	479151	479276	479247	126	0.00263
	479311	479420	479373	110	0.01
	479475	479579	479528	105	0.00131
1134	479805	479914	479846	110	0.000224
1135	480153	480274	480223	122	0.00156
	480338	480419	480364	82	0.03
1136	480625	480776	480728	152	0.000446
	480815	480933	480883	119	0.00248	+
1137	481414	481515	481465	102	5.03e-05
	481598	481724	481650	127	0.000779
	481788	481890	481842	103	0.01
1138	482119	482227	482180	109	0.000471
1139	482386	482496	482437	111	0.00285
1140	482777	482921	482829	145	0.00208
	482986	483135	483089	150	0.000118
1141	483245	483363	483315	119	0.000105
	483434	483554	483486	121	1.55e-06
	483622	483699	483676	78	0.01
1142	483812	483914	483863	103	6.66e-10
1143	484022	484130	484070	109	3.95e-10
	484219	484347	484263	129	3.2e-08
1144	484488	484575	484536	88	0.00144
	484634	484694	484662	61	0.03
	484775	484925	484822	151	0.00316
	484948	485031	484991	84	0.03
	485096	485158	485126	63	0.00188
1145	485517	485590	485547	74	0.000676
1146	485811	485913	485862	103	0.00024
1147	486063	486141	486109	79	0.02
	486219	486316	486257	98	3.55e-07
1148	486587	486678	486632	92	1.76e-06
1149	486869	486978	486927	110	9.57e-06
1150	487311	487412	487365	102	1.63e-06
	487495	487598	487541	104	6.06e-05
1151	488088	488217	488166	130	0.00156
1152	488310	488384	488353	75	0.00877
1153	488509	488617	488566	109	0.01
1154	488742	488877	488780	136	0.00218
1155	489397	489463	489433	67	0.03
1156	489614	489722	489666	109	0.00846
	489812	489898	489866	87	0.00091
1157	490010	490105	490039	96	0.00558
1158	490267	490365	490318	99	4.81e-05
1159	490561	490636	490598	76	0.00698
	490703	490811	490766	109	5.61e-06
1160	490918	491034	490968	117	7.56e-14
	491082	491194	491134	113	2.53e-07
1161	491290	491384	491334	95	0.00247
1162	491528	491666	491615	139	0.02
1163	491909	492014	491961	106	2.55e-05
1164	492231	492385	492334	155	0.00133
1165	492707	492810	492761	104	0.00179
	492840	492971	492889	132	0.000132
1166	493177	493241	493215	65	0.03
	493315	493419	493365	105	5.56e-06
1167	493619	493726	493675	108	3.05e-10
1168	493875	493986	493935	112	8.79e-11
1169	494113	494197	494138	85	0.000506
1170	494365	494485	494439	121	1.48e-15
1171	494821	494910	494873	90	0.01
	494985	495055	495022	71	0.02
1172	495194	495296	495244	103	4.5e-05
1173	495451	495559	495524	109	5.04e-09
1174	495703	495809	495758	107	0.00261
1175	495919	496037	495949	119	0.01
1176	496420	496509	496456	90	5.76e-05
1177	496618	496713	496656	96	0.00637
1178	496875	496959	496924	85	7.26e-07
1179	497214	497334	497266	121	2.15e-05
	497389	497482	497452	94	0.00382
1180	497915	498002	497949	88	1.07e-05
1181	498227	498310	498265	84	2.14e-06
1182	498772	498853	498807	82	0.00754
1183	499067	499195	499149	129	0.01
1184	499291	499388	499356	98	0.000415
1185	499653	499726	499702	74	0.02
1186	499817	499912	499857	96	0.00516
1187	500163	500240	500205	78	0.04
1188	500417	500508	500462	92	0.000558
	500597	500670	500632	74	0.00524
1189	500776	500883	500816	108	0.00036
1190	501127	501227	501178	101	0.00141
1191	501408	501500	501447	93	0.000238
1192	501748	501902	501800	155	2.03e-06
1193	502131	502266	502181	136	0.00383
	502319	502456	502355	138	0.00318
	502480	502572	502532	93	0.000866
	502650	502732	502693	83	0.01
1194	502905	503026	502956	122	0.00114
	503110	503253	503213	144	0.00419
1195	503384	503464	503415	81	0.000378
1196	503558	503665	503595	108	0.02
	503730	503813	503779	84	0.00446
1197	503938	504016	503981	79	0.000908
1198	504119	504232	504181	114	0.000163
1199	504328	504406	504364	79	0.00455
1200	504727	504817	504778	91	2.62e-08
1201	505068	505197	505120	130	0.000449
	505253	505368	505285	116	0.02
1202	505558	505632	505586	75	5.42e-06
	505705	505804	505771	100	0.000139
1203	506115	506189	506160	75	0.03
1204	506680	506796	506750	117	0.000223
	506864	506937	506913	74	0.0058
1205	507057	507135	507096	79	0.00016
1206	507277	507389	507341	113	1.62e-05
	507427	507558	507510	132	5.26e-05
1207	507762	507862	507791	101	0.000751
1208	507990	508104	508042	115	2.64e-05
1209	508592	508725	508674	134	2.13e-05
	508762	508869	508820	108	1.04e-05
	508932	509007	508964	76	0.000221
	509081	509178	509133	98	0.000431
1210	509394	509516	509444	123	0.000114
1211	509656	509756	509699	101	0.00855
1212	509994	510077	510030	84	0.000172
	510163	510279	510215	117	0.000253
1213	510613	510714	510661	102	7.3e-05
	510789	510901	510841	113	4.56e-06
1214	511004	511082	511048	79	0.00256
1215	511220	511349	511307	130	0.000951
1216	511562	511622	511590	61	0.00581
	511682	511807	511731	126	6e-05
1217	511914	512026	511961	113	2.41e-06
	512097	512234	512137	138	4.12e-05
	512234	512333	512294	100	8.04e-05
	512418	512524	512477	107	0.000785
1218	512638	512742	512686	105	3.33e-07
1219	512876	512991	512940	116	2.26e-07
1220	513090	513220	513141	131	8.65e-05
	513296	513419	513368	124	8.54e-05
1221	513620	513730	513679	111	0.000366
1222	514063	514170	514115	108	1.15e-10
	514256	514359	514308	104	2.73e-20
1223	514458	514580	514556	123	5.67e-08
1224	514672	514783	514732	112	1.24e-18
	514869	514987	514936	119	5.84e-05
1225	515449	515567	515534	119	0.00018
1226	516250	516349	516280	100	0.00627
1227	516804	516870	516843	67	0.04
1228	517315	517427	517367	113	4.69e-05
	517495	517604	517554	110	2.53e-05
1229	517896	517992	517948	97	0.00178
	518064	518155	518123	92	5.84e-05
1230	518363	518489	518463	127	0.00795
1231	518584	518682	518634	99	1.45e-09
1232	518773	518860	518800	88	3.71e-06
1233	518975	519065	519035	91	0.01
1234	519546	519679	519598	134	0.00383
1235	520201	520327	520277	127	0.000377
1236	520421	520522	520478	102	6.59e-12
1237	521107	521173	521132	67	0.00136
	521236	521390	521287	155	7.5e-05
	521475	521568	521529	94	0.00235
1238	521769	521861	521817	93	0.00618
1239	522246	522346	522277	101	0.00973
1240	522667	522760	522709	94	3.48e-06
1241	523224	523308	523280	85	0.00546	+
1242	523410	523560	523509	151	6.05e-16
1243	523670	523772	523714	103	1.64e-06
1244	523966	524082	524031	117	0.000863
1245	524501	524624	524547	124	0.000114
1246	524764	524873	524814	110	3.94e-05
	524958	525033	525009	76	0.000465
	525106	525217	525167	112	5.54e-16
1247	525380	525473	525415	94	0.01
	525540	525649	525592	110	0.000582
1248	525803	525895	525855	93	1.86e-08
1249	526704	526832	526747	129	1.11e-11
1250	527053	527122	527103	70	0.02
1251	527951	528071	528003	121	3.69e-05
	528104	528228	528177	125	8.83e-09
1252	529476	529618	529526	143	5.29e-05
	529682	529756	529721	75	0.00702
	529842	529916	529876	75	0.00621
1253	530115	530210	530168	96	0.00112
1254	530312	530414	530361	103	2.36e-05
1255	530923	531041	530975	119	9.08e-11
1256	531902	532042	531954	141	0.000179
1257	532582	532669	532634	88	5.93e-06
1258	532863	532947	532901	85	0.0036
1259	533044	533135	533085	92	3.58e-05
1260	533438	533561	533511	124	0.00853
1261	533717	533813	533752	97	0.01
1262	534091	534195	534139	105	1.15e-06
1263	534287	534369	534326	83	0.01
1264	534650	534736	534680	87	0.00742
1265	535193	535265	535219	73	0.04
1266	535497	535586	535518	90	0.02
1267	535759	535839	535804	81	0.000202
1268	535938	536002	535968	65	0.00249
1269	537162	537286	537213	125	0.00311
1270	537653	537736	537693	84	1.37e-06	+
1271	537839	537924	537884	86	0.02
1272	538208	538347	538255	140	0.02
1273	539356	539433	539392	78	0.00072
1274	540045	540113	540070	69	0.02
1275	540219	540307	540264	89	0.000116
1276	540424	540513	540483	90	0.00769
1277	540683	540777	540740	95	0.01
1278	541319	541421	541391	103	0.00187
1279	541522	541600	541562	79	0.02
1280	541938	541997	541975	60	0.05
1281	542100	542171	542135	72	0.00458
1282	542695	542793	542747	99	0.03
1283	542884	542995	542951	112	0.00197
1284	543704	543799	543773	96	0.00174
1285	544137	544253	544211	117	0.01
1286	544942	545045	544994	104	8.19e-06
1287	545521	545642	545573	122	0.00822
1288	546183	546293	546242	111	6.16e-05
1289	546862	547017	546914	156	2.46e-08
1290	547354	547419	547394	66	0.02
1291	547558	547679	547609	122	4.52e-12
1292	548593	548665	548624	73	0.00601
1293	549084	549168	549111	85	0.00573
1294	549785	549877	549846	93	0.02
1295	550598	550715	550650	118	9.56e-07
1296	551120	551243	551193	124	3.08e-13
1297	551354	551418	551371	65	0.02
	551501	551647	551553	147	4.74e-05
1298	551771	551854	551811	84	2.07e-05
	551939	552053	552005	115	1.94e-06
1299	552369	552433	552403	65	0.01
1300	552530	552593	552561	64	0.00474
	552663	552753	552708	91	0.000261
	552823	552926	552882	104	1.74e-07
	553013	553103	553051	91	0.00342
1301	553795	553908	553857	114	9.78e-08
1302	554004	554078	554043	75	0.00694
	554137	554254	554211	118	0.000213
1303	554898	555023	554939	126	0.00139
	555035	555116	555088	82	0.04
1304	555548	555631	555593	84	1.69e-05
	555715	555816	555774	102	7.31e-06
1305	555939	556037	555985	99	3.91e-07
1306	556498	556593	556554	96	7.5e-07
1307	556698	556833	556739	136	6e-12
	556919	557016	556981	98	5.71e-05
1308	557272	557380	557357	109	2.82e-05
1309	557497	557618	557549	122	1.03e-10
1310	557775	557873	557834	99	0.00113	+
1311	558215	558313	558262	99	0.000244
1312	558419	558508	558451	90	0.00925
1313	559025	559123	559065	99	3.59e-06
	559192	559263	559236	72	0.00246
	559353	559426	559383	74	0.00124
1314	559722	559809	559746	88	0.03
1315	560521	560618	560578	98	0.0049
1316	560939	561069	561042	131	0.00607
1317	561493	561570	561517	78	0.02
1318	561782	561870	561845	89	0.00173
1319	561988	562098	562033	111	0.00309
	562182	562268	562224	87	0.00355
1320	562461	562526	562497	66	0.02
1321	562960	563066	563018	107	0.00203
1322	563645	563754	563707	110	0.00421	+
1323	564122	564210	564154	89	0.02
1324	564543	564663	564586	121	0.00141
	564706	564811	564757	106	1e-08
1325	565080	565188	565125	109	0.00809
	565188	565302	565279	115	0.04
1326	565791	565852	565819	62	0.02
1327	566029	566140	566108	112	0.000386
1328	566235	566305	566269	71	0.02
1329	566460	566538	566502	79	0.000424
1330	566670	566792	566744	123	1.34e-32
1331	568012	568146	568061	135	4.31e-31
1332	568453	568567	568516	115	0.000456	+
1333	569421	569515	569465	95	0.03
1334	569642	569710	569677	69	0.03
1335	570919	571021	570972	103	0.000637
1336	571194	571280	571239	87	0.00875
1337	572301	572398	572362	98	0.000429
1338	572518	572578	572552	61	0.05
1339	572859	572934	572898	76	0.03
1340	573075	573183	573127	109	0.00498
1341	573412	573499	573447	88	0.02
1342	573737	573805	573782	69	0.05
1343	573979	574070	574021	92	0.01
1344	574494	574614	574563	121	1.25e-32
1345	575774	575875	575810	102	1.41e-12
1346	576083	576173	576124	91	0.00578
1347	577213	577301	577257	89	0.00558	+
	577373	577497	577411	125	0.02
	577582	577659	577625	78	0.03
1348	577987	578072	578021	86	0.02
1349	578170	578286	578238	117	2.57e-37
1350	578409	578528	578433	120	5.51e-07
1351	578852	578917	578891	66	0.00536
1352	579046	579166	579120	121	0.02
1353	579738	579812	579767	75	0.000478
1354	580195	580319	580279	125	5.2e-14
1355	580560	580646	580597	87	1.97e-22
	580736	580838	580794	103	1.12e-16
1356	580959	581056	581001	98	4.38e-26
1357	581345	581468	581395	124	4.14e-32
1358	581563	581662	581625	100	8.96e-10
1359	581855	581954	581891	100	2.69e-07
1360	582105	582166	582134	62	0.0065
1361	582323	582441	582393	119	0.00277
1362	582849	582923	582869	75	0.05
	582979	583096	583049	118	2.15e-06
1363	584602	584699	584662	98	0.000573
1364	584849	584940	584897	92	0.04
1365	585151	585235	585193	85	0.000394
	585310	585412	585362	103	1.99e-05
1366	585562	585644	585606	83	0.00131	+
1367	586048	586198	586098	151	1.41e-05
1368	586541	586675	586633	135	0.00115
1369	586787	586849	586819	63	0.03
1370	587412	587503	587454	92	0.00854
1371	588053	588150	588096	98	0.00202
	588223	588304	588253	82	0.00976
	588382	588454	588422	73	0.00376
1372	588605	588670	588640	66	0.0048
1373	588937	589013	588972	77	0.000602
1374	589303	589413	589351	111	0.000234
	589502	589593	589551	92	3.28e-05
1375	589697	589773	589752	77	5.22e-05
1376	590398	590494	590448	97	0.0032
1377	591178	591267	591215	90	3.59e-05
1378	591498	591618	591567	121	0.000723
1379	591975	592056	592034	82	0.02
1380	592483	592588	592534	106	0.007
	592630	592765	592727	136	0.01
1381	592886	592967	592918	82	0.0077
1382	593345	593422	593399	78	0.02
1383	593581	593706	593655	126	6.38e-06
1384	593836	593943	593892	108	6.74e-10
1385	594088	594166	594131	79	0.00872
1386	594398	594475	594435	78	0.00841
1387	594911	595019	594954	109	1.25e-05
	595048	595154	595097	107	3.02e-05
1388	595654	595718	595702	65	0.03
1389	595888	595992	595940	105	0.01
1390	596094	596168	596126	75	0.00755
1391	596274	596373	596321	100	6.14e-11
	596451	596536	596504	86	0.000414
1392	596758	596838	596786	81	0.00641
	596894	596988	596947	95	1.92e-17
1393	597107	597215	597147	109	1.48e-18
1394	597500	597581	597546	82	0.000113
1395	597719	597861	597758	143	0.02
1396	598271	598399	598317	129	0.01
	598436	598554	598524	119	0.00984
1397	599413	599524	599454	112	6.04e-08
1398	599754	599830	599790	77	0.02
	599898	599982	599942	85	0.00234
1399	600514	600639	600595	126	0.03
1400	601250	601312	601275	63	0.03
1401	601412	601490	601449	79	0.04
1402	601737	601837	601786	101	0.01
1403	602587	602709	602632	123	0.02
1404	604149	604254	604201	106	0.00153
1405	604506	604585	604535	80	0.00216
1406	604743	604824	604791	82	0.00225
1407	605016	605125	605048	110	0.000174
	605176	605263	605207	88	0.00711
1408	605902	606002	605971	101	0.000589
1409	606098	606195	606138	98	8.96e-08
1410	606362	606425	606395	64	0.03
1411	606667	606749	606699	83	6.57e-06
	606833	606940	606889	108	5.45e-05
1412	607043	607144	607101	102	0.000728
1413	607541	607633	607584	93	2.69e-08
1414	607896	608035	607986	140	5.23e-30
1415	609335	609482	609383	148	7.36e-37
1416	609600	609701	609635	102	1.81e-11
	609778	609928	609828	151	3.2e-07
	609928	610044	609997	117	3.79e-05
1417	610142	610256	610194	115	5.83e-07
	610297	610426	610349	130	1.02e-12
	610505	610612	610557	108	6.92e-06
1418	610738	610842	610790	105	2.96e-06
1419	610987	611088	611061	102	0.01
1420	611182	611272	611241	91	0.00832
	611362	611515	611414	154	0.03
1421	611611	611754	611663	144	1.51e-05
1422	611897	611994	611946	98	3.38e-05
	612052	612165	612104	114	2.79e-06
1423	612294	612427	612377	134	0.000124
[truncated: 12,320 more rows]

## Sheet: Page_3_Exp_2_deafault settings
Peak regions with a length 60 bp and more found by CLC GW in the library of the second experiment using defaut settings (0.5 for length fraction and 0.8 for similarity fraction)
Peaks, separated by less than 90 bp from the upstrem peak are marked in gray
Coordinates of peaks overlapping with peaks of the first experiment are bolded
Total number of peaks				5736
Total number of combined peaks				5350
Number of peaks overlapping with Exp.1				4852	0.845886
Number of peaks overlapping with 371 peaks found by SELEX				322
Average length				220 bp
Average p-value				0.0075
	Peak borders
Number	Left	Right	Center of peak	Length	P-value	Overlap with peaks found by SELEX
1	177	358	246	182	0.00623
2	491	623	564	133	0.02
3	930	1089	985	160	0.00133
4	1848	2030	1937	183	1.8e-06
5	2597	2900	2676	304	0.000613
6	3342	3664	3597	323	2.36e-08
7	3854	4028	3943	175	1.49e-07
8	4250	4460	4365	211	5.62e-16
9	4689	4863	4743	175	0.00568
10	5258	5437	5372	180	1.75e-13
11	5792	5961	5891	170	0.000531
12	6340	6660	6571	321	1.64e-09
13	7407	7660	7572	254	3.21e-12
14	7816	8110	8024	295	3.42e-15
15	8652	8813	8736	162	0.02
	8879	9235	9106	357	0.000108
16	9371	9581	9455	211	0.00972
	9652	9886	9799	235	0.00778
17	10335	10476	10436	142	0.03
18	10804	11015	10891	212	0.00368
19	11599	11860	11717	262	0.000552
20	12532	12729	12614	198	3.75e-08
	12815	13143	13025	329	5.91e-05
21	13667	13788	13708	122	0.02
22	14286	14495	14398	210	3.28e-05
23	15111	15367	15247	257	8.8e-13
24	16676	16806	16724	131	3.98e-08
25	17487	17786	17584	300	0.000242
26	18215	18596	18468	382	0.00118
27	19158	19381	19261	224	3.47e-05
28	19686	19908	19811	223	9.27e-26
29	20503	20664	20570	162	2.07e-06
30	21151	21273	21210	123	0.00854
31	21625	21812	21695	188	0.00216
32	22189	22536	22291	348	0.000798
33	23027	23230	23122	204	5.44e-06
34	23564	23796	23682	233	0.000137
35	24270	24415	24345	146	0.01
36	24646	24787	24718	142	0.04
37	25157	25361	25231	205	0.00204
38	25586	25744	25647	159	0.00915
39	26153	26296	26201	144	0.01
40	27711	27940	27794	230	0.05
41	28436	28672	28520	237	0.000226
42	28939	29197	29067	259	1.48e-06	+
43	29519	29697	29607	179	6.19e-19
44	30348	30606	30416	259	0.00722
	30606	30798	30726	193	0.00523
45	31073	31260	31168	188	2.59e-18
46	31450	31759	31678	310	2.66e-14
47	32037	32280	32204	244	3.94e-07
48	32782	32923	32849	142	4.11e-11
49	33879	34183	34009	305	0.000299	+
50	34712	35006	34893	295	0.0017
51	35830	36053	35907	224	0.03	+
52	36693	36914	36831	222	1.78e-08
53	37066	37277	37203	212	4.9e-09
54	37440	37698	37624	259	0.01
55	38695	38897	38803	203	2.8e-16
56	39510	39864	39625	355	0.00503
57	40269	40478	40395	210	3.81e-17
58	41372	41635	41544	264	1.55e-11
59	41766	42149	41891	384	0.00849	+
60	42793	43026	42896	234	0.000189
61	43551	43639	43601	89	0.01
62	44087	44275	44195	189	3.13e-13
63	44473	44688	44595	216	2.59e-18
64	45116	45301	45237	186	2.05e-07
65	45610	45735	45660	126	0.00211
66	45870	46058	45982	189	0.00179
67	46590	46752	46675	163	6.38e-13
68	47354	47541	47428	188	0.00719
69	48106	48301	48214	196	9.71e-15
70	48843	49008	48939	166	0.01
71	49668	49860	49787	193	0.00221
	49931	50253	50188	323	1.34e-09
72	50936	51187	51049	252	0.02
73	51351	51520	51443	170	0.002
74	51625	51956	51839	332	0.01
75	52169	52356	52254	188	0.00114
76	52524	52669	52598	146	0.04
77	53015	53187	53095	173	0.000169
78	53466	53618	53534	153	0.05
79	54067	54314	54198	248	9.17e-05
80	54745	54953	54835	209	0.00174
	54982	55212	55130	231	0.00167
81	55540	55784	55617	245	0.000246
82	56162	56365	56289	204	3.49e-08
83	56522	56775	56651	254	0.03
84	57404	57534	57450	131	0.05
	57615	57879	57799	265	3.91e-13
85	58359	58724	58466	366	0.00152	+
	58728	58896	58809	169	0.00416
86	59248	59457	59354	210	0.001
87	59844	60030	59943	187	0.00136
88	60391	60632	60568	242	4.54e-10
89	61637	61853	61753	217	0.00651
90	62236	62388	62324	153	0.00494
91	63130	63309	63206	180	9.6e-05
92	63961	64138	64027	178	0.01
93	65025	65253	65178	229	3.7e-13
94	65393	65587	65500	195	3.71e-13
95	65957	66095	66032	139	0.05
96	66365	66611	66474	247	4.34e-05
97	67372	67620	67473	249	0.00246
98	68064	68264	68166	201	0.02
99	68496	68703	68623	208	0.00152
100	69046	69169	69118	124	0.02
101	70275	70440	70335	166	0.0026
102	70822	70965	70913	144	0.03
103	71146	71427	71356	282	1.91e-12	+
104	71577	71922	71835	346	7.15e-07	+
105	72234	72488	72282	255	0.01
106	72605	72834	72697	230	0.00453
107	73140	73275	73197	136	0.01
108	73689	73849	73762	161	0.000313	+
109	74681	75003	74938	323	1.73e-13
110	75640	75999	75873	360	0.04
111	76128	76293	76209	166	0.00299
112	76744	76959	76846	216	0.00061
113	77063	77247	77163	185	3.7e-07
114	78138	78342	78271	205	1.39e-07	+
115	79733	79871	79797	139	0.04	+
116	80342	80533	80465	192	0.01
117	80687	80895	80827	209	0.03
118	81578	81726	81678	149	0.00222
119	82032	82183	82115	152	0.02
120	82518	82709	82623	192	7.35e-11
121	83726	84016	83949	291	1.4e-05	+
122	84436	84706	84561	271	0.00193
	84754	84956	84885	203	7.68e-08
123	85103	85372	85191	270	8.17e-08	+
124	85552	85826	85682	275	0.0034
125	85966	86245	86179	280	2.41e-12
126	86518	86725	86650	208	2.03e-09
127	86896	87106	86972	211	0.02
	87106	87343	87281	238	0.00315
128	87767	88021	87887	255	0.00245
129	88257	88451	88352	195	3.73e-05
130	88797	89058	88939	262	0.000521
131	89204	89546	89462	343	0.000721
132	89895	90145	90031	251	0.000867
133	90879	91140	91054	262	4.63e-10
134	91412	91659	91557	248	0.01
135	92347	92569	92503	223	0.01
136	92776	92977	92904	202	1.48e-09
137	93525	93635	93586	111	5.05e-07
138	94107	94363	94269	257	2.05e-12
139	94529	94686	94600	158	0.00241
140	94921	95109	95016	189	0.04
141	95457	95703	95619	247	0.01
142	96028	96298	96237	271	0.00156
143	97255	97538	97385	284	1.31e-08
144	98120	98238	98192	119	0.02
145	98760	99025	98929	266	8.86e-07
146	99458	99668	99591	211	3.02e-12
147	100098	100358	100269	261	0.000384
148	100522	100729	100616	208	0.03
149	100939	101184	101109	246	2.74e-12
150	102168	102387	102297	220	5.75e-16
151	102971	103229	103051	259	0.00171
152	103861	104064	103982	204	8.53e-11
153	104445	104648	104547	204	0.00179
154	104936	105150	105000	215	0.00778
155	105255	105622	105498	368	0.00158
156	105764	106066	105980	303	5.09e-13
157	106310	106451	106379	142	2.27e-05
158	106603	106800	106711	198	0.03
159	107062	107236	107120	175	0.04
160	107601	107730	107665	130	0.000224
161	109262	109398	109329	137	8.75e-11
162	109540	109772	109695	233	2.71e-15
163	110028	110268	110140	241	0.00735
164	110396	110688	110572	293	0.00177
165	110939	111136	111063	198	6.54e-13	+
166	112358	112667	112458	310	7.64e-07
167	112958	113216	113097	259	0.04
168	113944	114141	114065	198	2.02e-15	+
169	114633	114823	114714	191	0.000786
170	115172	115458	115252	287	0.00258
171	115894	116068	115973	175	0.000334
172	116658	116904	116791	247	0.03
173	117042	117369	117240	328	0.000215
174	117769	117907	117838	139	0.01
175	118231	118474	118365	244	0.02
176	118906	119093	119020	188	1.71e-15
177	119983	120141	120092	159	6.11e-05
178	120374	120713	120627	340	5.96e-12
179	120910	121177	121024	268	0.000417	+
180	121269	121462	121373	194	1.44e-16	+
181	121606	121822	121709	217	0.00631	+
182	123381	123651	123471	271	0.000371
183	123747	123919	123830	173	0.000242
184	124347	124533	124432	187	3.82e-05
185	124663	124865	124762	203	1.63e-09
186	125135	125440	125263	306	0.02
187	125632	125803	125729	172	4.1e-10	+
188	125964	126277	126159	314	1.17e-10	+
189	126613	126796	126713	184	3.61e-15
190	126978	127142	127057	165	1.52e-13
191	127403	127684	127487	282	0.02
192	128147	128412	128253	266	0.00148
193	128866	129010	128934	145	0.00874
194	129361	129543	129454	183	2.3e-05
195	129799	130018	129894	220	2.87e-07
196	130306	130518	130451	213	1.56e-06
197	130691	130963	130820	273	0.01
	130971	131307	131218	337	2.06e-12
198	131854	131961	131914	108	0.04
199	132224	132377	132307	154	1.38e-05
200	132875	133082	133013	208	1.31e-06
201	133248	133483	133434	236	0.00885
202	133861	134005	133940	145	0.000717
203	134111	134382	134275	272	0.01
204	134762	134954	134855	193	4.48e-07	+
205	135579	135716	135659	138	0.00282
206	136033	136159	136094	127	0.02
207	137045	137248	137176	204	1.12e-08	+
208	138088	138247	138173	160	0.00021
209	139108	139242	139166	135	0.00628
210	140467	140666	140579	200	0.000386
211	141332	141604	141517	273	5.12e-09
212	142133	142329	142222	197	0.00118
213	142478	142733	142597	256	1.52e-05
	142788	143041	142926	254	0.03
214	143206	143384	143271	179	0.03
215	143726	144078	143982	353	1.2e-10
216	144276	144561	144434	286	0.002
217	144801	145027	144934	227	0.00513
218	145586	145820	145682	235	0.000109
219	146420	146622	146484	203	0.03
220	146911	147086	147006	176	1.66e-05
221	147244	147476	147365	233	0.000598
222	147907	148092	147996	186	0.00306
223	148366	148528	148442	163	0.03
224	148995	149148	149064	154	2.8e-06
225	149725	149938	149810	214	0.000306
226	150196	150527	150431	332	0.000413
227	150675	150842	150761	168	0.00417
228	151265	151595	151472	331	0.00201
229	151729	151993	151875	265	5.99e-06
230	152603	152802	152685	200	0.00163
231	153398	153653	153533	256	1.48e-06
	153712	154052	153958	341	0.00388
232	154395	154594	154454	200	0.00313
233	154963	155112	155048	150	0.03
234	155801	156120	156007	320	0.000763
235	156302	156480	156345	179	0.02
236	156581	156961	156832	381	1.24e-05	+
237	157337	157644	157534	308	0.00153
238	157762	158096	157847	335	0.01
239	158871	159205	159118	335	2.38e-05
240	159747	160026	159828	280	0.000531
241	160207	160388	160285	182	0.000364
242	161211	161481	161399	271	1.93e-10
243	161692	161889	161791	198	0.00213
244	162172	162280	162235	109	0.03	+
245	162437	162653	162552	217	0.03	+
246	163330	163482	163386	153	0.02
247	164183	164344	164263	162	0.001
248	165604	165730	165663	127	0.04
249	166093	166402	166331	310	0.04
250	166787	167018	166891	232	0.00766
251	167141	167298	167225	158	0.00398
252	167700	167915	167763	216	0.00119
253	168477	168792	168542	316	9.74e-05
	168830	169054	168983	225	1.69e-05
254	169378	169522	169431	145	0.02
255	169854	169954	169922	101	0.04
256	170555	170694	170624	140	9.69e-05
257	172457	172610	172535	154	2.64e-11	+
258	173174	173343	173270	170	0.000222	+
259	174131	174257	174206	127	1.16e-05	+
260	174783	175005	174886	223	0.000857
261	175327	175598	175447	272	1.26e-11	+
262	176031	176219	176132	189	5.74e-16	+
263	176652	176864	176748	213	0.000823
264	177569	177696	177648	128	0.04
265	178458	178641	178551	184	1.98e-07
266	179888	180137	180013	250	0.0077
267	180258	180553	180387	296	0.02	+
268	180795	181018	180919	224	0.03
269	182171	182436	182311	266	0.000152
270	182566	182849	182695	284	0.000592
271	183223	183517	183340	295	0.01
272	184052	184261	184099	210	0.05
	184345	184505	184437	161	0.00191
273	184675	184899	184820	225	1.66e-10
274	185772	185935	185849	164	0.00224
275	186248	186419	186332	172	0.000117
276	186845	187078	186982	234	0.02
277	187393	187610	187506	218	0.00136
278	187736	187896	187809	161	0.00861
279	188353	188448	188389	96	0.05
280	189352	189508	189414	157	0.00015
281	190060	190397	190306	338	0.04
282	190511	190703	190610	193	0.03
283	191244	191397	191312	154	0.03
284	191554	191880	191752	327	0.00445
285	192270	192596	192524	327	0.00324
286	192896	193149	192978	254	0.00792
287	193310	193491	193404	182	0.00253
288	193680	193915	193759	236	0.01
289	194333	194548	194462	216	0.03
290	195141	195366	195285	226	0.05
291	197153	197313	197243	161	0.04
292	197750	197910	197808	161	0.01
293	198245	198505	198351	261	2.79e-06
294	198846	199196	199104	351	0.000302
295	199696	200024	199932	329	8.33e-13
296	200521	200901	200649	381	0.00815
297	201442	201680	201600	239	8.18e-12
298	201887	202030	201960	144	0.00427	+
299	202782	202947	202866	166	2.77e-13
300	203303	203488	203400	186	3.25e-08
301	203984	204234	204068	251	0.00146
302	204390	204593	204533	204	0.00951
303	206198	206451	206251	254	0.00796
304	206615	206836	206753	222	2.96e-07
305	207121	207429	207366	309	1.92e-10
306	208362	208562	208457	201	0.000422
307	209041	209238	209128	198	0.00116
308	209647	209828	209741	182	0.00547
309	209963	210155	210090	193	4.83e-08
310	211588	211770	211684	183	3.78e-08
311	212167	212393	212269	227	1.8e-14
312	213120	213295	213219	176	6.44e-13
313	213999	214118	214067	120	0.02
314	215287	215459	215346	173	0.03
315	215739	215891	215801	153	5.16e-06
316	216676	216807	216743	132	0.0061
317	217149	217392	217297	244	0.0034
318	217548	217678	217620	131	0.02
319	218484	218745	218630	262	0.00206
320	219144	219477	219378	334	0.00143
321	220336	220625	220516	290	0.03
322	221149	221254	221199	106	0.03
323	222441	222685	222561	245	0.000283
324	222972	223088	223016	117	0.03
325	223679	223851	223761	173	3.83e-13
326	224737	224995	224907	259	9.91e-13
327	225634	225799	225743	166	2.03e-10
328	226234	226384	226308	151	4.09e-20
329	226533	226703	226613	171	3.08e-13
330	226906	227093	227003	188	9.94e-14
331	228618	228776	228704	159	1.45e-16
332	228967	229304	229064	338	0.000736
333	229451	229642	229533	192	0.000141
334	229866	230098	229980	233	0.01
335	230379	230747	230635	369	0.01
336	231432	231617	231552	186	1.76e-07
337	232746	232908	232844	163	0.02
338	233156	233366	233232	211	0.03
339	233806	234158	233901	353	0.000208	+
340	234574	234720	234646	147	0.00289
341	235591	235730	235678	140	0.03
342	236533	236797	236635	265	0.00592
343	236967	237174	237103	208	0.00694
344	237506	237671	237577	166	0.03
345	237830	238179	237944	350	1.96e-05	+
346	238634	238881	238730	248	0.000111	+
	238893	239239	239142	347	0.00382
347	239711	239870	239760	160	0.05
348	240024	240222	240139	199	0.00733
349	243101	243370	243226	270	0.00138
350	243477	243656	243570	180	1.27e-12
351	244217	244367	244297	151	0.00129
352	244586	244766	244669	181	0.000322
353	245879	246168	246041	290	8.54e-06	+
354	246336	246547	246423	212	1.18e-05	+
355	247702	247889	247775	188	0.000566
356	248527	248685	248578	159	0.02
357	249246	249469	249405	224	4.72e-06
358	250008	250145	250078	138	8.2e-05
359	250651	250791	250718	141	0.00211
360	251507	251858	251760	352	4.54e-06
361	252022	252336	252251	315	3.4e-08
362	253014	253158	253071	145	0.00249
363	253757	253953	253878	197	0.00646
364	254999	255135	255078	137	0.00634
365	255391	255671	255509	281	0.00111
366	255925	256083	256001	159	4.96e-05
367	257280	257622	257391	343	0.01
368	257800	258022	257930	223	2.47e-14
369	258649	258976	258731	328	0.000875
370	259318	259685	259561	368	0.02	+
371	259807	259962	259868	156	0.02
372	260358	260502	260437	145	0.03
373	260978	261159	261097	182	3.69e-07
374	261775	261958	261874	184	1.5e-12
375	262437	262609	262531	173	5.64e-08
376	262821	262952	262890	132	0.05
377	263217	263459	263306	243	0.00818
	263543	263707	263646	165	0.0051
378	264028	264178	264100	151	0.05
379	264520	264748	264646	229	0.000931
380	265581	265765	265679	185	3.53e-05
381	266119	266289	266217	171	2.22e-16
382	266791	266975	266885	185	0.00338
383	267113	267409	267341	297	0.04
384	267964	268124	268075	161	0.04
385	268803	269024	268898	222	0.00379
	269038	269259	269175	222	0.00481
386	269761	269982	269886	222	0.00453
387	270299	270656	270557	358	1.53e-09
388	271244	271426	271323	183	8.15e-10
389	271739	272070	271974	332	0.00468
390	272773	273010	272932	238	0.00143
391	273426	273597	273518	172	3.23e-10
392	273837	274055	273953	219	2.42e-19
393	275104	275411	275336	308	1.32e-09
394	275705	275886	275779	182	0.000296
395	276728	276989	276839	262	1.45e-13
396	277403	277553	277474	151	3.19e-11
397	277893	278067	277969	175	0.03
398	278576	278728	278646	153	0.00474
399	279052	279280	279179	229	9.15e-21
400	279862	279993	279915	132	9.42e-10
401	280495	280674	280614	180	0.00276
402	281215	281521	281457	307	1.23e-12
403	283328	283492	283393	165	0.01
404	283703	283874	283788	172	1.48e-06
405	284091	284180	284135	90	0.03	+
406	285356	285479	285424	124	0.000384
407	286261	286467	286390	207	1.39e-08
408	286921	287096	287031	176	6.13e-13
409	287305	287515	287386	211	0.05
410	288049	288251	288179	203	1.7e-13
411	288494	288696	288628	203	0.04
412	288861	289132	288942	272	0.02
413	289898	290190	290111	293	0.000282
414	290574	290742	290656	169	1.66e-13
415	291355	291579	291409	225	0.01
416	291724	291993	291821	270	0.02
417	292092	292270	292154	179	0.00798
	292270	292626	292512	357	0.000117
418	293055	293334	293254	280	0.000674
419	293497	293858	293605	362	6.7e-05
420	294025	294256	294171	232	0.00523
421	294378	294568	294455	191	0.00138
422	295234	295502	295388	269	0.05
423	295801	296014	295894	214	0.02
424	296281	296488	296397	208	5.6e-11
425	296742	297089	296987	348	0.00624
426	297307	297630	297398	324	0.00131
427	298147	298273	298197	127	0.00257
428	299024	299171	299093	148	0.00899
429	299412	299516	299456	105	0.0077
430	299924	300043	299991	120	0.000144
431	300460	300635	300575	176	1.13e-11
432	301454	301588	301501	135	0.00258
433	302193	302418	302339	226	5.51e-14
434	302585	302940	302704	356	0.00337
435	303110	303342	303215	233	6.35e-05
436	303601	303788	303715	188	6.75e-05
437	304148	304469	304222	322	8.05e-07
438	305488	305698	305565	211	0.00131
439	306792	307023	306923	232	0.03
440	307197	307366	307291	170	3.81e-12
441	307525	307763	307678	239	1.03e-11
442	308261	308510	308435	250	8.67e-06
443	308853	309034	308956	182	0.00037
444	309581	309713	309641	133	0.00941
445	310074	310201	310149	128	0.03
446	311228	311560	311351	333	0.000415	+
447	311874	312120	312028	247	2.95e-11
448	312405	312708	312490	304	0.03
449	313178	313496	313423	319	0.000643	+
450	314397	314641	314544	245	0.000939
451	315102	315335	315243	234	1.94e-15
452	316996	317251	317087	256	0.000977
	317321	317510	317429	190	0.00218
453	317809	318176	317925	368	0.00687
454	318377	318533	318466	157	0.00131
455	318823	318980	318918	158	0.00696
456	319943	320078	320000	136	0.000148
457	320564	320686	320620	123	0.02
458	320929	321184	321110	256	0.00533	+
459	321552	321703	321641	152	0.00673
460	322051	322235	322120	185	0.00463
461	322348	322535	322472	188	6.69e-11
462	323097	323277	323199	181	1.65e-12
463	323794	324020	323881	227	0.02
	324110	324386	324305	277	0.00247
464	324798	324928	324857	131	0.01
465	325532	325729	325674	198	0.00474
466	325951	326057	326022	107	0.00469
467	326845	326995	326928	151	1.21e-12
468	327397	327538	327458	142	0.00975
469	327661	327890	327818	230	0.0038
470	328085	328258	328186	174	7.64e-16
471	328576	328720	328649	145	3.02e-08
472	328947	329205	329077	259	0.00641
473	329497	329707	329583	211	0.02
474	330061	330308	330185	248	0.01
475	330728	330883	330834	156	3.99e-05
476	331402	331604	331476	203	0.00133
477	331842	332111	331988	270	0.000979	+
478	332594	332930	332852	337	2.65e-11
479	333073	333329	333267	257	0.04
480	334221	334490	334425	270	0.02
481	334924	335212	335010	289	0.00738
482	335354	335516	335422	163	0.01
483	335951	336125	336023	175	0.00388
484	336880	337051	336985	172	0.01
	337098	337383	337323	286	1.4e-08
485	337739	338008	337922	270	1.7e-07
486	338231	338448	338367	218	0.03
487	339206	339347	339275	142	0.00046
488	339592	339951	339705	360	4.58e-06
489	340740	340869	340802	130	0.00303
490	341127	341452	341215	326	4.49e-09
491	341566	341734	341633	169	8.47e-08
492	342092	342417	342338	326	6.4e-06
493	342631	342790	342714	160	0.03
494	343214	343381	343303	168	1.15e-13
495	344594	344897	344673	304	0.01
496	345054	345203	345153	150	0.03
497	345722	345893	345793	172	0.00982
498	346071	346244	346159	174	0.000251
499	346817	347058	346931	242	0.000699
500	347456	347614	347533	159	2.48e-06
501	347828	347982	347906	155	0.00884
502	348989	349146	349099	158	0.02
503	349432	349630	349528	199	0.02
504	350294	350459	350390	166	5.11e-09
505	352971	353165	353055	195	0.04
506	353287	353553	353480	267	9.87e-10
507	354027	354228	354150	202	2.35e-10
508	354708	354859	354797	152	0.00295
509	355293	355561	355463	269	5.85e-07
510	355873	356063	355982	191	0.04
511	356494	356650	356578	157	0.00212
512	357220	357441	357353	222	7.25e-05
513	357717	357848	357791	132	6.73e-09
514	358146	358271	358196	126	0.05
515	359442	359733	359478	292	0.01
516	360107	360288	360213	182	4.7e-14
517	360433	360580	360505	148	6.71e-13
518	360853	361193	360977	341	0.000995
519	361384	361624	361532	241	2.14e-13
520	362188	362384	362308	197	0.000574
521	362638	362803	362697	166	0.000294
522	363778	364007	363924	230	2.43e-13
523	364717	364857	364780	141	0.03
524	365558	365705	365641	148	0.01
525	366128	366471	366369	344	2.51e-14
526	366780	366981	366938	202	0.02
527	367600	367924	367849	325	3.33e-08
528	368555	368744	368626	190	0.0051
529	369562	369728	369661	167	1.22e-07
530	370266	370489	370378	224	0.01
531	370617	370757	370678	141	0.03
532	371206	371380	371305	175	7.98e-08
533	372090	372243	372162	154	0.00192
534	372407	372562	372483	156	5.39e-11
535	373376	373556	373491	181	1.04e-08
536	374257	374455	374394	199	0.00117
537	374803	375087	374857	285	0.00248
538	375306	375522	375441	217	1.33e-11
539	376130	376369	376254	240	1.89e-08
540	377248	377400	377301	153	0.04
541	377853	377965	377925	113	0.00315
542	378119	378331	378210	213	0.00792
543	378730	378935	378785	206	0.01
544	379361	379621	379488	261	0.000399
	379621	379914	379802	294	0.00106
545	380313	380470	380408	158	1.03e-06
546	381028	381374	381277	347	1.3e-10
547	382896	383062	382995	167	0.00383
548	383674	383850	383750	177	0.00322
549	383942	384251	384173	310	0.00318
550	384386	384605	384503	220	4.8e-06
551	385083	385262	385177	180	1.31e-12	+
552	385537	385719	385645	183	8.54e-15
553	386042	386338	386272	297	1.43e-06
554	386582	386710	386639	129	0.03
555	387523	387658	387592	136	4.67e-10
556	387929	388119	388039	191	8.92e-10
557	388432	388666	388512	235	0.00464
558	389205	389341	389290	137	0.02
559	389509	389883	389767	375	2.89e-06	+
560	390414	390739	390652	326	0.000429
561	391578	391804	391696	227	1.79e-09
562	392876	392976	392933	101	0.000911
563	393262	393624	393513	363	0.000488
564	394077	394385	394202	309	0.00859
	394416	394691	394524	276	0.00824
565	394813	395066	394998	254	0.01
566	395358	395524	395437	167	0.00196
567	395804	395956	395871	153	0.00748
568	396187	396304	396242	118	0.05
569	397594	397861	397783	268	0.000166
570	398681	398906	398820	226	1.08e-06
571	399152	399438	399353	287	8.43e-05
572	400070	400236	400148	167	0.00148
573	400954	401136	401036	183	0.00573	+
574	401473	401698	401607	226	0.000115
575	404669	404770	404717	102	0.05
576	405325	405491	405393	167	0.01
577	406377	406544	406461	168	0.00115
578	406760	406932	406874	173	0.0049
579	407055	407268	407158	214	0.00412
580	407523	407750	407621	228	0.00202
581	408184	408462	408312	279	0.02	+
582	408692	408871	408755	180	0.02	+
583	410071	410247	410165	177	0.0014
584	410352	410549	410450	198	0.00223
585	412150	412299	412223	150	0.04
586	412533	412740	412635	208	0.04
587	412874	413011	412953	138	0.01
588	413650	413997	413759	348	0.00287
589	414300	414484	414403	185	6.13e-18
590	414703	414828	414747	126	0.05
591	415275	415432	415350	158	0.000921
592	415868	416095	415952	228	0.05
593	416939	417062	416999	124	0.000468
594	417182	417514	417422	333	5.69e-07
595	418859	419058	418962	200	0.000243
596	420112	420267	420179	156	2.55e-05
597	421253	421499	421397	247	3.27e-09
598	421910	422173	422074	264	2.45e-10
599	422718	422974	422891	257	1.36e-07
600	423302	423490	423415	189	0.02
601	424426	424611	424533	186	3.19e-12
602	425052	425165	425098	114	0.03
603	425370	425724	425606	355	0.02
604	426500	426776	426652	277	0.00327
605	426955	427140	427052	186	1.08e-06
606	427290	427447	427377	158	0.00774
607	428634	428770	428721	137	0.05
608	429299	429488	429390	190	0.00253
609	430046	430286	430189	241	0.00556
610	430748	430971	430878	224	0.02
611	431151	431335	431239	185	0.01
612	431510	431656	431582	147	0.00112
613	432895	433083	433000	189	2.47e-11
614	433391	433559	433499	169	2.61e-10
615	433742	433867	433819	126	0.05
616	434116	434345	434247	230	7.89e-12
617	434628	434809	434721	182	1.08e-06
618	435598	435792	435714	195	4.04e-16
619	436234	436390	436291	157	0.03
620	436635	436746	436680	112	0.04
621	436893	437102	437035	210	0.05
622	437580	437736	437629	157	0.03
623	439338	439533	439411	196	0.00722
624	439719	439904	439784	186	0.03
625	440988	441278	441189	291	0.00836
626	441403	441569	441472	167	0.00277
627	441668	441995	441926	328	2.37e-09
628	442334	442597	442463	264	0.01
629	442714	442974	442910	261	0.02
630	443480	443635	443559	156	1.2e-05
631	443909	444076	443991	168	0.00021
632	444304	444600	444525	297	0.00595
633	444696	444887	444785	192	0.00709
634	445258	445447	445379	190	3.29e-14
635	445698	445845	445773	148	0.02
636	447392	447606	447440	215	0.04
637	447760	447950	447827	191	0.000416
638	448664	448902	448748	239	0.04
639	450204	450296	450244	93	0.00651
640	450449	450753	450655	305	0.04
641	451349	451568	451439	220	0.03
642	452630	452749	452685	120	0.05
643	453827	454068	454008	242	0.000923
644	454506	454695	454599	190	0.00231
645	454867	454998	454916	132	0.02
646	456210	456415	456309	206	0.01
647	456694	456890	456803	197	0.00589
648	457436	457646	457577	211	1.69e-08
649	457961	458119	458036	159	1.18e-11
650	458471	458716	458525	246	0.00588
651	458891	459013	458952	123	0.03
652	460167	460479	460227	313	0.00315
653	461470	461614	461527	145	0.02
654	462031	462169	462084	139	0.04
655	462568	462784	462703	217	0.000135
656	462959	463188	463117	230	3.48e-16
657	463720	463855	463790	136	0.01
658	464096	464343	464190	248	0.0038
	464381	464730	464610	350	0.02
659	464929	465118	465001	190	0.02
660	465821	466140	466043	320	1.97e-07
661	467218	467339	467280	122	0.00674
662	467509	467714	467637	206	0.00205
663	468048	468239	468175	192	0.0017
664	468958	469153	469092	196	0.000772
665	470170	470311	470250	142	0.000134
666	471046	471174	471100	129	0.02
667	471750	471899	471833	150	0.01
668	472241	472485	472367	245	0.03
669	472952	473234	473082	283	0.00932
670	473686	473852	473770	167	4.1e-07
671	474280	474503	474318	224	0.03
672	475585	475715	475637	131	0.0018
673	476688	476816	476757	129	0.01
674	477113	477266	477210	154	0.00737
675	477610	477765	477721	156	0.04
676	478524	478802	478591	279	0.00652
677	479077	479255	479168	179	0.00125
678	479416	479658	479516	243	0.00322
679	479789	480094	479896	306	0.01
680	480283	480500	480395	218	0.00861
	480500	480824	480725	325	0.02
681	481404	481538	481468	135	0.04
682	482015	482174	482101	160	0.00781
683	482724	482865	482810	142	0.0081
684	483188	483335	483275	148	0.02
685	483540	483688	483603	149	0.00716
686	484052	484234	484163	183	1.45e-05
687	485167	485475	485372	309	8.69e-10
688	485782	486027	485883	246	0.000596
689	486129	486348	486217	220	0.01
690	486933	487120	487015	188	0.00421
691	488108	488255	488162	148	0.02
692	489861	489975	489915	115	0.04
693	490321	490430	490386	110	0.05
694	493771	494043	493828	273	0.02
695	494297	494471	494389	175	7.58e-13
696	495132	495320	495240	189	1.27e-05
697	495851	496062	495971	212	0.000111
698	496612	496766	496684	155	0.00268
699	496896	497072	497007	177	0.01
700	497351	497543	497503	193	0.04
701	497708	497973	497931	266	0.02
702	498710	498912	498816	203	1.11e-07
703	499758	499876	499831	119	0.01
704	500355	500600	500459	246	0.00667
705	500795	500958	500880	164	3.44e-07
706	501289	501421	501392	133	0.03
707	502641	502816	502744	176	1.33e-10
708	503043	503218	503115	176	0.04
709	503601	503746	503657	146	0.00396
710	504309	504578	504478	270	0.02
711	505080	505218	505161	139	0.00904
712	506180	506379	506302	200	7.89e-10
713	506912	507013	506961	102	0.02
714	507268	507426	507366	159	1.28e-09
715	509134	509287	509210	154	2.89e-07
716	509565	509703	509605	139	0.03
717	510214	510393	510307	180	0.0027
718	510884	511049	510976	166	9.43e-10
719	511219	511430	511346	212	1.62e-11
720	512724	512861	512788	138	3.35e-05
721	513056	513160	513107	105	0.03
722	513501	513835	513616	335	0.02
723	513982	514139	514040	158	0.00134
724	516171	516322	516268	152	0.003
725	516529	516847	516773	319	4.1e-09
726	517309	517488	517428	180	5.64e-11
727	518854	519064	518982	211	0.03
728	519745	519857	519824	113	0.03
729	520209	520519	520450	311	2.76e-08
730	521429	521600	521515	172	6.04e-13
731	522553	522889	522760	337	0.01	+
732	523080	523280	523190	201	1.28e-07	+
733	523421	523561	523504	141	1.61e-07
734	524005	524112	524055	108	0.01
735	524331	524460	524394	130	0.04
736	525045	525205	525116	161	7.05e-06
737	525746	525966	525872	221	1.46e-11
738	527036	527365	527112	330	0.000833
739	527469	527618	527552	150	0.00396	+
740	528360	528712	528603	353	0.00528
741	529104	529362	529304	259	0.02
742	529778	529998	529893	221	0.02
743	530186	530376	530256	191	0.00252
744	530904	531084	531011	181	1.9e-08
745	531324	531653	531574	330	0.00567
746	531933	532235	532045	303	0.03
747	532745	532953	532864	209	0.000135
748	534105	534256	534173	152	7.87e-12
749	535204	535311	535244	108	0.05
750	535647	535842	535760	196	1.71e-09
751	536604	536798	536682	195	0.03
752	537664	537770	537718	107	0.01	+
753	538133	538309	538251	177	2.07e-06
754	538886	539023	538942	138	0.03
755	539122	539318	539260	197	0.03
756	539664	539854	539738	191	0.02
757	540225	540501	540441	277	5.96e-08
758	541070	541242	541166	173	9.02e-09
759	541926	542100	542032	175	1.36e-07
760	542904	543186	542948	283	0.02
761	543497	543799	543753	303	0.00252
762	544124	544288	544202	165	0.03
763	544428	544784	544526	357	0.03
764	545076	545217	545147	142	0.00146
765	546197	546429	546318	233	0.00235
766	547421	547667	547583	247	3.05e-14
767	548165	548301	548266	137	0.02
768	549282	549481	549390	200	3.18e-10
769	551035	551217	551113	183	2.13e-08
770	551549	551689	551603	141	0.04
771	552048	552202	552127	155	0.02
772	553307	553448	553386	142	0.03
773	553693	553814	553772	122	0.00334
774	554664	554778	554744	115	0.02
775	556346	556526	556432	181	0.00195
776	557642	557974	557716	333	0.00251	+
777	558224	558489	558409	266	0.00459
778	558658	558869	558801	212	0.04
779	559233	559384	559293	152	0.03
780	560055	560204	560147	150	0.03
781	560560	560846	560763	287	4.9e-08
782	561390	561705	561493	316	0.02
783	561860	562049	561928	190	0.00611
784	562390	562538	562467	149	0.00561
785	562842	562987	562934	146	0.01
786	563113	563308	563194	196	0.01
787	563676	563815	563748	140	0.0032	+
788	564962	565178	565083	217	2.43e-13
789	565431	565720	565591	290	6.17e-05
790	566528	566877	566774	350	2.66e-16
791	568477	568687	568565	211	0.000326	+
792	569489	569866	569611	378	0.02	+
793	570315	570590	570538	276	0.05	+
794	571277	571643	571526	367	0.00196
795	572079	572228	572149	150	0.0077
796	572636	572948	572712	313	0.00587
797	573506	573739	573556	234	0.00194
798	574481	574688	574582	208	2.3e-14
799	575885	576031	575973	147	0.00359
800	576158	576314	576273	157	0.03
801	576451	576811	576556	361	0.01	+
802	577838	578042	577938	205	0.02
803	578178	578324	578251	147	0.00212
804	579285	579464	579371	180	0.02
805	579733	579929	579858	197	0.00806
806	580214	580430	580293	217	0.01
807	581013	581166	581091	154	6.64e-11
808	581358	581601	581432	244	0.02
809	581901	582249	582018	349	0.00128
810	582636	582763	582711	128	0.01
811	583012	583233	583141	222	0.00801	+
812	583825	584094	584019	270	0.02	+
813	584937	585072	585002	136	0.01
814	585301	585454	585356	154	0.02
815	585961	586285	586090	325	0.00316
816	586473	586695	586611	223	0.03
817	586846	586973	586909	128	0.00812
818	587102	587237	587178	136	0.01
819	587649	587801	587728	153	0.00548
820	589579	589915	589708	337	4.41e-11
821	590840	590944	590882	105	0.04
822	593259	593410	593349	152	0.00124
823	593728	593926	593859	199	1.05e-09
824	594962	595086	594998	125	0.01
825	595291	595433	595357	143	0.01
826	596144	596369	596278	226	2.22e-09
827	596807	597037	596929	231	0.00748
828	597718	597979	597909	262	2.35e-07
829	599355	599518	599435	164	2.81e-10
830	599980	600110	600047	131	0.02
831	600862	600980	600912	119	0.02
832	601231	601397	601324	167	0.02
833	601927	602055	602007	129	0.03
834	602329	602554	602453	226	6.96e-05
835	605456	605635	605564	180	0.0041
836	607346	607638	607544	293	2.12e-06
837	607856	608111	608009	256	1.82e-11
838	609570	609798	609688	229	0.000284
839	610419	610668	610464	250	0.05
840	610800	610990	610903	191	0.03
	610990	611202	611163	213	0.04
841	612503	612671	612578	169	0.000499
842	613069	613219	613151	151	2.48e-08
843	615473	615638	615562	166	1.45e-11
844	616174	616468	616304	295	2.39e-06
845	617404	617525	617455	122	0.02
846	617798	617966	617885	169	0.000432	+
847	618153	618355	618258	203	5.26e-09
848	619084	619255	619168	172	2.17e-07
849	620249	620378	620316	130	0.00147
850	622077	622198	622145	122	0.00994
851	623675	623895	623799	221	8.84e-10
852	624688	624787	624727	100	0.00305
853	624927	625135	625050	209	0.02
854	628390	628607	628510	218	3.3e-11
	628651	628966	628908	316	0.000772
855	629871	630046	629958	176	7.47e-14
856	630478	630640	630570	163	6.84e-08
857	631091	631219	631137	129	0.03
858	632180	632326	632253	147	0.04
859	633012	633123	633066	112	0.03
860	633321	633479	633403	159	0.0014
861	633659	633833	633756	175	0.01
862	634074	634228	634149	155	1.11e-10
863	634703	635000	634802	298	9.54e-11
864	635218	635356	635265	139	0.04
865	636486	636743	636602	258	0.00845
866	636873	637029	636965	157	0.00151
867	638475	638698	638615	224	0.03
868	639221	639357	639304	137	0.04
869	640181	640370	640303	190	1.47e-10
870	640628	640812	640745	185	1.58e-10
871	641398	641507	641461	110	0.01
872	642400	642527	642471	128	0.00452
873	642777	642958	642868	182	2.48e-07
874	643656	643861	643765	206	2.99e-05
875	644249	644395	644316	147	0.00107
876	646508	646687	646627	180	9.47e-06
877	647346	647589	647503	244	1.05e-06
878	649464	649664	649595	201	1.6e-08
879	650034	650380	650281	347	2.16e-06
880	650541	650730	650652	190	1.9e-10
881	650928	651200	651131	273	4.32e-10
882	651372	651618	651482	247	0.01
883	651838	651971	651911	134	0.04
884	652268	652466	652328	199	0.03	+
885	652805	652929	652868	125	0.00265
886	653633	653942	653863	310	2.75e-06
887	654302	654438	654374	137	0.01
888	654954	655081	655026	128	0.02
889	655503	655592	655560	90	0.04
890	656118	656270	656213	153	0.00406	+
891	658003	658231	658065	229	0.05
892	658476	658612	658569	137	0.00785
893	659052	659186	659131	135	0.00459
894	659432	659591	659465	160	0.05
895	659721	659888	659819	168	1.55e-09
896	660044	660193	660126	150	0.00315
897	660588	660764	660673	177	0.00448
898	660880	661050	660971	171	0.02
899	661850	662187	662099	338	0.00941
900	663204	663427	663275	224	0.01
901	663532	663860	663634	329	2.37e-05
902	665816	665945	665872	130	0.02
903	666585	666761	666679	177	0.01
904	668894	669014	668958	121	0.04
905	669527	669727	669632	201	0.00731
906	669950	670109	670038	160	0.00099
907	673023	673139	673065	117	0.02
908	673367	673494	673421	128	0.00143
909	673848	673938	673910	91	0.03
910	674167	674275	674231	109	0.02
911	675084	675272	675169	189	0.00573
912	676264	676609	676370	346	0.02	+
913	677593	677803	677680	211	0.00178
914	677927	678097	678025	171	1.18e-11
915	678541	678795	678682	255	0.01
916	679149	679398	679235	250	0.000594	+
917	680022	680328	680263	307	0.00575
918	680655	680869	680787	215	9.45e-06
919	681931	682168	682019	238	0.00749
920	684448	684617	684538	170	0.00906
921	684998	685239	685149	242	0.000317
922	685716	686032	685952	317	0.000508
923	686309	686471	686382	163	0.02
924	687756	687941	687854	186	3.07e-11
925	689014	689182	689091	169	0.000842
926	689584	689700	689638	117	0.00412
927	690287	690421	690357	135	0.05
928	691599	691802	691711	204	1.2e-09
929	691986	692148	692101	163	0.05
930	692798	692930	692892	133	0.02
931	693706	693892	693788	187	0.000222
932	694446	694579	694518	134	0.03
933	695793	695942	695874	150	9.68e-06
934	696275	696412	696345	138	0.00837
935	697146	697337	697231	192	0.00754
936	699029	699217	699095	189	0.0004
937	703284	703430	703362	147	0.00478
938	703934	704148	704044	215	2.8e-14
939	704348	704515	704447	168	1.24e-07
940	704860	705038	704949	179	0.02
941	705316	705490	705415	175	5.3e-10
942	705635	705802	705724	168	1.25e-08
943	706137	706308	706200	172	0.05
944	706920	707082	707004	163	3.47e-13
945	707753	708042	707859	290	0.01
946	708836	709012	708944	177	0.03
947	710185	710395	710306	211	1.13e-10
948	711223	711416	711294	194	0.000816
949	712428	712614	712547	187	0.02
950	713046	713230	713109	185	0.04
951	714776	715002	714910	227	1.62e-05
952	715725	715963	715872	239	0.03
953	718269	718597	718524	329	2.9e-09
954	719217	719480	719283	264	0.04
955	720605	720830	720742	226	0.00107	+
956	721245	721344	721280	100	0.04
957	722162	722419	722335	258	4.47e-08
958	723477	723590	723530	114	0.04
959	726085	726282	726211	198	9.16e-10
960	727156	727322	727231	167	0.00344
961	727642	727789	727680	148	0.03
962	728090	728228	728156	139	0.000108
963	728566	728664	728606	99	0.02
964	729163	729330	729252	168	1.6e-08
965	729462	729615	729523	154	5.15e-08
966	729738	729892	729816	155	6.99e-08
967	730244	730359	730298	116	0.000347
968	730847	731032	730914	186	0.02
969	731918	732063	732002	146	5.39e-05
970	732469	732608	732547	140	0.00258
971	733620	733769	733693	150	0.00204
972	734367	734519	734446	153	7.61e-07
973	734833	734969	734888	137	0.02
974	735481	735693	735612	213	0.00827
975	736563	736701	736624	139	0.01
976	736868	737207	736984	340	0.00939
977	737370	737528	737444	159	0.00602
978	737815	737976	737901	162	0.000149
979	741458	741602	741511	145	0.03
980	742498	742699	742560	202	0.01
981	743407	743572	743512	166	9.95e-06
982	743732	744020	743957	289	3.99e-05
983	745364	745535	745475	172	0.01
984	746086	746277	746175	192	0.02
985	746954	747187	747106	234	0.000181
986	747626	747774	747713	149	0.01
987	748940	749194	749041	255	0.000785
988	749753	749892	749820	140	0.02
989	750076	750186	750134	111	0.05
990	750314	750561	750486	248	0.04
991	750977	751233	751166	257	0.00436
992	752340	752473	752382	134	0.04
993	752570	752839	752731	270	0.03
994	754370	754692	754475	323	0.02
995	755501	755744	755603	244	0.02
996	757967	758161	758092	195	7.84e-12
997	758647	758831	758700	185	0.05
998	759371	759466	759401	96	0.04
999	759885	759994	759957	110	0.03
1000	760873	761013	760946	141	0.04
1001	762164	762296	762232	133	4.3e-05
1002	762809	762946	762895	138	0.02
1003	764355	764722	764608	368	2.81e-08
1004	764933	765139	765063	207	0.00536
1005	766432	766621	766556	190	8.02e-06
1006	766779	766918	766849	140	5.36e-09
1007	767284	767439	767374	156	0.00187
1008	767605	767777	767722	173	0.0028
1009	769131	769275	769202	145	0.0063
1010	770326	770628	770437	303	0.01
	770628	770816	770763	189	0.00133	+
1011	771330	771500	771418	171	0.02
1012	774979	775134	775085	156	0.02
1013	775788	775974	775880	187	4.7e-10
1014	776855	777026	776951	172	0.00163
1015	777784	777974	777860	191	0.05
1016	778123	778259	778202	137	0.03
1017	778441	778617	778539	177	0.00792
1018	779504	779681	779569	178	0.03
1019	780572	780775	780691	204	0.000265
1020	780968	781079	781027	112	0.01
1021	782453	782758	782676	306	1.83e-09
1022	782969	783160	783093	192	1.47e-09
1023	783372	783498	783431	127	0.02
1024	783817	783971	783919	155	0.00776
1025	784702	784881	784791	180	0.00405
1026	785378	785584	785476	207	0.01
1027	785769	785998	785957	230	0.01
1028	787196	787345	787265	150	0.04
1029	787481	787643	787580	163	0.03
1030	787849	787983	787926	135	0.04
1031	788144	788271	788195	128	0.02
1032	789710	789926	789848	217	0.02
1033	790267	790439	790371	173	3.18e-05
1034	791181	791394	791311	214	0.04
1035	791732	792019	791926	288	0.02
1036	792238	792364	792303	127	0.03
1037	792726	792875	792784	150	0.02
1038	793782	793956	793898	175	0.04
1039	794701	794894	794763	194	0.00466
1040	795274	795454	795400	181	8.68e-05
1041	796136	796386	796310	251	0.03
1042	798240	798391	798312	152	2.46e-05
1043	798609	798770	798678	162	0.02
1044	799013	799137	799072	125	0.02
1045	799536	799656	799596	121	0.01
1046	800294	800504	800388	211	0.00416
1047	801224	801430	801326	207	0.000412
1048	802175	802397	802262	223	3.59e-08
1049	802668	802822	802748	155	2.6e-10
1050	802991	803143	803072	153	0.0026
1051	803610	803808	803741	199	4.62e-07
1052	805543	805675	805610	133	0.000569
1053	806083	806246	806154	164	0.00985
1054	806624	806835	806740	212	0.00109
1055	806980	807174	807103	195	3.11e-08
1056	807415	807558	807507	144	0.00699
1057	808214	808343	808283	130	0.03
1058	808969	809095	809047	127	0.04
1059	809340	809622	809418	283	0.000458
1060	810343	810561	810487	219	9.27e-05
1061	810999	811174	811088	176	0.00385
1062	811458	811650	811590	193	9.54e-09
1063	813104	813389	813312	286	0.03
1064	814707	814861	814783	155	0.01
1065	815440	815714	815514	275	0.02
1066	816392	816517	816463	126	0.04
1067	820119	820356	820225	238	0.02
1068	821040	821297	821236	258	4.02e-06
1069	821759	821896	821824	138	0.0098
1070	822420	822523	822496	104	0.05
1071	822999	823142	823068	144	0.000434
1072	823457	823628	823523	172	0.01
1073	825034	825172	825107	139	4.14e-05
1074	825821	825997	825932	177	0.00465
1075	826226	826400	826292	175	0.00573
1076	827289	827443	827371	155	1.09e-08
1077	827669	827794	827742	126	0.04
1078	829000	829097	829053	98	0.00451
1079	829370	829521	829444	152	3.08e-10
1080	830678	830812	830752	135	0.00013
1081	832676	832926	832740	251	0.00684
1082	835728	835862	835798	135	1.59e-05
1083	836322	836532	836447	211	2.64e-09
1084	837281	837412	837365	132	0.02
1085	837704	837947	837838	244	0.01
1086	839901	840023	839979	123	0.05
1087	841359	841499	841412	141	0.0033
1088	841745	841914	841819	170	0.000101
1089	843168	843275	843226	108	0.00658
1090	844825	845032	844960	208	0.04
1091	845583	845737	845668	155	1.56e-05
1092	847228	847403	847324	176	3.07e-13
1093	847900	848098	848032	199	0.05
1094	848297	848457	848372	161	0.04
1095	848722	848980	848852	259	0.02
1096	849459	849608	849546	150	0.000367
1097	849845	850092	849988	248	0.00295
1098	850409	850513	850460	105	0.00343
1099	850985	851134	851075	150	0.00153
1100	852342	852530	852425	189	0.00844
1101	852854	853023	852947	170	0.0075
1102	853498	853602	853561	105	0.03
1103	854110	854280	854201	171	0.00151
1104	855428	855626	855569	199	0.00647
1105	856697	856892	856797	196	0.03
1106	857863	858006	857937	144	0.01
1107	858854	859029	858919	176	0.00526
1108	860883	861121	861057	239	5.55e-05
1109	862284	862473	862392	190	1.31e-08
1110	863434	863673	863575	240	1.96e-06
1111	864103	864260	864173	158	0.00326
1112	864735	864829	864776	95	0.04
1113	865188	865342	865277	155	0.000482
1114	866023	866224	866116	202	0.03
1115	867031	867231	867129	201	2.43e-09
1116	867384	867503	867441	120	2.91e-08
1117	868531	868656	868577	126	0.03
1118	868878	869055	868984	178	3.5e-09
1119	870224	870365	870297	142	0.02
1120	871126	871261	871190	136	3.09e-07
1121	875072	875200	875133	129	0.04
1122	875759	875959	875845	201	0.03
1123	876200	876416	876334	217	0.04
1124	877551	877700	877634	150	0.02
1125	877869	878128	877940	260	0.01
1126	878286	878557	878461	272	0.02
1127	880479	880581	880532	103	0.04
1128	881395	881558	881452	164	0.01
1129	882254	882395	882311	142	0.02
1130	883658	883900	883803	243	1.47e-06
1131	884152	884270	884208	119	0.000841
1132	886626	886756	886686	131	0.04
1133	887161	887460	887364	300	2.4e-06
1134	887773	887966	887873	194	1.31e-08
1135	890639	890935	890848	297	1.72e-08
1136	891182	891317	891253	136	0.00396
1137	892233	892516	892444	284	0.00086
1138	893098	893314	893161	217	0.02
	893314	893537	893465	224	0.04
1139	894364	894488	894425	125	0.00135
1140	895394	895605	895541	212	0.02
1141	896350	896549	896450	200	0.000618
1142	896739	896951	896860	213	0.00171
1143	897100	897278	897221	179	1.74e-06
1144	898003	898156	898059	154	0.00851
1145	900187	900418	900330	232	0.02
1146	900855	900991	900927	137	0.04
1147	901327	901466	901398	140	0.04
1148	902746	903049	902920	304	0.000404
1149	904315	904475	904392	161	2.45e-06
1150	904682	904842	904774	161	5.18e-08
1151	905125	905282	905203	158	0.00528
1152	906142	906342	906251	201	0.0034
1153	906666	906836	906777	171	0.00849
1154	907321	907459	907378	139	0.00348
1155	907746	907880	907827	135	7.38e-05
1156	909071	909257	909152	187	0.03
1157	909513	909641	909583	129	0.01
1158	909778	909915	909846	138	0.01
1159	910689	910857	910785	169	2.41e-07
1160	913664	913797	913715	134	0.02
1161	915856	916118	915914	263	0.04	+
1162	919732	920026	919786	295	0.02
1163	920739	921000	920910	262	0.000751
1164	924182	924385	924296	204	2.57e-06
1165	925661	925851	925767	191	1.92e-09
1166	926228	926384	926292	157	0.01
1167	926983	927065	927007	83	0.05
1168	927891	928037	927949	147	0.00204
1169	928912	929045	928964	134	0.02
1170	929801	929976	929889	176	0.02
1171	931228	931473	931401	246	4.59e-06
1172	932095	932207	932144	113	0.05
1173	933291	933460	933377	170	5.9e-11
1174	936087	936297	936144	211	0.01
1175	937314	937509	937397	196	0.000401
1176	937718	937881	937820	164	0.00429
1177	940567	940699	940635	133	0.02
1178	941370	941638	941577	269	0.000274
1179	945428	945685	945532	258	0.00465
1180	946304	946537	946379	234	0.0046
1181	946958	947087	947008	130	0.02
1182	947455	947681	947597	227	0.00557
1183	948527	948692	948612	166	3.23e-10
1184	948859	949031	948952	173	1.2e-07
1185	951811	952032	951920	222	0.01
1186	954118	954298	954206	181	1.93e-05
1187	955857	956071	955926	215	0.02
1188	956707	956918	956845	212	3.3e-06
1189	957148	957301	957254	154	0.03
1190	957612	957845	957746	234	0.0014
1191	958201	958372	958312	172	0.00184
1192	958839	958997	958920	159	6.07e-08
1193	959956	960164	960047	209	0.00328
1194	965876	966164	965930	289	0.01
1195	966443	966663	966579	221	1.09e-07
1196	966977	967169	967060	193	0.00156
1197	968489	968626	968557	138	4.47e-09
1198	970413	970565	970498	153	0.01
1199	970825	970993	970938	169	0.04
1200	971518	971648	971596	131	0.03
1201	971973	972092	972036	120	0.04
1202	972320	972496	972395	177	0.000168
1203	973482	973609	973523	128	0.02
1204	973829	973988	973924	160	5.83e-07
1205	974147	974370	974294	224	6e-07
1206	974505	974667	974586	163	1.29e-08
1207	975524	975698	975630	175	0.03
1208	976245	976403	976320	159	0.000354
1209	976776	976906	976856	131	0.01
1210	977269	977444	977340	176	0.00108
1211	977897	977994	977952	98	0.04
1212	978641	978748	978697	108	0.03
1213	978931	979086	979012	156	0.02
1214	979673	979837	979760	165	0.000226
1215	980239	980420	980343	182	0.03
1216	981019	981175	981098	157	1e-12
1217	982648	982789	982722	142	0.00373
1218	983302	983462	983370	161	0.02
1219	983708	983815	983762	108	0.0014
1220	985423	985657	985559	235	1.51e-06
1221	986154	986268	986211	115	0.04
1222	987273	987430	987361	158	9.53e-06	+
1223	987751	987864	987805	114	0.00534
1224	988699	988854	988771	156	2.24e-09
1225	989096	989323	989248	228	2.07e-05
1226	989495	989817	989752	323	3.5e-07
1227	990258	990438	990378	181	0.00901
1228	990969	991089	991031	121	0.00261
1229	992530	992731	992651	202	1.33e-07
1230	995262	995416	995357	155	6.91e-09
1231	997463	997677	997532	215	0.01	+
1232	997838	998036	997918	199	0.000721
	998121	998388	998308	268	0.00814
1233	998859	999026	998948	168	0.00398
1234	1000021	1000228	1000143	208	0.01
1235	1001464	1001633	1001551	170	5.1e-06
1236	1001806	1001965	1001874	160	0.0011
1237	1002792	1003007	1002883	216	0.00273
1238	1003213	1003350	1003297	138	7.73e-06
1239	1003665	1003941	1003759	277	9.73e-07
1240	1004379	1004565	1004497	187	4.33e-07
1241	1005010	1005184	1005110	175	0.02
1242	1005525	1005765	1005615	241	0.04
1243	1008357	1008499	1008418	143	0.02
1244	1008816	1008925	1008869	110	0.04
1245	1009139	1009251	1009185	113	0.00748
1246	1009954	1010086	1010003	133	0.04
1247	1010747	1010850	1010797	104	0.04
1248	1011256	1011468	1011397	213	3.93e-05
1249	1012994	1013159	1013099	166	0.04
1250	1013718	1013940	1013853	223	7.87e-09
1251	1015298	1015464	1015392	167	1.42e-12
1252	1021156	1021363	1021245	208	0.00274
1253	1022692	1022843	1022783	152	2.47e-10
1254	1024935	1025074	1025003	140	0.02
1255	1025831	1025980	1025900	150	0.04
1256	1026157	1026342	1026265	186	1.52e-09
1257	1027622	1027780	1027694	159	0.0011
1258	1028828	1029025	1028953	198	9.3e-09
1259	1029539	1029680	1029604	142	0.00325
1260	1030077	1030223	1030145	147	5.06e-05
1261	1030982	1031262	1031169	281	0.00787
1262	1033835	1033910	1033875	76	0.04
1263	1035384	1035491	1035450	108	0.02
1264	1035899	1036109	1036038	211	6.7e-06
1265	1036919	1037072	1037016	154	9.93e-08
1266	1038092	1038248	1038176	157	0.00939
1267	1039669	1039897	1039819	229	1.35e-05
1268	1040148	1040303	1040234	156	0.02
1269	1041776	1041938	1041880	163	0.02
1270	1042826	1042982	1042913	157	7.18e-07
1271	1048870	1049043	1048975	174	0.000315
1272	1049995	1050139	1050057	145	1.16e-13
1273	1050395	1050629	1050475	235	0.005	+
1274	1053581	1053692	1053654	112	0.05
1275	1056308	1056423	1056376	116	0.05
1276	1056897	1057052	1056980	156	3.7e-06
1277	1058591	1058705	1058638	115	0.01
1278	1060237	1060416	1060310	180	0.02
1279	1061760	1061871	1061808	112	0.04
1280	1063262	1063383	1063315	122	8.72e-05
1281	1064940	1065138	1065098	199	0.03
1282	1065777	1065970	1065861	194	0.01
1283	1067882	1068036	1067975	155	1e-07
1284	1068289	1068453	1068383	165	0.00293
1285	1071772	1071942	1071874	171	3.15e-08
1286	1072483	1072644	1072573	162	2.07e-07
1287	1074508	1074739	1074656	232	3.61e-08
1288	1076402	1076527	1076445	126	0.05
1289	1077156	1077287	1077214	132	0.04
1290	1077585	1077795	1077725	211	0.00126
1291	1078807	1078924	1078869	118	0.02
1292	1079233	1079387	1079324	155	8.63e-05
1293	1079629	1079768	1079706	140	2.12e-05
1294	1079912	1080082	1080000	171	2.27e-06
1295	1080419	1080550	1080491	132	8.05e-06
1296	1081334	1081526	1081459	193	1.01e-07
1297	1082468	1082562	1082522	95	0.04
1298	1082994	1083150	1083085	157	0.04
1299	1083300	1083401	1083345	102	0.04
1300	1084391	1084542	1084460	152	8.05e-05
1301	1086319	1086489	1086401	171	0.00127
1302	1087388	1087523	1087446	136	0.03
1303	1088377	1088536	1088462	160	0.05
1304	1088719	1088844	1088794	126	0.05
1305	1089543	1089733	1089647	191	1.07e-08
1306	1090629	1090745	1090670	117	0.04
1307	1091022	1091195	1091068	174	0.04
1308	1092149	1092284	1092234	136	0.01
1309	1094068	1094346	1094228	279	3.76e-05
1310	1095501	1095691	1095579	191	0.0027
1311	1096485	1096637	1096556	153	0.00115
1312	1096795	1096996	1096901	202	1.76e-10
1313	1097288	1097422	1097360	135	0.000654
1314	1098279	1098403	1098338	125	0.05
1315	1100686	1100843	1100789	158	0.001
1316	1101385	1101583	1101502	199	5.57e-11
1317	1102661	1102989	1102875	329	0.00135
1318	1103181	1103351	1103294	171	0.05
1319	1103925	1104091	1104025	167	0.000306	+
1320	1104244	1104475	1104393	232	0.000513
1321	1105638	1105788	1105726	151	0.03
1322	1106058	1106209	1106122	152	0.01
1323	1107343	1107490	1107415	148	0.02
1324	1107622	1107801	1107694	180	0.01
1325	1108167	1108350	1108261	184	0.02	+
1326	1108916	1109053	1108969	138	0.00452
1327	1110445	1110614	1110524	170	0.01
1328	1112422	1112623	1112501	202	0.02
1329	1114332	1114452	1114389	121	0.0025
1330	1114761	1114896	1114826	136	1.01e-06
1331	1115570	1115759	1115731	190	0.0043
1332	1119365	1119455	1119415	91	0.02	+
1333	1120150	1120313	1120246	164	1.86e-09
1334	1121205	1121354	1121276	150	1.91e-08
1335	1123167	1123354	1123275	188	3.9e-06
1336	1125618	1125772	1125696	155	0.05
1337	1126610	1126718	1126674	109	0.04
1338	1127898	1128065	1127993	168	2.72e-05
1339	1128608	1128827	1128687	220	0.02
1340	1129004	1129249	1129159	246	2.84e-07
1341	1129740	1129968	1129903	229	1.99e-06
1342	1130437	1130612	1130524	176	4.23e-16
1343	1135312	1135443	1135372	132	0.04
1344	1137010	1137167	1137091	158	1.56e-07
1345	1137395	1137558	1137489	164	1.25e-05
1346	1138700	1138883	1138767	184	0.03
1347	1139158	1139295	1139237	138	0.04
1348	1139633	1139810	1139699	178	0.03
1349	1140786	1141011	1140945	226	0.01
1350	1142180	1142457	1142397	278	3.23e-06
1351	1144923	1145179	1145038	257	3.49e-06
1352	1148418	1148569	1148493	152	3.25e-05
1353	1149566	1149727	1149686	162	0.01
1354	1149962	1150219	1150154	258	1.43e-05
1355	1150765	1150883	1150811	119	0.02
1356	1152710	1152903	1152799	194	4.13e-11
1357	1153190	1153509	1153444	320	1.38e-05
1358	1153851	1154096	1153934	246	0.00404
1359	1154856	1154991	1154926	136	0.00647
1360	1157019	1157210	1157137	192	3.58e-06
1361	1157812	1157963	1157906	152	4.67e-08
1362	1158403	1158537	1158492	135	0.00223
1363	1159564	1159770	1159682	207	1.18e-07
1364	1162216	1162337	1162277	122	0.03
1365	1163131	1163310	1163244	180	3.67e-10
1366	1164078	1164247	1164151	170	0.00253
1367	1166998	1167119	1167037	122	0.03
1368	1167464	1167582	1167533	119	0.03
1369	1169132	1169278	1169201	147	0.03	+
1370	1169799	1169937	1169858	139	0.04
1371	1173850	1173982	1173937	133	0.03
1372	1174376	1174698	1174443	323	0.03
1373	1175890	1176052	1175988	163	0.00734
1374	1177240	1177445	1177322	206	8.55e-07
1375	1180619	1180754	1180698	136	0.0046
1376	1186328	1186455	1186402	128	0.05
1377	1186760	1186916	1186849	157	1.61e-06
1378	1189685	1189858	1189774	174	0.000824
1379	1194399	1194502	1194448	104	0.03
1380	1194663	1194897	1194774	235	0.04
1381	1196929	1197136	1197063	208	0.01	+
1382	1197497	1197683	1197605	187	0.03	+
1383	1199166	1199342	1199257	177	0.00997
1384	1199613	1199754	1199696	142	0.01
1385	1200531	1200638	1200594	108	0.02
1386	1200806	1200933	1200866	128	0.02
1387	1201538	1201736	1201656	199	0.04
1388	1201886	1202152	1201967	267	0.01
1389	1202596	1202820	1202672	225	0.02
	1202820	1203063	1202974	244	0.05
1390	1203291	1203481	1203397	191	0.000376
1391	1203693	1203818	1203757	126	0.03
1392	1204051	1204180	1204132	130	0.03
1393	1205218	1205421	1205351	204	2.23e-10
1394	1205736	1205828	1205799	93	0.00831
1395	1206645	1206854	1206739	210	0.04
1396	1207142	1207284	1207217	143	4.09e-05
1397	1208625	1208825	1208725	201	0.00221
1398	1209682	1209809	1209749	128	0.00727
1399	1211014	1211166	1211095	153	0.02	+
1400	1211738	1211966	1211864	229	0.02	+
1401	1213070	1213190	1213128	121	0.05
1402	1215561	1215664	1215635	104	0.05
1403	1217478	1217668	1217547	191	0.04
1404	1218490	1218723	1218560	234	0.04
1405	1218849	1218958	1218907	110	0.01
1406	1219125	1219376	1219203	252	0.01
1407	1222378	1222510	1222427	133	0.03
1408	1222848	1223003	1222930	156	0.00631	+
1409	1223794	1223947	1223871	154	1.59e-07
1410	1228119	1228249	1228191	131	1.76e-06
1411	1228637	1228743	1228690	107	0.04
1412	1229137	1229317	1229191	181	0.03
1413	1230095	1230260	1230171	166	0.02	+
1414	1234544	1234692	1234630	149	0.02
1415	1235396	1235554	1235488	159	0.05
1416	1236102	1236230	1236175	129	0.01
1417	1237194	1237317	1237250	124	0.03
1418	1237586	1237753	1237671	168	0.02
1419	1238020	1238173	1238101	154	0.000135
1420	1239450	1239596	1239528	147	0.000793
1421	1242109	1242253	1242189	145	0.00437
1422	1242422	1242702	1242509	281	0.00602
1423	1242937	1243117	1243032	181	0.00407
1424	1244993	1245187	1245096	195	2.14e-08
1425	1246269	1246453	1246361	185	3.69e-06
1426	1248351	1248475	1248423	125	0.04
1427	1250368	1250617	1250542	250	0.00262
1428	1252649	1252833	1252754	185	2.12e-06
1429	1255008	1255178	1255097	171	0.00374
1430	1255455	1255738	1255658	284	0.00128
1431	1258411	1258551	1258484	141	0.02
1432	1258778	1258912	1258835	135	1.9e-05
1433	1261622	1261759	1261697	138	4.93e-05
1434	1262938	1263100	1263024	163	1.61e-05
1435	1264018	1264169	1264099	152	0.000126
1436	1264520	1264656	1264585	137	0.00479
1437	1265232	1265382	1265319	151	3.63e-06
1438	1267747	1268071	1267963	325	0.01
1439	1268646	1268793	1268724	148	1.42e-07
1440	1268967	1269134	1269068	168	0.000147
1441	1270067	1270201	1270161	135	0.000569
1442	1271061	1271212	1271152	152	0.02
1443	1271570	1271772	1271698	203	8.1e-06
1444	1273043	1273137	1273087	95	0.04
1445	1276159	1276316	1276218	158	0.00251
1446	1276666	1276819	1276743	154	2.16e-05
1447	1277536	1277704	1277630	169	0.03
1448	1279308	1279613	1279361	306	0.04	+
1449	1282393	1282552	1282487	160	1.29e-08
1450	1286344	1286507	1286428	164	0.000526
1451	1289481	1289587	1289521	107	0.03
1452	1292666	1292913	1292770	248	0.04
1453	1294427	1294592	1294524	166	2.67e-08
1454	1296555	1296731	1296651	177	0.00957
1455	1296891	1297038	1296959	148	0.02
1456	1297962	1298112	1298006	151	0.03
1457	1298846	1298998	1298933	153	0.03
1458	1299397	1299597	1299513	201	0.000546	+
1459	1300651	1300753	1300692	103	0.03
1460	1303747	1303914	1303841	168	1.38e-05
1461	1304196	1304319	1304255	124	4.71e-06
1462	1304576	1304832	1304749	257	6.64e-06
1463	1308790	1308948	1308852	159	0.04
1464	1310557	1310735	1310637	179	0.04
1465	1310921	1311112	1311052	192	5.62e-05
1466	1311868	1312131	1312063	264	8.23e-05
1467	1313762	1313935	1313879	174	0.00227
1468	1314652	1314837	1314733	186	0.04
1469	1314975	1315216	1315043	242	0.03
1470	1315389	1315558	1315470	170	0.02
1471	1315993	1316119	1316055	127	0.00171	+
1472	1317065	1317202	1317155	138	0.01
1473	1320278	1320445	1320381	168	3.65e-05
1474	1321876	1321986	1321929	111	0.04
1475	1322552	1322675	1322610	124	0.00648
1476	1323210	1323381	1323321	172	0.0018
1477	1323566	1323730	1323660	165	0.00522
1478	1323951	1324092	1324045	142	0.02
1479	1324541	1324744	1324653	204	0.00421
1480	1325749	1325919	1325835	171	3.95e-06
1481	1326447	1326594	1326514	148	0.00627
1482	1327504	1327639	1327573	136	1.79e-05
1483	1328206	1328359	1328300	154	3.52e-05
1484	1329634	1329805	1329743	172	7.72e-08
1485	1334394	1334579	1334500	186	0.02
1486	1335499	1335660	1335578	162	1.54e-05
1487	1338347	1338496	1338412	150	0.02
1488	1340217	1340316	1340266	100	0.04
1489	1342797	1342921	1342872	125	0.05
1490	1343162	1343377	1343257	216	0.01
1491	1345401	1345581	1345460	181	0.03
1492	1346692	1346795	1346736	104	0.02
1493	1351015	1351150	1351079	136	0.000276
1494	1353679	1353818	1353754	140	0.05
1495	1355649	1355748	1355688	100	0.03
1496	1355989	1356128	1356069	140	2.42e-05
1497	1357931	1358061	1357978	131	8.24e-05
1498	1358484	1358679	1358590	196	0.000365
1499	1360237	1360423	1360347	187	5.91e-07
1500	1360652	1360775	1360719	124	0.03
1501	1361420	1361675	1361632	256	0.00111
1502	1364604	1364769	1364698	166	1.91e-06
1503	1367768	1367915	1367826	148	0.00121
1504	1368393	1368574	1368517	182	0.04
1505	1368755	1368967	1368908	213	0.000101
1506	1369276	1369429	1369363	154	5.84e-06
1507	1369932	1370036	1369977	105	0.04
1508	1370700	1370815	1370745	116	0.02
1509	1372861	1372979	1372930	119	0.00861
1510	1375779	1375892	1375840	114	0.04
1511	1376862	1376997	1376942	136	6.38e-05
1512	1378306	1378535	1378461	230	8.56e-05
1513	1379088	1379206	1379142	119	0.04
1514	1381948	1382222	1382144	275	5.03e-05
1515	1384527	1384721	1384667	195	0.00529
1516	1385684	1385891	1385803	208	0.00234
1517	1391179	1391308	1391231	130	0.02
1518	1392086	1392206	1392171	121	0.03
1519	1392561	1392660	1392597	100	0.04
1520	1392956	1393139	1393043	184	9.32e-06
1521	1395002	1395184	1395097	183	4.14e-06
1522	1395467	1395702	1395549	236	0.02	+
1523	1395828	1396142	1396047	315	2.35e-07	+
1524	1397190	1397379	1397261	190	0.00111
1525	1397929	1398045	1398002	117	0.01
1526	1403614	1403772	1403695	159	1.34e-05
1527	1404563	1404741	1404665	179	3.43e-07
1528	1405974	1406119	1406051	146	0.00154
1529	1407646	1407876	1407744	231	0.01
1530	1408662	1408934	1408771	273	0.00775
1531	1411224	1411358	1411295	135	0.01
1532	1413495	1413668	1413610	174	5.64e-05
1533	1415155	1415318	1415245	164	4.51e-06
1534	1416576	1416689	1416646	114	0.03
1535	1418751	1418911	1418851	161	0.01
1536	1419731	1419929	1419840	199	0.02
1537	1420259	1420401	1420336	143	0.04
1538	1420863	1421003	1420910	141	0.05
1539	1423498	1423646	1423580	149	0.00962
1540	1423984	1424195	1424106	212	5.17e-06
1541	1424906	1425168	1425088	263	0.02
1542	1425343	1425534	1425472	192	0.000478
1543	1426772	1427119	1427030	348	0.00433
1544	1430553	1430846	1430670	294	0.04
1545	1431019	1431145	1431091	127	0.03
1546	1432170	1432372	1432276	203	1.9e-06
1547	1432591	1432761	1432661	171	9.53e-08
1548	1433214	1433436	1433367	223	3.79e-06
1549	1433596	1433761	1433673	166	1.13e-08
1550	1434000	1434151	1434069	152	7.6e-08
1551	1434904	1435053	1434980	150	0.00997
1552	1435512	1435611	1435575	100	0.02
1553	1435941	1436060	1436012	120	0.03
1554	1436267	1436408	1436324	142	0.00796
1555	1438311	1438525	1438352	215	0.04
1556	1440533	1440680	1440589	148	0.05
1557	1440833	1440985	1440911	153	3.02e-05
1558	1441465	1441631	1441551	167	0.00294
1559	1442244	1442427	1442355	184	9.96e-08
1560	1442638	1442837	1442694	200	0.02
1561	1443295	1443443	1443392	149	0.05
1562	1445618	1445921	1445835	304	2.47e-06
1563	1447759	1447955	1447892	197	8.69e-06
1564	1448246	1448471	1448395	226	0.02
1565	1451848	1451950	1451905	103	0.00227
1566	1453572	1453721	1453631	150	0.0096
1567	1454063	1454296	1454204	234	0.02
1568	1455628	1455785	1455698	158	0.00221
1569	1456430	1456590	1456528	161	9.28e-06
1570	1457558	1457787	1457684	230	0.000397
1571	1459871	1460065	1459974	195	0.00188
1572	1460441	1460576	1460498	136	0.000199
1573	1460718	1460923	1460834	206	5.7e-06
1574	1461900	1462086	1462015	187	0.04
1575	1463246	1463401	1463319	156	0.02
1576	1463828	1463969	1463901	142	6.28e-05
1577	1464866	1465102	1464958	237	0.02	+
1578	1467817	1468011	1467927	195	4.64e-09
1579	1469199	1469397	1469290	199	1.41e-08
1580	1472292	1472432	1472355	141	0.00858
1581	1473165	1473339	1473280	175	1.01e-05
1582	1473502	1473650	1473565	149	0.000173
1583	1473866	1474042	1473971	177	0.02
1584	1475107	1475281	1475201	175	0.01
1585	1477974	1478245	1478168	272	4.58e-05
1586	1481032	1481289	1481160	258	0.01
1587	1486522	1486668	1486616	147	0.000261
1588	1486816	1487085	1487005	270	2e-05
1589	1488963	1489111	1489032	149	7.73e-08
1590	1489610	1489773	1489688	164	0.00556
1591	1492630	1492889	1492703	260	0.00143
1592	1493008	1493189	1493102	182	0.01
1593	1493826	1493984	1493914	159	0.000217
1594	1496120	1496431	1496358	312	0.000118
1595	1497540	1497746	1497650	207	1.17e-07
1596	1501223	1501408	1501343	186	0.03
1597	1501756	1501903	1501834	148	0.04
1598	1502085	1502222	1502148	138	0.04
1599	1504419	1504631	1504523	213	0.000501
1600	1505131	1505322	1505209	192	0.03
1601	1507156	1507337	1507266	182	1.74e-05
1602	1509480	1509614	1509537	135	0.000526
1603	1511219	1511348	1511293	130	0.00271
1604	1512238	1512344	1512299	107	0.03
1605	1513187	1513367	1513308	181	0.000315
1606	1513801	1513936	1513875	136	0.0057
1607	1515161	1515320	1515243	160	0.000162
1608	1515624	1515778	1515695	155	0.00906
1609	1516419	1516590	1516516	172	3.11e-06
1610	1516851	1517063	1516934	213	0.03
1611	1517298	1517405	1517354	108	0.04
1612	1519891	1520003	1519959	113	0.00963
1613	1523598	1523728	1523691	131	0.02
1614	1525842	1526038	1525894	197	0.00832
1615	1526680	1526834	1526745	155	0.00441	+
1616	1528254	1528412	1528326	159	2.86e-07
1617	1530751	1530905	1530810	155	0.03
1618	1532060	1532218	1532138	159	4.58e-05
1619	1532626	1532753	1532690	128	0.00191
1620	1533383	1533508	1533426	126	0.03
1621	1533978	1534159	1534085	182	1.93e-06
1622	1535576	1535730	1535655	155	2.92e-09
1623	1539552	1539717	1539633	166	0.000195
1624	1541417	1541541	1541482	125	0.00827
1625	1544330	1544510	1544428	181	0.03
1626	1544972	1545209	1545084	238	0.02
1627	1549172	1549303	1549227	132	0.00995
1628	1550741	1550846	1550794	106	0.00337
1629	1551438	1551588	1551524	151	4.98e-05
1630	1553118	1553256	1553171	139	0.00101
1631	1553720	1553937	1553857	218	2.05e-08
1632	1555196	1555322	1555255	127	0.04	+
1633	1557134	1557252	1557204	119	9.2e-05
1634	1559070	1559211	1559161	142	0.02
1635	1560554	1560704	1560627	151	7.53e-05
1636	1561001	1561139	1561063	139	0.00481
1637	1561680	1561850	1561787	171	0.00483
1638	1563171	1563341	1563284	171	7.72e-05
1639	1564974	1565086	1565038	113	0.03
1640	1565429	1565560	1565484	132	5.14e-05
1641	1566012	1566173	1566103	162	0.000244
1642	1566407	1566535	1566490	129	0.04
1643	1567475	1567665	1567588	191	1.08e-06
1644	1568914	1569053	1568988	140	0.000819
1645	1570817	1570985	1570896	169	7.03e-07
1646	1571318	1571493	1571405	176	7.43e-06
1647	1571880	1572160	1572004	281	0.02	+
1648	1573816	1573993	1573912	178	2.27e-05
1649	1575671	1575873	1575796	203	0.02
1650	1576161	1576474	1576228	314	0.04
1651	1577889	1577987	1577934	99	0.03
1652	1578823	1579044	1578944	222	0.02
1653	1580890	1581148	1580940	259	0.02
1654	1581778	1581913	1581850	136	0.04
1655	1582385	1582548	1582478	164	0.000525
1656	1583368	1583517	1583447	150	0.03
1657	1584642	1584793	1584728	152	5e-07
1658	1588598	1588775	1588666	178	0.04
1659	1590535	1590710	1590623	176	0.03
1660	1592538	1592651	1592593	114	0.05
1661	1594315	1594491	1594425	177	0.000311
1662	1596223	1596409	1596327	187	0.02
1663	1597913	1598276	1598148	364	0.02	+
1664	1598617	1598846	1598764	230	0.02
1665	1601054	1601253	1601152	200	0.000251
1666	1602877	1603023	1602958	147	0.00162
1667	1603483	1603632	1603554	150	5.32e-07
1668	1604023	1604175	1604096	153	1.51e-07
1669	1606551	1606845	1606783	295	0.00148
1670	1610316	1610475	1610405	160	0.00215
1671	1614021	1614132	1614092	112	0.02
1672	1617883	1618017	1617953	135	0.000123
1673	1621277	1621439	1621364	163	0.0093
1674	1621707	1621898	1621823	192	0.05
1675	1622921	1623101	1622988	181	0.01
1676	1624381	1624527	1624456	147	0.05	+
1677	1624707	1624844	1624771	138	0.0032	+
1678	1626152	1626245	1626205	94	0.01
1679	1626721	1626822	1626775	102	0.03
1680	1627807	1627978	1627893	172	1.95e-05
1681	1628966	1629079	1629038	114	0.04
1682	1629275	1629403	1629342	129	0.02
1683	1630998	1631087	1631063	90	0.03
1684	1633153	1633329	1633219	177	2.05e-06
1685	1633564	1633709	1633644	146	5.47e-08
1686	1633907	1634198	1634118	292	7.84e-05
1687	1634571	1634741	1634642	171	6.14e-10
1688	1635168	1635346	1635294	179	0.00245
1689	1635756	1635876	1635833	121	0.0046
1690	1636066	1636217	1636117	152	0.03
1691	1637929	1638115	1637992	187	0.02
1692	1638980	1639141	1639082	162	6.73e-05	+
1693	1640790	1640911	1640846	122	0.00649
1694	1641906	1642036	1641958	131	0.05
1695	1645515	1645721	1645660	207	0.05
1696	1645957	1646114	1646045	158	0.01
1697	1647702	1647822	1647765	121	0.02
1698	1649066	1649218	1649161	153	9.08e-06
1699	1650122	1650232	1650179	111	0.00664
1700	1650744	1650945	1650850	202	2.32e-09
1701	1651505	1651655	1651543	151	0.02
1702	1651875	1652179	1652113	305	2.95e-05
1703	1652480	1652629	1652567	150	0.02
1704	1653141	1653279	1653206	139	0.00211
1705	1653620	1653773	1653700	154	0.05
1706	1656269	1656444	1656350	176	0.03
1707	1656620	1656753	1656679	134	0.01
1708	1657874	1658120	1658048	247	0.000147
1709	1658396	1658576	1658505	181	9.71e-05
1710	1661082	1661209	1661137	128	0.002
1711	1665570	1665718	1665643	149	0.000495
1712	1666626	1666717	1666680	92	0.05
1713	1669271	1669450	1669367	180	1.71e-06
1714	1671615	1671792	1671689	178	0.00691
1715	1673081	1673225	1673179	145	0.04	+
1716	1673918	1674039	1673970	122	4.43e-05
1717	1674493	1674633	1674563	141	0.01
1718	1675276	1675458	1675362	183	0.02
1719	1676595	1676726	1676655	132	8.54e-05
1720	1678968	1679219	1679054	252	0.00599
1721	1679458	1679615	1679536	158	0.00184
1722	1680018	1680205	1680132	188	0.00108
1723	1683157	1683285	1683218	129	0.03
1724	1684819	1684937	1684868	119	0.04
1725	1686432	1686586	1686496	155	0.04	+
1726	1694811	1694913	1694864	103	0.04
1727	1698901	1699040	1698971	140	1.41e-07
1728	1701405	1701534	1701485	130	0.00326
1729	1701917	1702124	1702026	208	0.03
1730	1704152	1704366	1704289	215	0.01	+
1731	1706495	1706621	1706553	127	0.00219
1732	1707522	1707705	1707577	184	0.00188
1733	1711861	1712037	1711949	177	0.04
1734	1714892	1715237	1715146	346	0.000197
1735	1715692	1715828	1715768	137	0.02
1736	1717690	1717859	1717791	170	1.24e-06
1737	1718570	1718718	1718666	149	3.72e-05
1738	1719569	1719813	1719682	245	0.02
1739	1725295	1725494	1725415	200	0.02
1740	1727082	1727328	1727268	247	0.05
1741	1730396	1730757	1730654	362	1.45e-06
1742	1731705	1731852	1731790	148	0.03
1743	1736139	1736308	1736231	170	2.42e-05
1744	1736904	1737034	1736962	131	0.04
1745	1737353	1737510	1737434	158	0.02
1746	1739378	1739500	1739450	123	0.000572
1747	1739704	1739853	1739796	150	6.46e-07
1748	1740021	1740184	1740124	164	0.00286
1749	1743835	1743983	1743923	149	5.25e-06
1750	1747394	1747536	1747466	143	0.02
1751	1747829	1748017	1747927	189	0.03
1752	1748441	1748575	1748511	135	0.00496
1753	1754443	1754642	1754539	200	0.05	+
1754	1754973	1755105	1755035	133	0.00519
1755	1755970	1756059	1756013	90	0.05
1756	1756963	1757115	1757054	153	0.02
1757	1757927	1758170	1758099	244	1.46e-06
1758	1762788	1762930	1762885	143	0.02
1759	1764254	1764551	1764305	298	0.04
1760	1764884	1765179	1765108	296	1.58e-05
1761	1767783	1767948	1767889	166	0.0047
1762	1768205	1768324	1768262	120	0.00356
1763	1768658	1768789	1768723	132	0.03
1764	1768984	1769112	1769034	129	0.02
1765	1772710	1772873	1772799	164	0.01
1766	1775989	1776194	1776113	206	9.98e-06
1767	1780571	1780726	1780652	156	4.15e-07
1768	1781346	1781480	1781444	135	0.000345
1769	1784294	1784542	1784436	249	0.04	+
1770	1786760	1786917	1786856	158	0.01
1771	1788042	1788163	1788087	122	0.03
1772	1789721	1789863	1789799	143	9.8e-06
1773	1791851	1792118	1792039	268	0.03	+
1774	1793294	1793475	1793407	182	1.19e-05
1775	1793970	1794116	1794032	147	0.00669
1776	1798220	1798387	1798321	168	0.00468
1777	1800544	1800691	1800623	148	5.4e-06
1778	1802436	1802572	1802500	137	0.05
1779	1803630	1803827	1803738	198	0.00205
1780	1804084	1804220	1804137	137	0.01
1781	1804681	1804912	1804790	232	0.00211	+
1782	1805043	1805221	1805120	179	0.03	+
1783	1805804	1805968	1805861	165	0.0091
1784	1806401	1806517	1806477	117	0.01	+
1785	1807988	1808194	1808114	207	0.04
1786	1810626	1810761	1810659	136	0.04
1787	1811802	1811950	1811881	149	1.4e-07
1788	1812388	1812525	1812463	138	0.03
1789	1813381	1813602	1813523	222	0.000691
1790	1815752	1815916	1815854	165	7.43e-07
1791	1818836	1818997	1818924	162	0.04
1792	1819659	1819809	1819731	151	0.02
1793	1822447	1822565	1822500	119	0.00449
1794	1822823	1822972	1822899	150	0.01
1795	1823862	1824145	1824034	284	0.00317
1796	1824889	1825046	1824990	158	0.00203
1797	1825971	1826134	1826071	164	1.16e-07	+
1798	1826714	1826900	1826796	187	0.01
1799	1827069	1827172	1827113	104	0.05
1800	1828156	1828265	1828220	110	0.000665
1801	1829586	1829746	1829678	161	8.28e-05
1802	1830384	1830621	1830558	238	0.00442
1803	1831153	1831288	1831218	136	9.61e-08
1804	1831531	1831671	1831593	141	0.00492
1805	1834962	1835109	1835038	148	0.03
1806	1835270	1835432	1835361	163	0.00994
1807	1837036	1837306	1837160	271	0.01
1808	1838418	1838533	1838492	116	0.00177
1809	1839889	1840017	1839956	129	0.03
1810	1842677	1842855	1842802	179	5.92e-06
1811	1844386	1844534	1844451	149	0.01
1812	1849739	1849880	1849814	142	0.03
1813	1850621	1850752	1850708	132	0.02
1814	1853636	1853772	1853716	137	0.02
1815	1859739	1859979	1859894	241	0.04
1816	1861230	1861376	1861303	147	0.04
1817	1861555	1861823	1861722	269	3.06e-07
1818	1865396	1865542	1865454	147	0.02
1819	1867853	1868020	1867969	168	0.03
1820	1868359	1868511	1868440	153	0.000749
1821	1872092	1872286	1872228	195	0.04
1822	1874686	1874803	1874724	118	0.03
1823	1875780	1875949	1875882	170	5.2e-07
1824	1876204	1876377	1876296	174	1.47e-07
1825	1877099	1877416	1877337	318	0.00915
1826	1878030	1878227	1878144	198	0.000341
1827	1878631	1878810	1878728	180	1.65e-05
1828	1882082	1882215	1882159	134	0.000783
1829	1882907	1883068	1882998	162	0.00121
1830	1886454	1886565	1886506	112	0.04
1831	1889042	1889262	1889188	221	2.15e-07
1832	1893084	1893272	1893150	189	0.04
1833	1893525	1893718	1893602	194	0.000785	+
1834	1896343	1896500	1896439	158	6.89e-05
1835	1897137	1897278	1897229	142	0.03
1836	1899673	1899828	1899760	156	0.04
1837	1904262	1904385	1904334	124	0.02
1838	1905137	1905338	1905228	202	0.00482	+
1839	1905752	1905889	1905816	138	5.15e-06
1840	1907645	1907912	1907853	268	0.02	+
1841	1909961	1910104	1910047	144	0.00383
1842	1911544	1911699	1911617	156	2.02e-06
1843	1912239	1912329	1912292	91	0.02
1844	1916017	1916141	1916072	125	0.00774
1845	1916962	1917098	1917032	137	0.05
1846	1919245	1919413	1919332	169	0.00858
1847	1919822	1920062	1920007	241	0.00903
1848	1921279	1921477	1921406	199	0.000206
1849	1921834	1921984	1921919	151	0.00466
1850	1922595	1922963	1922707	369	0.02
1851	1923121	1923293	1923205	173	9.85e-06
1852	1926931	1927087	1926984	157	0.03
1853	1927783	1927924	1927847	142	7.11e-06
1854	1929569	1929677	1929615	109	0.04
1855	1930872	1931036	1930937	165	0.01
1856	1933612	1933762	1933712	151	0.000143
1857	1935270	1935367	1935323	98	0.03
1858	1936944	1937141	1937061	198	0.00996
1859	1937459	1937680	1937607	222	0.000127
1860	1940371	1940474	1940422	104	0.05
1861	1941882	1941999	1941934	118	0.03
1862	1942397	1942509	1942450	113	0.05
1863	1943415	1943546	1943495	132	0.000398
1864	1943880	1944065	1943993	186	8.67e-09
1865	1945444	1945566	1945509	123	0.01
1866	1947847	1947969	1947910	123	0.01
1867	1951591	1951775	1951696	185	0.00958
1868	1952134	1952290	1952197	157	0.00502
1869	1960689	1960812	1960756	124	0.01
1870	1961995	1962188	1962087	194	0.00925
1871	1962777	1962928	1962882	152	0.02
1872	1970071	1970201	1970149	131	1.07e-05
1873	1973108	1973223	1973183	116	0.04
1874	1974944	1975064	1975018	121	0.05
1875	1976587	1976699	1976628	113	0.03
1876	1977140	1977284	1977226	145	0.05
1877	1977480	1977619	1977571	140	0.01
1878	1978416	1978612	1978517	197	9.06e-09
1879	1979847	1979997	1979928	151	0.03
1880	1981016	1981170	1981090	155	0.03
1881	1982282	1982457	1982390	176	5.51e-08
1882	1983957	1984118	1984047	162	7e-07
1883	1984503	1984603	1984573	101	0.00135
1884	1987285	1987427	1987379	143	0.02
1885	1989514	1989666	1989592	153	2.17e-07
1886	1990545	1990739	1990624	195	0.00373
1887	1991563	1991681	1991620	119	0.02
1888	1996457	1996588	1996527	132	0.01
1889	1996906	1997032	1996968	127	8.62e-05	+
1890	1999819	1999939	1999855	121	0.03
1891	2000251	2000399	2000345	149	0.00729
1892	2001722	2001824	2001757	103	0.02
1893	2002443	2002653	2002560	211	0.02
1894	2003462	2003732	2003528	271	0.05
1895	2006356	2006571	2006412	216	0.03
1896	2008031	2008301	2008229	271	0.000324
1897	2008862	2009016	2008946	155	1.88e-07
1898	2010350	2010489	2010411	140	0.01
1899	2011746	2012052	2011950	307	0.01
1900	2013136	2013278	2013223	143	3.18e-10
1901	2014465	2014602	2014547	138	0.03
1902	2016655	2016773	2016717	119	0.02
1903	2019219	2019442	2019336	224	0.00685
1904	2020356	2020460	2020390	105	0.04
1905	2021167	2021347	2021276	181	0.000935
1906	2022942	2023074	2023009	133	0.000695
1907	2023364	2023617	2023509	254	0.00418	+
1908	2027441	2027565	2027512	125	0.00298
1909	2029067	2029219	2029151	153	1.58e-09
1910	2029788	2029998	2029929	211	4.15e-06
1911	2032719	2032867	2032796	149	0.000347
1912	2033684	2033820	2033752	137	0.00051	+
1913	2034395	2034550	2034438	156	0.03
1914	2035183	2035366	2035250	184	0.03
1915	2036983	2037205	2037107	223	0.04
1916	2039160	2039291	2039226	132	0.03
1917	2039829	2040015	2039940	187	6.02e-10
1918	2042811	2042946	2042877	136	0.00604
1919	2043232	2043407	2043344	176	5.99e-07
1920	2044993	2045133	2045041	141	0.03
1921	2047305	2047530	2047440	226	0.03
1922	2047819	2047996	2047919	178	3.01e-10
1923	2049359	2049664	2049432	306	7.53e-05
1924	2051052	2051214	2051131	163	0.01
1925	2052336	2052524	2052400	189	0.01
1926	2054333	2054455	2054384	123	0.02
1927	2055181	2055404	2055273	224	0.03
1928	2055527	2055693	2055631	167	2.54e-07
1929	2057332	2057551	2057428	220	0.000148
1930	2057801	2057900	2057838	100	0.04	+
1931	2058107	2058212	2058178	106	0.04
1932	2060446	2060592	2060511	147	0.00172
1933	2060957	2061083	2061023	127	0.00774
1934	2063694	2063845	2063786	152	0.02
1935	2066640	2066831	2066738	192	3.64e-20
1936	2068016	2068137	2068073	122	0.03
1937	2068731	2069038	2068945	308	1.03e-08
1938	2070231	2070455	2070320	225	0.000648
1939	2070694	2070865	2070802	172	6.31e-05
1940	2071425	2071609	2071526	185	2.81e-09
1941	2072375	2072485	2072418	111	0.00356
1942	2072649	2072821	2072738	173	0.00479
1943	2073615	2073775	2073689	161	0.000345
1944	2076255	2076396	2076330	142	0.00306
1945	2078165	2078361	2078257	197	0.02
1946	2079736	2079896	2079822	161	0.000515
1947	2080363	2080497	2080421	135	0.00425
1948	2080913	2081059	2080973	147	2.89e-07
1949	2081381	2081701	2081624	321	0.03
1950	2082161	2082313	2082266	153	0.01
1951	2089542	2089780	2089674	239	0.04
1952	2090497	2090634	2090555	138	6.81e-05
1953	2091743	2091851	2091779	109	0.02
1954	2093847	2094048	2093970	202	0.00345
1955	2095565	2095697	2095640	133	0.02
1956	2095871	2096039	2095972	169	1.69e-06
1957	2098453	2098699	2098547	247	0.03
[truncated: 3,749 more rows]

## Sheet: Page 4_Exp_2_stringent settings
Peak regions with a length 60 bp and more found by CLC GW in the library of the second experiment using maximally stringent settings (1.0 for length fraction and 1.0 for similarity fraction)
Peaks, separated by less than 90 bp from the upstrem peak are marked in gray
Coordinates of peaks overlapping with peaks of the first experiment are bolded
Total number of peaks				5054
Total number of combined peaks				4772
Number of peaks overlapping with Exp.1				4317	0.854175
Number of peaks overlapping with 371 peaks found by SELEX				247
Average length				214 bp
Average p-value				0.0092
	Peak borders
Number	Left	Right	Center of peak	Length	P-value	Overlap with peaks found by SELEX
1	937	1127	1046	191	0.00024
2	1448	1753	1531	306	0.01
	1795	2016	1937	222	0.00077
3	2168	2356	2251	189	0.04
4	2592	2874	2684	283	3.51e-05
5	3029	3205	3089	177	0.01
6	3338	3649	3591	312	0.000179
7	3843	4009	3913	167	0.000226
8	4241	4433	4363	193	2.62e-11
9	4687	4863	4792	177	0.01
10	5251	5423	5363	173	2.13e-09
11	5588	5805	5689	218	0.001
12	6343	6641	6404	299	0.000139
13	7391	7641	7571	251	1.54e-06
14	7827	8090	8004	264	2.04e-07
15	8623	8785	8736	163	0.02
16	8947	9207	9054	261	0.00195
17	10000	10292	10191	293	0.01
18	11058	11307	11142	250	0.00462
19	11537	11775	11717	239	0.003
20	12523	12730	12634	208	1.76e-07
	12817	13152	13050	336	0.000956
21	13422	13538	13491	117	0.00979
22	13865	14031	13968	167	0.03
23	14263	14467	14398	205	0.00104
24	15087	15336	15232	250	2.58e-07
25	16664	16800	16722	137	1.94e-07
26	17195	17376	17258	182	0.03	+
27	17476	17725	17620	250	0.000588
28	18203	18530	18278	328	0.01
29	19009	19342	19238	334	0.00193
30	19687	19888	19793	202	2.73e-12
31	20497	20642	20570	146	8e-06
32	20797	21000	20870	204	0.00158
33	21612	21798	21695	187	0.00572
34	22183	22464	22352	282	0.01
35	23025	23202	23122	178	0.000386
36	23547	23796	23655	250	0.00106
37	24267	24415	24348	149	0.02
38	24911	25100	25005	190	0.02
39	25603	25781	25682	179	0.00107
40	26139	26337	26241	199	0.00431
41	28435	28647	28521	213	0.00159
42	28775	29154	29030	380	0.000353	+
43	29520	29688	29607	169	3.03e-10
44	30116	30267	30161	152	0.05
45	30489	30805	30726	317	0.000529
46	31058	31244	31140	187	4.68e-13
47	31455	31733	31669	279	5.26e-08
48	32030	32254	32176	225	0.000431
49	32768	32901	32847	134	3.38e-08
50	33848	34093	33947	246	0.000189	+
51	34553	34794	34624	242	0.02	+
52	35842	35996	35907	155	0.03
53	36694	36900	36827	207	8.83e-06
54	37058	37253	37191	196	9.57e-06
55	37543	37694	37627	152	0.02
56	37889	38167	38065	279	0.00722
	38209	38562	38441	354	0.00362
57	38687	38874	38796	188	3.45e-10
58	39537	39766	39600	230	0.0067
59	40255	40445	40367	191	1.42e-11
60	41369	41609	41523	241	2.99e-05
61	42741	42961	42871	221	0.01
62	43223	43392	43342	170	0.02
63	44075	44258	44189	184	1.38e-07
64	44435	44671	44590	237	1.13e-09
65	45096	45286	45217	191	8.63e-05
66	45609	45724	45661	116	0.02
67	45875	46042	45956	168	0.03
68	46581	46734	46654	154	3.46e-07
69	47348	47525	47415	178	0.00247
70	47658	47893	47770	236	0.0096
71	48093	48280	48209	188	7.45e-08
72	48850	49005	48921	156	0.01
73	49327	49626	49414	300	0.05
74	49932	50226	50165	295	1.77e-05
75	50938	51180	51049	243	0.04
76	51376	51501	51443	126	0.03
77	52127	52350	52237	224	0.02
78	53004	53167	53098	164	0.0069
79	54024	54263	54198	240	0.00622
80	54490	54695	54562	206	0.02
	54735	54947	54836	213	0.00736
	55004	55210	55130	207	0.00724
81	55539	55769	55630	231	8.55e-05
82	56158	56349	56256	192	1.88e-05
83	57608	57855	57793	248	1.19e-06
84	58137	58291	58228	155	0.00696
85	58585	58760	58667	176	0.01	+
86	59258	59439	59354	182	0.00332
87	59791	60039	59943	249	0.01
88	60411	60614	60546	204	8.02e-07
89	61648	61784	61727	137	0.00846
90	62252	62368	62307	117	0.02
91	63134	63281	63206	148	0.000285
92	63897	64101	64027	205	0.00687
93	65025	65238	65169	214	1.17e-08
94	65387	65560	65485	174	3.01e-07
95	66332	66586	66461	255	3.77e-05
96	66781	66997	66891	217	0.04
97	67360	67564	67473	205	0.01
98	67870	68200	67958	331	0.02
99	68498	68692	68623	195	0.01
100	70275	70442	70350	168	0.00872
101	70819	71008	70913	190	0.01
102	71163	71412	71349	250	4.21e-07	+
103	71573	71897	71639	325	0.00201	+
104	72248	72457	72343	210	0.03
105	72600	72805	72735	206	0.00887
106	73128	73279	73197	152	0.03
107	73664	73846	73742	183	4.05e-06	+
108	74679	74983	74914	305	2.77e-09
109	75654	75979	75873	326	0.04
110	76128	76294	76206	167	0.00806
111	76742	76921	76844	180	0.00104
112	77056	77247	77138	192	0.000565
113	77658	77865	77782	208	0.00275
114	78117	78320	78252	204	0.000335	+
115	79701	79947	79768	247	0.00867	+
116	80687	80874	80788	188	0.03
117	81402	81701	81471	300	0.00177
118	82510	82696	82619	187	8.33e-07
119	83323	83464	83373	142	0.04
120	83844	84006	83949	163	0.00198	+
121	84334	84672	84583	339	0.00303
122	84783	84933	84868	151	0.000478
123	85102	85326	85191	225	7.32e-06	+
124	85545	85785	85682	241	0.00131
125	85976	86230	86134	255	4.11e-06
126	86533	86719	86635	187	1.44e-06
127	87156	87323	87281	168	0.02
128	87752	87988	87887	237	0.00318
129	88260	88446	88352	187	0.000593
130	88630	88841	88674	212	0.00255
131	89211	89539	89462	329	0.01
132	89912	90122	90038	211	0.00101
133	90893	91110	91045	218	5.07e-05
134	91346	91605	91476	260	0.0013
135	92062	92196	92125	135	0.04
136	92785	92966	92880	182	1.43e-05
137	93516	93614	93582	99	0.0028
138	94092	94335	94227	244	5.41e-07
139	94527	94653	94600	127	0.03
140	95452	95731	95604	280	0.02
141	95969	96256	96070	288	0.00359
142	97212	97486	97333	275	6.3e-05
143	98821	99000	98914	180	0.00326
144	99454	99655	99575	202	9.25e-07
145	100082	100338	100263	257	0.00741
146	100560	100765	100625	206	0.02
147	100939	101160	101067	222	1.95e-06
148	102168	102365	102299	198	4.47e-09
149	102974	103216	103051	243	0.00289
150	103858	104041	103982	184	1.28e-05
151	104447	104614	104547	168	0.02
152	104937	105106	105002	170	0.00798
153	105393	105607	105498	215	0.00365
154	105788	106042	105972	255	1.39e-07
155	106299	106450	106378	152	8.87e-06
156	107594	107711	107665	118	0.00574
157	107990	108235	108090	246	0.02
158	108620	108961	108713	342	0.01
159	109257	109383	109310	127	0.000266
160	109530	109745	109667	216	9.26e-08
161	110092	110208	110140	117	0.03
162	110404	110687	110572	284	0.02
163	110931	111116	111045	186	7.26e-07	+
164	112360	112616	112457	257	1.29e-07
165	112958	113152	113059	195	0.04
166	113949	114129	114064	181	5.6e-09	+
167	114639	114814	114704	176	0.0034
168	115172	115463	115248	292	0.01
169	115899	116073	115957	175	0.00175
170	116651	116866	116788	216	0.02
171	117025	117328	117213	304	0.000167
172	118136	118429	118333	294	0.03
173	118891	119074	119007	184	4.62e-08
174	119983	120120	120047	138	0.02
175	120381	120694	120620	314	4.09e-08
176	120918	121125	121022	208	0.00845	+
177	121254	121450	121366	197	9.87e-10	+
178	123381	123598	123473	218	0.00431
179	123747	123921	123822	175	0.00402
180	124328	124518	124423	191	0.000225
181	124651	124851	124756	201	2.95e-06
182	125065	125346	125263	282	0.04
183	125605	125772	125707	168	1.24e-06	+
184	125970	126247	126157	278	1.65e-06	+
185	126596	126785	126693	190	6.44e-11	+
186	126968	127125	127053	158	4.59e-07
187	128147	128339	128253	193	0.01
188	128710	128834	128791	125	0.02
189	129341	129531	129444	191	1.04e-06
190	129758	129990	129879	233	1.74e-06
191	130349	130486	130412	138	0.000458
192	130696	130919	130813	224	0.04
193	131077	131291	131200	215	5.94e-07
194	132178	132339	132278	162	0.00515
195	132874	133064	132985	191	0.000758
196	133864	134006	133936	143	0.000438
197	134136	134348	134274	213	0.00395
198	134762	134949	134854	188	0.000155	+
199	135304	135536	135446	233	0.02
200	135858	135980	135896	123	0.02
201	136239	136465	136361	227	0.04
202	137072	137229	137176	158	2.31e-05	+
203	138088	138220	138155	133	0.00505
204	139099	139321	139166	223	0.01
205	139795	139936	139840	142	0.03
206	140432	140626	140551	195	0.00131
207	141332	141581	141504	250	4.86e-06
208	142164	142346	142271	183	0.0007
209	142459	142691	142605	233	0.000684
210	143783	144060	143902	278	2.26e-06
211	144270	144556	144363	287	0.00722
212	144856	145022	144920	167	0.02
213	145580	145820	145682	241	0.00542
214	146400	146573	146449	174	0.02
215	146913	147058	146996	146	0.01
216	147247	147437	147328	191	0.00301
217	147902	148082	147988	181	0.02
218	148391	148529	148481	139	0.03
219	148995	149161	149064	167	2.07e-06
220	149538	149735	149639	198	0.0092
221	150196	150495	150375	300	0.0077
222	150676	150830	150780	155	0.02
223	151247	151595	151472	349	0.00323
224	151736	151993	151829	258	0.00183
225	152293	152558	152407	266	0.03
226	152946	153213	153085	268	0.00723
227	153393	153643	153492	251	4.27e-06
228	154405	154579	154501	175	0.00186
229	155788	156093	155989	306	0.04
230	156645	156940	156816	296	0.0026	+
231	157333	157628	157499	296	0.00974
232	157787	157901	157851	115	0.05
233	158886	159168	159103	283	0.00135
234	159780	160000	159847	221	0.00951
235	160203	160397	160285	195	3.16e-05
236	161211	161462	161399	252	1.45e-07
237	161704	161884	161791	181	3.78e-05
238	162482	162651	162552	170	0.02	+
239	163335	163482	163384	148	0.00845
240	163934	164182	164028	249	0.01
241	166097	166354	166199	258	0.02
242	166801	167102	166897	302	0.02
243	167703	167911	167846	209	0.02
244	168489	168776	168557	288	0.00158
245	169353	169519	169420	167	0.00219
246	169839	169950	169898	112	0.04
247	170545	170679	170619	135	0.002
248	172456	172591	172535	136	7.96e-06	+
249	173197	173350	173270	154	0.000414	+
250	174132	174276	174206	145	1.44e-05	+
251	174743	174976	174865	234	0.02
252	175308	175558	175447	251	2.4e-05	+
253	176021	176213	176131	193	8.82e-10	+
254	176639	176847	176756	209	0.00991
255	177534	177698	177607	165	0.02
256	178455	178617	178551	163	0.000696
257	179889	180086	180011	198	0.02
258	180304	180483	180387	180	0.03	+
259	180811	181115	181013	305	0.04
260	181826	182021	181895	196	0.00888
261	182167	182375	182262	209	0.02
	182448	182807	182695	360	0.0035
262	183208	183435	183340	228	0.04
263	183784	183945	183822	162	0.04
264	184713	184881	184820	169	2.11e-05
265	185776	185908	185860	133	0.02
266	186254	186407	186330	154	0.0077
267	186881	187074	186982	194	0.02
268	187386	187566	187506	181	0.00105
269	187734	187872	187802	139	0.00661
270	188351	188465	188416	115	0.04
271	189352	189487	189414	136	0.000597
272	190965	191166	191089	202	0.0033
273	191528	191817	191583	290	0.02
274	192269	192595	192524	327	0.02
275	192799	193065	192978	267	0.01
276	193269	193449	193346	181	0.0014
277	193674	193868	193759	195	0.00143
278	198277	198492	198351	216	0.000481
279	198856	199140	199098	285	0.03
280	199695	200005	199905	311	2.15e-07
281	200555	200831	200707	277	0.01
282	201417	201648	201564	232	7.99e-07
283	202634	202923	202854	290	2.46e-06
284	203268	203465	203396	198	0.000268
285	203976	204189	204077	214	0.00143
286	204394	204593	204547	200	0.03
287	205446	205575	205525	130	0.02
288	206163	206437	206238	275	0.02
289	206617	206817	206709	201	0.000878
290	207231	207418	207354	188	1.04e-06
291	208363	208531	208457	169	0.00627
292	209055	209318	209128	264	0.02
293	209974	210139	210065	166	0.000192
294	210341	210492	210447	152	0.01
295	210737	210860	210806	124	0.04
296	211551	211747	211675	197	2.68e-05
297	212152	212353	212268	202	3.25e-09
298	213096	213277	213201	182	6.09e-09
299	214016	214110	214067	95	0.04
300	214296	214424	214355	129	0.05
301	215291	215458	215397	168	0.01
302	215737	215890	215799	154	0.000139
303	216640	216820	216743	181	0.00499
304	217157	217368	217297	212	0.01
305	217557	217679	217622	123	0.03
306	218492	218710	218628	219	0.02
307	219320	219447	219377	128	0.05
308	220422	220565	220516	144	0.02
309	222436	222656	222561	221	0.05
310	223684	223832	223764	149	1.55e-06
311	224735	224973	224908	239	1.78e-05
312	225621	225797	225743	177	1.66e-05
313	226236	226376	226301	141	2.4e-12
314	226538	226688	226612	151	1.5e-06
315	226903	227073	226972	171	7.63e-08
316	228604	228764	228693	161	1.04e-09
317	228966	229241	229061	276	0.01
318	229432	229623	229515	192	0.00315
319	229904	230088	229980	185	0.02
320	230574	230742	230635	169	0.01
321	231426	231595	231533	170	1.8e-05
322	233193	233365	233264	173	0.00836
323	233813	234074	233901	262	0.00153
324	234574	234720	234639	147	0.03
325	236302	236465	236379	164	0.03	+
326	237830	238052	237944	223	0.00338
327	238616	238820	238730	205	0.00181	+
328	238911	239239	239143	329	0.00996
329	239700	239874	239764	175	0.00191
330	241976	242128	242025	153	0.01
331	242313	242420	242365	108	0.02
332	242837	242998	242895	162	0.02
333	243460	243642	243569	183	1.68e-08
334	244247	244352	244297	106	0.02
335	244574	244753	244668	180	0.00983
336	244904	245107	244976	204	0.00486
337	245884	246134	246041	251	0.00133	+
338	246337	246546	246409	210	0.00301	+
339	247689	247831	247769	143	0.00969
340	248544	248748	248635	205	0.02
341	249239	249439	249401	201	0.00152
342	249987	250127	250065	141	0.00271
343	250644	250785	250717	142	0.0051
344	251165	251296	251222	132	0.04
345	251484	251828	251742	345	0.000485
346	252075	252307	252237	233	0.000894
347	253023	253164	253115	142	0.0089
348	253541	253673	253633	133	0.01
349	255402	255634	255487	233	0.00229
350	255910	256081	255997	172	0.00348
351	257265	257501	257391	237	0.01
352	257802	258000	257911	199	2.21e-06
353	258644	258948	258731	305	3.06e-05
354	260863	261132	261075	270	0.000839
355	261749	261934	261851	186	1.09e-07
356	262403	262588	262523	186	0.000207
357	263196	263412	263306	217	0.00706
358	264544	264729	264633	186	0.00112
359	265564	265753	265635	190	0.00257
360	266116	266278	266201	163	1.45e-11
361	266800	266982	266878	183	0.00989
362	267819	268103	267875	285	0.00865
363	268813	269024	268898	212	0.03
364	269283	269525	269454	243	0.02
365	269750	269964	269852	215	0.00683
366	270439	270636	270570	198	0.000122
367	271239	271412	271317	174	9.27e-08
368	271740	272046	271973	307	0.00119
369	272476	272636	272571	161	0.05
370	272869	273006	272934	138	0.01
371	273424	273583	273512	160	1.44e-05
372	273828	274039	273953	212	4.67e-10
373	275090	275391	275315	302	6e-07
374	275711	275885	275807	175	4.09e-05
375	276736	276961	276814	226	1.18e-08
376	277398	277530	277471	133	6.27e-05
377	278570	278716	278635	147	0.04
378	279054	279257	279179	204	1.38e-09
379	279864	280000	279913	137	7.15e-06
380	280526	280677	280614	152	0.00489
381	281206	281504	281415	299	1.93e-07
382	283702	283839	283771	138	0.00199
383	284090	284193	284135	104	0.02	+
384	285346	285455	285422	110	0.05
385	286268	286439	286369	172	1.64e-05
386	286901	287074	287025	174	1.77e-06
387	288026	288234	288157	209	4.07e-06
388	288486	288670	288560	185	0.00199
389	289382	289537	289448	156	0.05
390	289766	289969	289867	204	0.00113
391	290578	290731	290656	154	2.62e-06
392	291348	291527	291418	180	0.00242
393	291686	291993	291764	308	0.03
394	292291	292578	292512	288	0.00649
395	293055	293318	293254	264	0.00561
396	293467	293698	293601	232	0.00231
397	294387	294535	294453	149	0.00917
398	295342	295502	295428	161	0.05
399	295814	296073	295904	260	0.01
400	296276	296472	296367	197	4.18e-06
401	296736	297000	296812	265	0.02
402	297278	297566	297371	289	0.00205
403	298144	298273	298201	130	0.000162
404	298481	298637	298519	157	0.00452
405	299037	299202	299097	166	0.0041
406	299870	300017	299981	148	0.02
407	300452	300622	300562	171	3.8e-05
408	301464	301614	301515	151	0.01
409	302193	302395	302330	203	1.57e-05
410	303062	303316	303203	255	0.000795
411	303623	303788	303715	166	0.000807
412	304157	304465	304222	309	6.43e-06
413	305485	305699	305565	215	0.01
414	305944	306057	306021	114	0.04
415	306774	307007	306905	234	0.03
416	307187	307343	307291	157	4.38e-06
417	307526	307725	307645	200	1.2e-08
418	308274	308479	308406	206	0.000253
419	308853	309037	308940	185	3.49e-05
420	310041	310211	310130	171	0.05
421	311244	311521	311345	278	0.01	+
422	311879	312100	312016	222	3.89e-07
423	313328	313486	313407	159	0.00719
424	314370	314606	314544	237	0.00364
425	315103	315315	315230	213	9.37e-09
426	316453	316657	316544	205	0.03
427	316815	317155	316910	341	0.00487
428	317814	318136	317932	323	0.01
429	318654	318975	318873	322	0.02
430	319203	319467	319398	265	0.03
431	319954	320080	320016	127	0.00347
432	320387	320710	320620	324	0.04
433	320887	321122	321031	236	0.03	+
434	321532	321703	321612	172	0.00429
435	322339	322515	322448	177	8.27e-07
436	323093	323263	323182	171	5.79e-08
437	323816	323970	323881	155	0.04
438	324089	324327	324241	239	0.00309
439	325527	325727	325675	201	0.04
440	326212	326344	326262	133	0.01
441	326844	326986	326928	143	1.64e-06
442	327662	327858	327790	197	0.00714
443	328084	328248	328174	165	1.97e-13
444	328556	328704	328646	149	0.000111
445	328938	329195	329051	258	0.0015
446	329487	329644	329547	158	0.01
447	330655	330860	330824	206	0.02
448	331065	331282	331137	218	0.01
449	331420	331609	331478	190	0.01
450	331848	332076	331960	229	0.03	+
451	332664	332908	332851	245	1.27e-06
452	334780	334915	334828	136	0.04
453	335365	335522	335428	158	0.03
454	335949	336105	336014	157	0.05
455	336850	337047	336904	198	0.01
	337108	337361	337316	254	0.00166
456	337693	337975	337910	283	2.15e-05
457	339212	339319	339275	108	0.02
458	339581	339859	339732	279	0.00054
459	340737	340870	340804	134	0.00281
460	341112	341422	341215	311	1.04e-05
461	341569	341705	341637	137	0.00155
462	342107	342393	342326	287	0.000332
463	342855	343011	342947	157	0.05
464	343188	343367	343300	180	3.24e-09
465	344639	344819	344706	181	0.03
466	345410	345592	345535	183	0.00179
467	346061	346263	346157	203	0.01
468	346791	347004	346922	214	0.00769
469	347378	347598	347533	221	0.02
470	347815	347985	347906	171	0.005
471	349001	349132	349099	132	0.02
472	350262	350434	350381	173	2.1e-06
473	351845	351985	351893	141	0.03
474	352174	352319	352216	146	0.02
475	353304	353527	353472	224	6.18e-05
476	353983	354206	354139	224	0.000138
477	354423	354608	354540	186	0.04
478	354974	355096	355014	123	0.01
479	355292	355538	355463	247	0.000266
480	356479	356640	356576	162	0.02
481	357236	357419	357353	184	0.00648
482	357712	357832	357785	121	0.000127
483	359167	359291	359230	125	0.00447
484	359454	359700	359534	247	0.02
485	360102	360275	360199	174	4.86e-08
486	360430	360564	360489	135	9.15e-07
487	360874	361099	360959	226	0.00178
488	361394	361604	361500	211	9.44e-09
489	361903	362027	361951	125	0.02
490	362166	362361	362304	196	0.00185
491	362600	362767	362697	168	0.00179
492	363320	363501	363443	182	0.0076
493	363646	363982	363875	337	2.56e-08
494	364688	364851	364751	164	0.0079
495	365558	365705	365623	148	0.00188
496	366136	366435	366370	300	2.81e-06
497	366776	366977	366897	202	0.02
498	367573	367886	367820	314	0.000594
499	369088	369228	369166	141	0.00618
500	369560	369706	369650	147	0.000205
501	370266	370460	370296	195	0.02
502	370959	371176	371074	218	4.17e-05
503	371699	371794	371745	96	0.05
504	372099	372257	372155	159	0.03
505	372394	372536	372482	143	1.17e-06
506	373380	373532	373491	153	9.42e-05
507	374270	374444	374353	175	0.02
508	374807	374976	374858	170	0.02
509	375284	375492	375412	209	1.02e-07
510	375692	375973	375807	282	0.02
511	376137	376331	376244	195	0.000166
512	376710	376886	376781	177	0.03
513	377243	377366	377301	124	0.02
514	377848	377965	377907	118	0.02
515	378119	378308	378190	190	0.01
516	378740	378982	378907	243	0.03
517	379376	379619	379488	244	0.00427
	379683	379900	379811	218	0.0097
518	380293	380464	380392	172	0.000337
519	381160	381352	381276	193	1.3e-05
520	383064	383311	383180	248	0.04
521	383693	383840	383750	148	0.04
522	383959	384215	384055	257	0.02
523	384387	384604	384503	218	0.00163
524	385083	385252	385163	170	2.52e-09	+
525	385524	385696	385639	173	5.99e-07
526	386077	386317	386252	241	0.00128
527	387507	387624	387574	118	0.000513
528	387800	388097	388034	298	1.93e-06
529	388420	388601	388512	182	0.000905
530	389204	389339	389231	136	0.04
531	389525	389871	389750	347	0.0036	+
532	390414	390710	390542	297	0.02
533	391563	391777	391670	215	6.76e-05
534	392875	392976	392933	102	0.02
535	393262	393624	393511	363	0.00708
536	394914	395045	394996	132	0.04
537	395379	395543	395437	165	0.000766
538	395775	395952	395876	178	0.03
539	397616	397837	397780	222	0.00064
540	398647	398870	398768	224	0.000206
541	399175	399409	399357	235	0.01
542	399810	399965	399865	156	0.03
543	400085	400249	400191	165	0.00452
544	401468	401672	401607	205	0.0011
545	402187	402364	402271	178	0.03
546	405336	405450	405408	115	0.02
547	406344	406518	406446	175	0.00232
548	407068	407225	407130	158	0.00264
549	407518	407700	407597	183	0.04
550	408712	408851	408755	140	0.02	+
551	410039	410203	410146	165	0.01
552	410356	410499	410418	144	0.01
553	412159	412311	412233	153	0.01
554	412526	412699	412592	174	0.03
555	412876	413014	412953	139	0.04
556	413665	413977	413763	313	0.00734
557	414289	414474	414403	186	9.95e-14
558	414724	414853	414793	130	0.04
559	415282	415417	415320	136	0.03
560	416938	417049	416997	112	0.01
561	417191	417477	417397	287	0.0039
562	418850	419044	418945	195	0.00094
563	420105	420252	420177	148	0.0075
564	421219	421464	421397	246	1.54e-05
565	421930	422140	422039	211	1.01e-06
566	422717	422954	422866	238	6.88e-06
567	423305	423453	423393	149	0.05
568	424416	424584	424497	169	2.15e-07
569	425058	425176	425133	119	0.03
570	425450	425664	425602	215	0.04
571	426490	426747	426652	258	0.00679
572	426953	427129	427043	177	0.000818
573	429309	429520	429419	212	0.04
574	430069	430272	430184	204	0.00511
575	430693	430907	430833	215	0.05
576	431184	431320	431239	137	0.04
577	431510	431656	431582	147	0.00144
578	432880	433065	432989	186	7.45e-07
579	433382	433538	433481	157	7.18e-05
580	433753	433885	433817	133	0.01
581	434123	434326	434245	204	6.86e-08
582	434615	434781	434712	167	0.000123
583	435055	435222	435133	168	0.007
584	435596	435775	435714	180	7.19e-08
585	436224	436381	436282	158	0.02
586	436621	436769	436678	149	0.000215
587	439333	439503	439407	171	0.000118
588	439717	439903	439846	187	0.02
589	441646	441971	441895	326	7.02e-05
590	442312	442594	442423	283	0.04
591	442840	442947	442910	108	0.04
592	443446	443612	443544	167	0.000773
593	443912	444079	443991	168	8.06e-05
594	444708	444925	444784	218	0.02
595	445242	445434	445349	193	3.02e-08
596	445664	445857	445772	194	0.00968
597	447103	447280	447204	178	0.00153
598	447757	447975	447829	219	0.00235
599	448683	448878	448748	196	0.04
600	450193	450292	450245	100	0.03
601	450469	450701	450538	233	0.00936
602	451346	451504	451439	159	0.02
603	452601	452758	452690	158	0.02
604	453849	454053	453975	205	0.00322
605	454480	454664	454582	185	0.00367
606	456708	456853	456773	146	0.04
607	457436	457635	457559	200	2.55e-05
608	457946	458101	458035	156	2.46e-07
609	458479	458668	458524	190	0.04
610	460164	460412	460228	249	0.00103
611	461471	461612	461535	142	0.02
612	462430	462756	462656	327	0.00277
613	462962	463173	463098	212	1.27e-10
614	464107	464300	464190	194	0.03
615	464566	464734	464641	169	0.04
616	464939	465078	465001	140	0.03
617	465834	466102	466021	269	0.000114
618	467231	467343	467280	113	0.00237
619	467499	467689	467596	191	0.00192
620	468060	468196	468153	137	0.04
621	468402	468567	468454	166	0.02
622	468893	469138	469089	246	0.04
623	470164	470298	470230	135	0.0042
624	472234	472470	472312	237	0.00451
625	473021	473231	473082	211	0.02
626	473681	473849	473772	169	0.000712
627	474297	474509	474417	213	0.03
628	475566	475700	475637	135	0.04
629	475929	476092	475990	164	0.05
630	476299	476420	476365	122	0.02
631	477570	477759	477696	190	0.03
632	478524	478690	478644	167	0.01
633	479093	479242	479156	150	0.01
634	480295	480505	480394	211	0.02
635	481987	482136	482045	150	0.01
636	482741	482856	482798	116	0.04
637	483179	483343	483250	165	0.02
638	483540	483678	483603	139	0.00616
639	484033	484226	484163	194	0.0077
640	485148	485444	485365	297	2.18e-05
641	485782	485978	485883	197	0.00415
642	486913	487090	487006	178	0.00265
643	488121	488268	488162	148	0.00756
644	493059	493196	493119	138	0.02
645	494179	494447	494388	269	9.05e-07
646	495126	495294	495228	169	0.000886
647	495858	496048	495969	191	0.01
648	496585	496749	496667	165	0.01
649	498709	498884	498789	176	0.00028
650	499757	499896	499831	140	0.00163
651	500367	500586	500500	220	0.00913
652	500773	500939	500880	167	0.000429
653	501282	501398	501335	117	0.03
654	502613	502788	502727	176	2.41e-05
655	503590	503744	503656	155	0.02
656	504047	504178	504102	132	0.01
657	505075	505183	505124	109	0.05
658	506167	506342	506261	176	5.73e-06
659	507265	507415	507360	151	4.43e-05
660	509117	509264	509210	148	3.35e-05
661	509568	509720	509610	153	0.00776
662	510192	510359	510261	168	0.00624
663	510878	511043	510968	166	3.89e-08
664	511211	511401	511331	191	3.91e-06
665	512728	512855	512785	128	0.00127
666	513443	513685	513616	243	0.03
667	513981	514163	514040	183	0.0097
668	516169	516299	516268	131	0.03
669	516522	516820	516754	299	7.4e-05
670	517284	517473	517405	190	2.56e-06
671	520197	520493	520440	297	8.55e-05
672	521403	521575	521515	173	6.77e-07
673	522463	522743	522510	281	0.00605
674	523099	523265	523190	167	0.00047	+
675	523409	523534	523501	126	0.00215
676	523991	524107	524033	117	0.05
677	525043	525203	525116	161	3.94e-07
678	525747	525947	525850	201	3.83e-06
679	526688	526931	526723	244	0.04
680	527471	527599	527552	129	0.04	+
681	529756	529936	529835	181	0.05
682	530198	530378	530298	181	0.01
683	530865	531068	530976	204	0.000128
684	531473	531648	531574	176	0.03
685	531924	532077	531984	154	0.04
686	532742	532938	532864	197	0.000471
687	534084	534235	534165	152	1.65e-08
688	535207	535314	535266	108	0.04
689	535603	535818	535760	216	4.33e-05
690	537655	537747	537691	93	0.03	+
691	538143	538283	538226	141	0.00166
692	540282	540482	540410	201	0.000321
693	540929	541220	541154	292	0.00118
694	541814	542077	542008	264	0.000239
695	543632	543800	543731	169	0.00461
696	544132	544260	544202	129	0.02
697	544439	544696	544598	258	0.04
698	545073	545222	545164	150	0.00811
699	546239	546410	546296	172	0.05
700	546884	547046	546926	163	0.02
701	547451	547642	547583	192	1.34e-07
702	548052	548297	548266	246	0.03
703	549282	549458	549383	177	5.69e-05
704	551029	551176	551090	148	0.000775
705	553624	553790	553735	167	0.02
706	553946	554197	554034	252	0.05
707	556331	556503	556430	173	0.02
708	557615	557824	557696	210	0.01	+
709	558259	558464	558345	206	0.05
710	559243	559383	559286	141	0.03
711	560649	560822	560725	174	9.13e-05
712	561405	561558	561493	154	0.04
713	561863	562004	561928	142	0.00592
714	562396	562518	562465	123	0.04
715	562838	562994	562890	157	0.03
716	563659	563799	563738	141	0.03	+
717	564959	565148	565083	190	2.51e-08
718	565427	565685	565586	259	0.00247
719	566546	566855	566774	310	5.68e-08
720	568215	568354	568286	140	0.01
721	568488	568671	568606	184	0.01	+
722	572410	572493	572443	84	0.03
723	572644	572898	572712	255	0.03
724	573511	573690	573610	180	0.00188
725	574472	574668	574582	197	6.28e-07
726	575757	576009	575951	253	0.00555
727	577839	577996	577920	158	0.03
728	578165	578311	578230	147	0.00152
729	580207	580375	580284	169	0.02
730	580595	580783	580683	189	0.04
731	581008	581160	581090	153	6.15e-06
732	581338	581513	581425	176	0.01
733	581895	582080	582028	186	0.03
734	582886	583053	582940	168	0.02
735	584932	585040	584985	109	0.05
736	585953	586191	586090	239	0.01
737	587095	587225	587146	131	0.03
738	588132	588256	588189	125	0.02
739	589558	589833	589669	276	9.36e-08
740	593240	593380	593326	141	0.00777
741	593724	593913	593826	190	2.35e-05
742	594951	595118	594997	168	0.000434
743	596022	596352	596278	331	4.77e-05
744	596803	597041	596929	239	0.00978
745	597684	597951	597896	268	9.97e-05
746	598497	598678	598582	182	0.02
747	599331	599495	599429	165	9.77e-06
748	599972	600101	600047	130	0.03
749	601225	601373	601288	149	0.03
750	602338	602541	602445	204	0.00426
751	603533	603685	603602	153	0.04
752	607162	607337	607227	176	0.00055
	607337	607609	607544	273	0.0026
753	607794	608084	607991	291	2.59e-05
754	609568	609791	609666	224	0.00271
755	610989	611199	611147	211	0.05
756	612513	612671	612569	159	0.03
757	613056	613200	613142	145	0.00018
758	615423	615612	615549	190	9.58e-07
759	616111	616449	616240	339	0.000254
760	617393	617509	617444	117	0.04
761	617762	617944	617870	183	0.01	+
762	618154	618335	618237	182	1.3e-05
763	619081	619227	619168	147	4.93e-05
764	620242	620377	620305	136	0.00861
765	622074	622185	622133	112	0.03
766	622321	622578	622459	258	0.03
767	622945	623068	623008	124	0.05
768	623681	623874	623775	194	9.2e-07
769	624691	624795	624741	105	0.00391
770	628383	628583	628499	201	1.02e-09
771	629860	630030	629944	171	5.91e-08
772	630471	630619	630563	149	0.000552
773	632182	632318	632261	137	0.05
774	633292	633456	633377	165	0.02
775	633631	633793	633707	163	0.03
776	634053	634212	634134	160	3.54e-06
777	634674	634886	634783	213	5.77e-06
778	635637	635793	635735	157	0.04
779	636864	637004	636965	141	0.01
780	640179	640343	640266	165	9.3e-06
781	640615	640800	640735	186	2.86e-06
782	642388	642514	642449	127	0.05
783	642773	642937	642852	165	0.000168
784	643654	643862	643769	209	0.000901
785	644236	644356	644307	121	0.02
786	646335	646667	646589	333	0.00208
787	647322	647555	647490	234	8.53e-06
788	648777	648918	648845	142	0.02
789	649441	649641	649563	201	1.63e-07
790	650024	650346	650280	323	0.01
791	650525	650711	650633	187	9.46e-06
792	650939	651173	651126	235	4.41e-05
793	651378	651604	651500	227	0.03
794	652247	652458	652328	212	0.00607	+
795	652804	652940	652871	137	0.01
796	653152	653364	653184	213	0.01
797	653630	653923	653836	294	0.00539
798	654300	654433	654367	134	0.00306
799	657974	658178	658077	205	0.0057
800	659063	659179	659131	117	0.03
801	659674	659859	659799	186	0.00044
802	660582	660754	660673	173	0.02
803	660870	660997	660958	128	0.04
804	661959	662179	662058	221	0.03
805	663206	663394	663275	189	0.03
806	663517	663708	663634	192	0.00123
807	666545	666760	666680	216	0.02
808	669943	670105	670047	163	0.01
809	671129	671296	671261	168	0.04
810	673372	673484	673421	113	0.00961
811	673865	673945	673910	81	0.03
812	674165	674258	674210	94	0.03
813	676119	676250	676165	132	0.04
814	677915	678077	678012	163	1.19e-06
815	678577	678760	678668	184	0.04
816	679147	679331	679223	185	0.00119	+
817	680025	680302	680078	278	0.01
818	680655	680851	680787	197	0.00914
819	681924	682104	682019	181	0.04
820	684188	684357	684263	170	0.00943
821	684973	685211	685102	239	0.000364
822	685838	686019	685952	182	0.02
823	686276	686480	686384	205	0.02
824	687750	687912	687835	163	1.85e-05
825	689003	689166	689091	164	0.00146
826	689579	689742	689635	164	0.00239
827	691590	691775	691711	186	1.37e-05
828	692762	692900	692821	139	0.01
829	693712	693865	693788	154	0.00316
830	694419	694562	694475	144	0.05
831	695789	695918	695872	130	0.00224
832	699043	699243	699095	201	0.000312
833	703297	703428	703359	132	0.01
834	703920	704127	704027	208	4.58e-07
835	704337	704500	704436	164	0.000399
836	705280	705467	705390	188	2.36e-06
837	705626	705772	705723	147	0.000479
838	706906	707062	707004	157	6.22e-07
839	707739	707885	707858	147	0.05
840	710167	710369	710285	203	3.45e-05
841	711226	711384	711294	159	0.00124
842	712470	712636	712559	167	0.02
843	714002	714224	714072	223	0.04
844	714770	714971	714878	202	0.00429
845	715718	715953	715814	236	0.01
846	718024	718258	718123	235	0.05
847	718384	718575	718501	192	1.74e-05
848	720608	720799	720739	192	0.03	+
849	722146	722398	722334	253	0.000123
850	725468	725585	725517	118	0.03
851	726039	726261	726203	223	1.37e-05
852	727164	727305	727224	142	0.01
853	727654	727823	727705	170	0.04
854	728094	728246	728185	153	0.000471
855	728571	728683	728619	113	0.02
856	729165	729311	729252	147	1.32e-05
857	729452	729596	729518	145	4.39e-05
858	730241	730349	730291	109	0.03
859	730549	730661	730613	113	0.00926
860	731927	732042	731991	116	0.03
861	732430	732593	732546	164	0.00472
862	732969	733204	733015	236	0.02
863	734345	734507	734423	163	0.00311
864	734811	735049	734870	239	0.00304
865	735500	735677	735612	178	0.03
866	736540	736691	736609	152	0.04
867	736879	737029	736984	151	0.02
868	737377	737527	737459	151	0.02
869	737701	737956	737903	256	0.01
870	739339	739460	739410	122	0.04
871	742449	742697	742555	249	0.04
872	743435	743562	743504	128	0.00328
873	743731	743991	743788	261	0.000784
874	745359	745514	745451	156	0.02
875	746960	747149	747031	190	0.000728
876	748950	749134	749028	185	0.00571
877	750993	751204	751153	212	0.02
878	753240	753356	753275	117	0.03
879	755512	755707	755603	196	0.00483
880	757949	758137	758068	189	9.29e-07
881	758663	758858	758700	196	0.04
882	762188	762292	762233	105	0.00358
883	762840	762942	762892	103	0.03
884	764362	764696	764569	335	9.73e-05
885	764952	765116	765069	165	0.03
886	766771	766909	766838	139	2.21e-08
887	767608	767748	767700	141	0.01
888	769117	769250	769164	134	0.03
889	770325	770578	770431	254	0.00449
890	775789	775971	775875	183	2.35e-08
891	778412	778584	778505	173	0.03
892	780583	780739	780685	157	0.02
893	782448	782740	782676	293	6.79e-05
894	782974	783145	783084	172	7.83e-05
895	783340	783472	783416	133	0.01
896	783805	783945	783891	141	0.02
897	786949	787086	787011	138	0.00792
898	788134	788270	788195	137	0.02
899	788946	789052	789010	107	0.04
900	790238	790410	790343	173	0.00364
901	791213	791368	791311	156	0.05
902	794711	794860	794763	150	0.01
903	795320	795439	795400	120	0.02
904	796726	796841	796776	116	0.02
905	798240	798380	798312	141	0.00226
906	798612	798753	798678	142	0.03
907	800295	800488	800365	194	0.03
908	801237	801407	801326	171	0.01
909	802178	802374	802262	197	9.66e-07
910	802652	802801	802731	150	2.65e-05
911	803603	803778	803720	176	4.93e-05
912	805543	805648	805603	106	0.04
913	806078	806228	806152	151	0.02
914	806624	806818	806735	195	0.01
915	806978	807158	807099	181	2.1e-05
916	808215	808343	808276	129	0.03
917	809335	809609	809415	275	0.0017
918	810322	810530	810472	209	0.00848
919	811440	811629	811563	190	1.59e-06
920	815447	815685	815554	239	0.01
921	821035	821264	821197	230	0.00455
922	822146	822286	822212	141	0.02
923	823002	823132	823054	131	0.03
924	823457	823630	823533	174	0.00142
925	825024	825151	825099	128	0.00471
926	825783	825979	825900	197	0.04
927	826223	826401	826304	179	0.000432
928	827257	827421	827364	165	1.28e-05
929	827666	827798	827719	133	0.03
930	828991	829081	829031	91	0.03
931	829343	829505	829444	163	4.51e-06
932	830498	830609	830560	112	0.03
933	831856	831974	831895	119	0.04
934	832667	832807	832735	141	0.01
935	836318	836504	836442	187	0.000113
936	837694	837890	837796	197	0.02
937	841372	841488	841443	117	0.03
938	841755	841915	841819	161	0.00125
939	843177	843273	843226	97	0.02
940	844134	844259	844168	126	0.03
941	845571	845705	845648	135	0.0018
942	847204	847390	847317	187	6.12e-07
943	848243	848454	848372	212	0.04
944	849477	849601	849558	125	0.00572
945	849826	850037	849934	212	0.00108
946	850995	851122	851076	128	0.01
947	854108	854257	854198	150	0.00458
948	856668	856884	856753	217	0.04
949	857847	857985	857893	139	0.03
950	858863	859004	858934	142	0.02
951	860865	861093	861027	229	0.03
952	862279	862451	862392	173	5.01e-05
953	863452	863655	863573	204	0.00297
954	864091	864252	864153	162	0.00726
955	865186	865315	865251	130	0.00571
956	866037	866191	866116	155	0.02
957	867006	867204	867128	199	0.000207
958	867382	867488	867435	107	0.000541
959	868864	869028	868949	165	1.8e-05
960	871097	871242	871181	146	0.000184
961	877879	878131	877941	253	0.03
962	882261	882412	882329	152	0.02
963	883652	883865	883784	214	0.00028
964	884146	884233	884200	88	0.02
965	886619	886780	886677	162	0.01
966	887251	887447	887363	197	0.00162
967	887709	887936	887873	228	1.43e-05
968	888499	888654	888545	156	0.01
969	890639	890903	890846	265	5.8e-05
970	891170	891302	891253	133	0.00728
971	892235	892486	892311	252	0.00139
972	894993	895165	895069	173	0.02
973	895388	895572	895478	185	0.04
974	896347	896534	896450	188	0.00644
975	896749	896921	896827	173	0.02
976	897094	897255	897191	162	0.000722
977	899540	899886	899636	347	0.02
978	900854	901005	900927	152	0.00989
979	902737	903016	902891	280	0.000796
980	904315	904474	904393	160	0.000137
981	904672	904830	904765	159	7.43e-05
982	905104	905249	905192	146	0.00839
983	907333	907463	907406	131	0.00394
984	907715	907861	907806	147	0.000345
985	909070	909280	909152	211	0.02
986	909788	909944	909843	157	0.01
987	910630	910834	910775	205	0.00127
988	915839	915943	915880	105	0.03	+
989	919729	920000	919811	272	0.00901
990	920742	920958	920875	217	0.00519
991	924164	924376	924288	213	0.000758
992	925646	925821	925750	176	1.91e-05
993	926984	927093	927036	110	0.05
994	927903	928009	927949	107	0.02
995	929794	929979	929849	186	0.05
996	931179	931458	931397	280	0.00265
997	932977	933086	933012	110	0.04
998	933281	933440	933371	160	1.75e-06
999	937281	937467	937397	187	0.01
1000	938059	938298	938136	240	0.04
1001	941360	941605	941537	246	0.00534
1002	945057	945214	945099	158	0.04
1003	946315	946441	946379	127	0.03
1004	948529	948670	948612	142	1.76e-05
1005	948861	949010	948946	150	0.00012
1006	954112	954270	954191	159	0.00196
1007	955625	955736	955678	112	0.04
1008	956716	956897	956825	182	5.84e-05
1009	957638	957785	957722	148	0.04
1010	958833	958979	958916	147	1.98e-05
1011	966451	966642	966563	192	0.000276
1012	966979	967112	967060	134	0.00792
1013	967387	967513	967439	127	0.04
1014	968483	968604	968555	122	0.000268
1015	972338	972491	972398	154	0.03
1016	973478	973594	973523	117	0.03
1017	973804	973962	973913	159	0.000853
1018	974503	974653	974579	151	0.000163
1019	977269	977431	977348	163	0.00783
1020	979629	979818	979760	190	0.000629
1021	981014	981166	981098	153	6.21e-07
1022	982395	982508	982453	114	0.04
1023	983693	983806	983744	114	0.00364
1024	985409	985620	985559	212	0.000271
1025	986135	986263	986204	129	0.02
1026	987271	987403	987361	133	0.01	+
1027	987746	987866	987818	121	0.04
1028	988695	988825	988767	131	0.000163
1029	989129	989288	989248	160	0.00408
1030	989565	989795	989739	231	0.000134
1031	990962	991083	991045	122	0.01
1032	992529	992705	992648	177	9.1e-05
1033	994018	994150	994064	133	0.02
1034	995248	995406	995355	159	9.97e-05
1035	997836	998007	997913	172	0.00782
1036	998100	998368	998220	269	0.03
1037	998871	999017	998961	147	0.05
1038	1000066	1000208	1000143	143	0.04
1039	1001471	1001611	1001547	141	0.00174
1040	1001798	1001933	1001876	136	0.04
1041	1002808	1002999	1002897	192	0.04
1042	1003214	1003325	1003279	112	0.00693
1043	1003671	1003897	1003768	227	2.36e-05
1044	1004350	1004541	1004475	192	0.000565
1045	1008367	1008502	1008418	136	0.00873
1046	1009136	1009263	1009185	128	0.01
1047	1009963	1010129	1010021	167	0.04
1048	1011256	1011445	1011389	190	0.00052
1049	1011640	1011783	1011688	144	0.04
1050	1012988	1013155	1013035	168	0.04
1051	1013668	1013917	1013820	250	4.54e-05
1052	1015293	1015447	1015382	155	1e-06
1053	1021373	1021528	1021451	156	0.03
1054	1022680	1022829	1022767	150	2.66e-05
1055	1024220	1024366	1024289	147	0.02
1056	1024903	1025055	1024994	153	0.02
1057	1026144	1026320	1026253	177	2.73e-06
1058	1027613	1027766	1027691	154	0.00143
1059	1028804	1029012	1028934	209	2.65e-05
1060	1029510	1029654	1029592	145	0.02
1061	1030071	1030203	1030128	133	0.02
1062	1031085	1031248	1031148	164	0.00841
1063	1033216	1033339	1033304	124	0.04
1064	1035859	1036075	1036007	217	0.00125
1065	1036894	1037055	1036975	162	0.00395
1066	1038076	1038226	1038168	151	0.01
1067	1039662	1039871	1039811	210	0.00181
1068	1041222	1041357	1041305	136	0.02
1069	1042811	1042955	1042907	145	0.000547
1070	1046171	1046276	1046228	106	0.00631
1071	1047273	1047412	1047362	140	0.04
1072	1048860	1049027	1048928	168	0.00261
1073	1050004	1050134	1050056	131	3.38e-07
1074	1056876	1057020	1056972	145	0.00311
1075	1058595	1058710	1058658	116	0.04
1076	1060222	1060390	1060310	169	0.04
1077	1063262	1063359	1063305	98	0.03
1078	1065774	1065935	1065861	162	0.03
1079	1067876	1068027	1067974	152	2.85e-05
1080	1068290	1068431	1068360	142	0.03
1081	1069849	1069980	1069915	132	0.04
1082	1071756	1071926	1071865	171	4.27e-07
1083	1072453	1072615	1072562	163	0.00169
1084	1074497	1074709	1074656	213	6.63e-05
1085	1077576	1077777	1077720	202	0.01
1086	1079234	1079366	1079324	133	0.00447
1087	1079608	1079748	1079706	141	0.00196
1088	1079923	1080055	1079992	133	0.00328
1089	1080401	1080532	1080468	132	0.000855
1090	1081312	1081511	1081443	200	0.000377
1091	1084370	1084522	1084460	153	0.00124
1092	1086349	1086482	1086404	134	0.00847
1093	1087380	1087494	1087445	115	0.05
1094	1089543	1089716	1089634	174	5.57e-05
1095	1090617	1090742	1090670	126	0.02
1096	1094082	1094309	1094190	228	0.00881
1097	1095474	1095671	1095579	198	0.00318
1098	1096462	1096607	1096556	146	0.02
1099	1096789	1096993	1096895	205	5.04e-06
1100	1097324	1097424	1097365	101	0.03
1101	1098248	1098402	1098314	155	0.05
1102	1101374	1101564	1101478	191	1.5e-07
1103	1102769	1102978	1102870	210	0.03
1104	1103921	1104069	1104001	149	0.02	+
1105	1104249	1104449	1104340	201	0.00173
1106	1106062	1106211	1106128	150	0.02
1107	1107345	1107467	1107410	123	0.04
1108	1110464	1110617	1110524	154	0.03
1109	1112417	1112598	1112503	182	0.00367
1110	1114030	1114184	1114119	155	0.02
1111	1114761	1114889	1114824	129	6.64e-05
1112	1119362	1119442	1119413	81	0.02	+
1113	1120140	1120289	1120239	150	0.000395
1114	1121196	1121334	1121272	139	0.000183
1115	1123132	1123317	1123248	186	0.000366
1116	1127883	1128049	1127982	167	0.000457
1117	1128987	1129217	1129149	231	0.00368
1118	1129716	1129949	1129893	234	0.000947
1119	1130443	1130600	1130524	158	1.38e-11
1120	1135312	1135446	1135372	135	0.04
1121	1137000	1137137	1137089	138	0.000124
1122	1137398	1137547	1137489	150	0.0032
1123	1138606	1138879	1138680	274	0.05
1124	1142169	1142435	1142350	267	0.000724
1125	1144932	1145141	1145029	210	0.000336
1126	1148408	1148541	1148488	134	0.03
1127	1149939	1150193	1150147	255	0.00136
1128	1152698	1152877	1152799	180	5.33e-06
1129	1153319	1153471	1153437	153	0.01
1130	1153847	1154022	1153934	176	0.00317
1131	1154853	1154984	1154926	132	0.00266
1132	1157021	1157192	1157114	172	0.000355
1133	1157807	1157941	1157885	135	0.000402
1134	1158376	1158512	1158461	137	0.00956
1135	1159549	1159739	1159662	191	0.000138
1136	1162221	1162338	1162281	118	0.04
1137	1163117	1163290	1163229	174	4.6e-05
1138	1164089	1164206	1164151	118	0.04
1139	1166207	1166313	1166278	107	0.04
1140	1169772	1169917	1169842	146	0.00713
1141	1173849	1173978	1173915	130	0.02
1142	1174375	1174547	1174424	173	0.05
1143	1177223	1177411	1177322	189	0.00388
1144	1182889	1183028	1182939	140	0.01
1145	1186747	1186886	1186827	140	0.00149
1146	1189675	1189841	1189775	167	0.02
1147	1192250	1192370	1192313	121	0.02
1148	1200815	1200955	1200866	141	0.04
1149	1201885	1202088	1201943	204	0.02
1150	1203299	1203443	1203397	145	0.02
1151	1205205	1205407	1205328	203	1.9e-05
1152	1207136	1207264	1207217	129	0.03
1153	1207569	1207714	1207676	146	0.00922
1154	1208629	1208806	1208755	178	0.02
1155	1209704	1209811	1209749	108	0.01
1156	1218517	1218705	1218608	189	0.00691
1157	1218851	1218951	1218907	101	0.03
1158	1222372	1222510	1222427	139	0.00688
1159	1223791	1223920	1223862	130	0.000581
1160	1228123	1228232	1228183	110	0.0028
1161	1230107	1230233	1230181	127	0.05	+
1162	1234527	1234670	1234628	144	0.04
1163	1237988	1238156	1238075	169	0.000961
1164	1239454	1239584	1239512	131	0.05
1165	1242422	1242626	1242494	205	0.04
1166	1242957	1243106	1243032	150	0.00673
1167	1244991	1245163	1245094	173	1.56e-05
1168	1246266	1246429	1246359	164	0.00442
1169	1250347	1250573	1250490	227	0.05
1170	1251418	1251599	1251493	182	0.05
1171	1252188	1252413	1252303	226	0.03
1172	1252644	1252812	1252737	169	2.4e-05
1173	1254972	1255158	1255092	187	0.01
1174	1255469	1255692	1255541	224	0.04
1175	1258401	1258547	1258484	147	0.02
1176	1258772	1258898	1258835	127	0.00364
1177	1259840	1259975	1259914	136	0.05
1178	1261623	1261739	1261679	117	0.01
1179	1262938	1263078	1263024	141	0.00149
1180	1264014	1264143	1264089	130	0.0075
1181	1264527	1264650	1264589	124	0.01
1182	1265527	1265635	1265570	109	0.00264
1183	1268632	1268777	1268716	146	0.000165
1184	1268971	1269116	1269036	146	0.0073
1185	1270067	1270190	1270151	124	0.03
1186	1271570	1271741	1271675	172	0.00256
1187	1276167	1276308	1276218	142	0.02
1188	1276665	1276801	1276740	137	0.000981
1189	1277233	1277377	1277295	145	0.05
1190	1282387	1282533	1282487	147	0.00018
1191	1286333	1286482	1286427	150	0.00796
1192	1292547	1292809	1292608	263	0.03
1193	1294418	1294570	1294500	153	0.000117
1194	1296550	1296719	1296624	170	0.02
1195	1296896	1297016	1296967	121	0.03
1196	1299415	1299574	1299521	160	0.03
1197	1303741	1303909	1303821	169	0.00246
1198	1304202	1304293	1304255	92	0.01
1199	1304625	1304799	1304724	175	0.000723
1200	1310912	1311081	1311016	170	0.00907
1201	1311912	1312087	1311996	176	0.00516
1202	1313800	1313916	1313879	117	0.03
1203	1316013	1316135	1316065	123	0.02	+
1204	1317055	1317198	1317165	144	0.03
1205	1320256	1320428	1320379	173	0.00259
1206	1322561	1322688	1322610	128	0.00535
1207	1323198	1323361	1323284	164	0.02
1208	1323557	1323707	1323660	151	0.01
1209	1325751	1325896	1325835	146	0.000783
1210	1327482	1327623	1327566	142	0.02
1211	1328205	1328333	1328283	129	0.0093
1212	1329630	1329783	1329722	154	9.16e-06
1213	1335462	1335629	1335567	168	0.00773
1214	1345383	1345579	1345460	197	0.02
1215	1346507	1346635	1346566	129	0.01
1216	1351006	1351126	1351079	121	0.00248
1217	1355948	1356110	1356049	163	0.00581
1218	1357929	1358035	1357977	107	0.02
1219	1358487	1358653	1358565	167	0.00177
1220	1360247	1360407	1360332	161	0.000448
1221	1361432	1361651	1361563	220	0.01
1222	1364598	1364746	1364692	149	0.00165
1223	1367749	1367879	1367808	131	0.00875
1224	1368746	1368939	1368871	194	0.00211
1225	1369284	1369411	1369363	128	0.000551
1226	1370697	1370803	1370745	107	0.01
1227	1372844	1372969	1372923	126	0.03
1228	1376869	1376982	1376942	114	0.01
1229	1377246	1377401	1377307	156	0.02
1230	1378279	1378507	1378454	229	0.00569
1231	1382015	1382192	1382144	178	0.00674
1232	1392960	1393128	1393030	169	0.00402
1233	1394982	1395157	1395088	176	0.00105
1234	1395911	1396118	1396034	208	0.000349
1235	1397184	1397365	1397248	182	0.00218
1236	1397935	1398051	1397972	117	0.01
1237	1403598	1403740	1403663	143	0.01
1238	1404563	1404721	1404652	159	0.000192
1239	1405945	1406088	1406048	144	0.02
1240	1413481	1413648	1413593	168	0.00585
1241	1415138	1415296	1415222	159	0.00345
1242	1418766	1418911	1418857	146	0.04
1243	1423998	1424161	1424105	164	0.00477
1244	1425348	1425507	1425472	160	0.02
1245	1432166	1432337	1432254	172	0.00125
1246	1432583	1432745	1432660	163	3.29e-05
1247	1433210	1433422	1433350	213	0.00197
1248	1433599	1433744	1433673	146	7.6e-06
1249	1433996	1434137	1434069	142	3.36e-05
1250	1434932	1435042	1434980	111	0.04
1251	1435503	1435607	1435575	105	0.03
1252	1436282	1436414	1436355	133	0.00649
1253	1438317	1438515	1438365	199	0.02
1254	1440530	1440673	1440573	144	0.02
1255	1440811	1440977	1440911	167	0.00472
1256	1441489	1441611	1441551	123	0.03
1257	1442239	1442405	1442344	167	7.54e-05
1258	1442632	1442766	1442694	135	0.04
1259	1445670	1445886	1445791	217	0.000423
1260	1447761	1447921	1447885	161	0.01
1261	1453575	1453720	1453650	146	0.02
1262	1455607	1455746	1455698	140	0.04
1263	1456043	1456160	1456092	118	0.02
1264	1456380	1456555	1456509	176	0.00136
1265	1457578	1457761	1457680	184	0.00514
1266	1459850	1460030	1459965	181	0.02
1267	1460431	1460558	1460495	128	0.00185
1268	1460716	1460921	1460801	206	0.000661
1269	1463806	1463942	1463893	137	0.00479
1270	1464864	1465046	1464912	183	0.03	+
1271	1467832	1467989	1467927	158	0.000951
1272	1469190	1469371	1469285	182	7.53e-05
1273	1473158	1473310	1473245	153	0.00412
1274	1473507	1473618	1473565	112	0.00491
1275	1477974	1478213	1478168	240	0.00979
1276	1481041	1481221	1481144	181	0.02
1277	1482001	1482163	1482076	163	0.02
1278	1486545	1486649	1486616	105	0.05
1279	1486843	1487050	1486987	208	0.00154
1280	1488626	1488791	1488716	166	0.000809
1281	1488962	1489097	1489024	136	5.81e-05
1282	1492621	1492769	1492703	149	0.02
1283	1493826	1493945	1493884	120	0.0086
1284	1496179	1496393	1496356	215	0.02
1285	1497514	1497721	1497650	208	0.000368
1286	1498211	1498326	1498250	116	0.03
1287	1504347	1504594	1504487	248	0.03
1288	1505109	1505295	1505209	187	0.00619
1289	1507139	1507318	1507262	180	0.00063
1290	1509490	1509613	1509537	124	0.00508
1291	1511953	1512084	1512012	132	0.03
1292	1513136	1513347	1513262	212	0.00614
1293	1513773	1513907	1513844	135	0.03
1294	1515191	1515297	1515242	107	0.00854
1295	1515643	1515802	1515695	160	0.02
1296	1516364	1516556	1516491	193	0.00568
1297	1525847	1526008	1525894	162	0.02
1298	1528251	1528397	1528325	147	0.000184
1299	1532055	1532202	1532138	148	0.00363
1300	1532410	1532542	1532485	133	0.04
1301	1533372	1533509	1533452	138	0.02
1302	1533968	1534141	1534078	174	0.000332
1303	1535566	1535704	1535647	139	1.66e-05
1304	1539105	1539231	1539161	127	0.04
1305	1539502	1539689	1539598	188	0.03
1306	1549164	1549283	1549227	120	0.04
1307	1550742	1550865	1550794	124	0.03
1308	1551425	1551569	1551516	145	0.01
1309	1553120	1553266	1553195	147	0.00236
1310	1553732	1553916	1553843	185	2.3e-05
1311	1557115	1557229	1557179	115	0.0044
1312	1560544	1560685	1560615	142	0.00956
1313	1560972	1561108	1561048	137	0.03
1314	1563172	1563318	1563259	147	0.00953
1315	1565412	1565538	1565484	127	0.00178
1316	1566009	1566146	1566087	138	0.01
1317	1567460	1567640	1567588	181	0.00107
1318	1568924	1569019	1568978	96	0.03
1319	1570825	1570971	1570896	147	0.00287
1320	1571306	1571475	1571387	170	0.000113
1321	1573779	1573966	1573902	188	0.00713
1322	1582383	1582514	1582452	132	0.04
1323	1583366	1583503	1583447	138	0.02
1324	1584632	1584778	1584723	147	5.8e-05
1325	1594316	1594478	1594431	163	0.02
1326	1595594	1595730	1595634	137	0.04
1327	1601006	1601230	1601136	225	0.03
1328	1602877	1603005	1602958	129	0.02
1329	1603471	1603611	1603547	141	0.000363
1330	1604017	1604146	1604092	130	0.000259
1331	1614040	1614137	1614087	98	0.04
1332	1617866	1617999	1617947	134	0.00248
1333	1619146	1619284	1619204	139	0.05
1334	1621263	1621424	1621325	162	0.02
1335	1622917	1623082	1622988	166	0.0037
1336	1624720	1624817	1624765	98	0.05	+
1337	1627804	1627954	1627893	151	0.00246
1338	1629244	1629375	1629330	132	0.03
1339	1633159	1633307	1633219	149	0.000343
1340	1633566	1633700	1633644	135	2.76e-05
1341	1633905	1634176	1634118	272	0.01
1342	1634563	1634726	1634642	164	1.39e-06
1343	1635166	1635311	1635283	146	0.05
1344	1636060	1636192	1636117	133	0.03
1345	1638966	1639111	1639044	146	0.01	+
1346	1645137	1645272	1645217	136	0.04
1347	1647713	1647826	1647780	114	0.01
1348	1649054	1649180	1649118	127	0.00982
1349	1650743	1650921	1650849	179	4.31e-05
1350	1651495	1651635	1651555	141	0.01
1351	1651912	1652158	1652112	247	0.03
1352	1653147	1653257	1653196	111	0.01
1353	1656620	1656751	1656674	132	0.04
1354	1657902	1658097	1658047	196	0.01
1355	1658396	1658546	1658495	151	0.00865
1356	1661076	1661192	1661133	117	0.01
1357	1665039	1665138	1665105	100	0.03
1358	1665322	1665437	1665372	116	0.05
1359	1665583	1665695	1665643	113	0.04
1360	1669263	1669421	1669367	159	0.00124
1361	1671610	1671757	1671665	148	0.04
1362	1673901	1674023	1673969	123	0.00118
1363	1676570	1676704	1676655	135	0.00265
1364	1678962	1679154	1679054	193	0.00741
1365	1679447	1679590	1679520	144	0.00403
1366	1680061	1680198	1680132	138	0.04
1367	1698896	1699023	1698949	128	0.000198
1368	1701397	1701522	1701485	126	0.0061
1369	1706499	1706606	1706547	108	0.02
1370	1707524	1707693	1707593	170	0.000789
1371	1711891	1712038	1711949	148	0.03
1372	1712687	1713013	1712795	327	0.03
1373	1714902	1715193	1715147	292	0.00555
1374	1717651	1717836	1717778	186	0.00187
1375	1718570	1718707	1718642	138	0.0083
1376	1719847	1719970	1719915	124	0.04
1377	1730430	1730740	1730652	311	0.00774
1378	1731709	1731832	1731769	124	0.05
1379	1734750	1734885	1734797	136	0.03
1380	1736124	1736300	1736231	177	0.00135
1381	1736895	1737026	1736965	132	0.04
1382	1739368	1739479	1739429	112	0.00325
1383	1739704	1739842	1739796	139	0.00231
1384	1740027	1740158	1740090	132	0.04
1385	1743824	1743956	1743906	133	0.00537
1386	1747395	1747528	1747466	134	0.02
1387	1748425	1748556	1748511	132	0.02
1388	1755962	1756072	1756013	111	0.04
1389	1757935	1758146	1758099	212	0.000997
1390	1764890	1765155	1765108	266	0.01
1391	1776010	1776163	1776095	154	0.00149
1392	1780554	1780705	1780652	152	0.000491
1393	1781334	1781472	1781416	139	0.02
1394	1789716	1789853	1789796	138	0.000295
1395	1793296	1793446	1793388	151	0.000568
1396	1800524	1800666	1800608	143	0.000247
1397	1803668	1803800	1803716	133	0.03
1398	1808050	1808196	1808120	147	0.04
1399	1808839	1808991	1808925	153	0.00127
1400	1809190	1809342	1809238	153	0.00316
1401	1811804	1811923	1811884	120	0.00119
1402	1813381	1813580	1813509	200	0.04
1403	1815723	1815903	1815827	181	0.000145
1404	1819661	1819824	1819731	164	0.03
1405	1822320	1822558	1822476	239	0.01
1406	1823873	1824109	1823974	237	0.0086
1407	1824889	1825016	1824946	128	0.03
1408	1825193	1825365	1825241	173	0.02
1409	1825958	1826109	1826048	152	0.000204	+
1410	1828156	1828262	1828220	107	0.03
1411	1829574	1829719	1829648	146	0.00549
1412	1830407	1830572	1830482	166	0.02
1413	1831156	1831274	1831229	119	0.000202
1414	1831524	1831655	1831593	132	0.01
1415	1837059	1837238	1837160	180	0.03
1416	1842682	1842834	1842779	153	0.00618
1417	1859772	1859946	1859894	175	0.01
1418	1861554	1861794	1861639	241	0.00341
1419	1867831	1868025	1867949	195	0.01
1420	1868346	1868469	1868433	124	0.04
1421	1872770	1872948	1872881	179	9.28e-05
1422	1875778	1875936	1875870	159	0.000493
1423	1876190	1876342	1876283	153	0.000335
1424	1877046	1877358	1877249	313	0.02
1425	1878022	1878195	1878109	174	0.0074
1426	1878630	1878792	1878728	163	0.00232
1427	1882064	1882197	1882140	134	0.00601
1428	1882506	1882647	1882573	142	0.05
1429	1882883	1883057	1882987	175	0.02
1430	1885058	1885159	1885092	102	0.04
1431	1889070	1889233	1889172	164	0.0003
1432	1890616	1890742	1890675	127	0.04
1433	1893499	1893686	1893602	188	0.00278	+
1434	1896331	1896468	1896436	138	0.02
1435	1899646	1899820	1899760	175	0.04
1436	1905707	1905871	1905798	165	0.000112
1437	1909973	1910078	1910041	106	0.04
1438	1911548	1911671	1911617	124	0.00143
1439	1919198	1919383	1919311	186	0.03
1440	1921272	1921443	1921397	172	0.00187
1441	1921833	1921957	1921905	125	0.02
1442	1922575	1922732	1922643	158	0.02
1443	1923106	1923257	1923192	152	0.00118
1444	1927763	1927900	1927847	138	0.000935
1445	1930822	1930999	1930931	178	0.03
1446	1933240	1933333	1933298	94	0.03
1447	1933588	1933753	1933698	166	0.02
1448	1937466	1937649	1937575	184	0.00448
1449	1943867	1944039	1943968	173	0.000303
1450	1947851	1947969	1947905	119	0.02
1451	1951575	1951745	1951646	171	0.00896
1452	1952132	1952268	1952196	137	0.03
1453	1960655	1960786	1960733	132	0.04
1454	1961992	1962178	1962066	187	0.03
1455	1962740	1962922	1962832	183	0.03
1456	1969875	1969999	1969925	125	0.00221
1457	1971581	1971696	1971650	116	0.04
1458	1977155	1977290	1977228	136	0.02
1459	1978236	1978369	1978303	134	0.01
1460	1979246	1979454	1979328	209	0.05	+
1461	1982265	1982425	1982376	161	0.000951
1462	1983006	1983108	1983053	103	0.04
1463	1983790	1984087	1983845	298	0.0071
1464	1989500	1989644	1989588	145	4.57e-05
1465	1990536	1990739	1990631	204	0.01
1466	1993188	1993373	1993255	186	0.00982
1467	1996437	1996584	1996500	148	0.01
1468	1996911	1997016	1996968	106	0.00484	+
1469	1999787	1999909	1999855	123	0.04
1470	2000594	2000769	2000673	176	0.03
1471	2006367	2006531	2006431	165	0.02
1472	2008077	2008264	2008202	188	0.01
1473	2008844	2008984	2008931	141	0.000556
1474	2010139	2010323	2010241	185	0.03
1475	2011776	2012006	2011944	231	0.04
1476	2013137	2013263	2013204	127	0.000208
1477	2016646	2016766	2016705	121	0.02
1478	2019223	2019421	2019338	199	0.00797
1479	2021143	2021332	2021276	190	0.03
1480	2022920	2023039	2022984	120	0.01
1481	2027435	2027546	2027497	112	0.04
1482	2029051	2029204	2029136	154	7.16e-06
1483	2029798	2029978	2029922	181	0.00236
1484	2032701	2032846	2032791	146	0.00575
1485	2035184	2035320	2035250	137	0.04
1486	2037029	2037143	2037087	115	0.04
1487	2039823	2039999	2039918	177	3.85e-07
1488	2040298	2040428	2040362	131	0.03
1489	2042814	2042929	2042858	116	0.04
1490	2043203	2043390	2043319	188	0.000799
1491	2047813	2047985	2047919	173	3.31e-05
1492	2049364	2049615	2049432	252	0.00129
1493	2051054	2051217	2051131	164	0.05
1494	2055478	2055692	2055631	215	2.81e-06
1495	2057350	2057499	2057406	150	0.02
1496	2060477	2060604	2060511	128	0.04
1497	2061636	2061812	2061684	177	0.03
1498	2063704	2063829	2063785	126	0.05
1499	2066070	2066229	2066157	160	0.000381
1500	2066649	2066812	2066729	164	2.48e-10
1501	2068726	2069010	2068919	285	0.000278
1502	2070224	2070404	2070320	181	0.000879
1503	2070682	2070844	2070755	163	0.02
1504	2071411	2071595	2071494	185	0.000465
1505	2073611	2073729	2073682	119	0.05
1506	2076132	2076349	2076260	218	0.03
1507	2079736	2079881	2079816	146	0.00439
1508	2080896	2081041	2080964	146	0.000271
1509	2082161	2082289	2082224	129	0.03
1510	2084959	2085047	2085015	89	0.05
1511	2085347	2085507	2085424	161	0.04	+
1512	2090491	2090618	2090550	128	0.000845
1513	2091727	2091846	2091776	120	0.05
1514	2093849	2094005	2093926	157	0.00226
1515	2095848	2096017	2095975	170	0.00149
1516	2097011	2097136	2097042	126	0.04
1517	2101627	2101830	2101742	204	0.000431
1518	2102876	2103079	2102972	204	0.02	+
1519	2107726	2107862	2107796	137	0.04
1520	2114185	2114293	2114222	109	0.05
1521	2121863	2122000	2121915	138	0.02
1522	2123419	2123571	2123504	153	0.000814
1523	2126493	2126656	2126598	164	0.02
1524	2127146	2127254	2127203	109	0.05
1525	2128991	2129143	2129083	153	0.02
1526	2133110	2133300	2133220	191	0.02
1527	2135161	2135323	2135273	163	0.00734
1528	2135505	2135631	2135558	127	0.000451
1529	2138046	2138185	2138085	140	0.02
1530	2140599	2140773	2140712	175	0.00614
1531	2141486	2141626	2141567	141	4.43e-07
1532	2142567	2142760	2142630	194	0.02
1533	2146594	2146705	2146663	112	0.03
1534	2147138	2147262	2147210	125	0.02
1535	2147477	2147642	2147575	166	5.56e-05
1536	2148092	2148265	2148153	174	0.00163
1537	2148632	2148816	2148760	185	0.000905
1538	2149662	2149810	2149756	149	0.000391
1539	2150044	2150144	2150084	101	0.04
1540	2151187	2151480	2151382	294	0.00227	+
1541	2151853	2151970	2151906	118	0.02
1542	2153108	2153262	2153175	155	0.02
1543	2154505	2154661	2154587	157	0.000789
1544	2157643	2157798	2157751	156	0.000325
1545	2159167	2159348	2159247	182	0.01
1546	2159950	2160114	2160052	165	0.00133
1547	2161428	2161549	2161502	122	0.02
1548	2163581	2163754	2163679	174	5.29e-06
1549	2163932	2164090	2164007	159	1e-05
1550	2167289	2167403	2167340	115	0.03
1551	2170052	2170241	2170136	190	0.000212
1552	2177269	2177403	2177338	135	0.04
1553	2180398	2180550	2180478	153	0.000826
1554	2181728	2181893	2181838	166	0.00281
1555	2184939	2185125	2185048	187	3.9e-06
1556	2185608	2185740	2185635	133	0.04
1557	2186524	2186751	2186622	228	0.01
1558	2187407	2187615	2187480	209	0.02
1559	2195895	2196034	2195992	140	0.02
1560	2196538	2196670	2196601	133	0.00475
1561	2198509	2198671	2198554	163	0.02
1562	2198784	2198932	2198855	149	0.01
1563	2200260	2200398	2200297	139	0.03
1564	2203428	2203607	2203510	180	0.00589
1565	2205442	2205563	2205500	122	0.05
1566	2207320	2207427	2207366	108	0.000194
1567	2208183	2208330	2208260	148	0.000382
1568	2209389	2209567	2209499	179	2.35e-05
1569	2209984	2210220	2210158	237	0.00285
1570	2210585	2210742	2210633	158	0.02
1571	2214012	2214148	2214088	137	0.0001
1572	2217642	2217786	2217709	145	0.01
1573	2218261	2218374	2218326	114	0.03
1574	2219264	2219448	2219389	185	0.00112
1575	2222097	2222273	2222193	177	0.000116
1576	2222441	2222592	2222511	152	2.7e-09
1577	2227921	2228111	2228043	191	0.00199
1578	2228417	2228589	2228510	173	0.000149
1579	2228965	2229158	2229093	194	0.00189	+
1580	2230459	2230673	2230556	215	0.02
1581	2231007	2231337	2231121	331	0.01
1582	2232803	2232988	2232910	186	0.03
1583	2235108	2235272	2235206	165	0.00746
1584	2236987	2237119	2237048	133	0.02
1585	2239580	2239788	2239665	209	0.00373
1586	2240136	2240396	2240303	261	0.04
1587	2243904	2244043	2243991	140	0.00471
1588	2245734	2245878	2245810	145	0.000316
1589	2246901	2247039	2246992	139	0.05
1590	2248532	2248780	2248604	249	0.02
1591	2249440	2249560	2249509	121	0.000497
1592	2251365	2251529	2251416	165	0.05
1593	2252398	2252551	2252488	154	4.16e-05
1594	2254064	2254260	2254202	197	4.16e-06
1595	2257900	2258094	2258018	195	0.000906
1596	2259798	2259945	2259882	148	0.04
1597	2260231	2260378	2260298	148	0.00611
1598	2261115	2261310	2261180	196	0.03
1599	2261560	2261744	2261676	185	0.000125
1600	2263052	2263198	2263087	147	0.02
1601	2263328	2263493	2263410	166	0.02
1602	2264644	2264855	2264784	212	0.000179
1603	2265018	2265136	2265085	119	0.000104
1604	2265759	2265948	2265853	190	0.000194
1605	2269631	2269796	2269715	166	0.00277
1606	2273626	2273741	2273680	116	0.05
1607	2274124	2274273	2274223	150	0.00146
1608	2275573	2275695	2275629	123	0.01
1609	2278790	2278960	2278871	171	4.77e-05
1610	2279340	2279452	2279395	113	0.01
1611	2279637	2279759	2279688	123	0.01
1612	2280797	2280936	2280881	140	0.00912
1613	2282084	2282273	2282189	190	0.01
1614	2282505	2282641	2282588	137	0.00424
1615	2283164	2283342	2283267	179	0.000251
1616	2284431	2284597	2284525	167	0.000235
1617	2286752	2286891	2286787	140	0.05
1618	2287035	2287179	2287137	145	0.04
1619	2288566	2288752	2288690	187	0.000901
1620	2290076	2290251	2290187	176	0.00992
1621	2291333	2291506	2291451	174	0.000145
1622	2292156	2292298	2292231	143	0.00252
1623	2294879	2294982	2294920	104	0.02
1624	2296088	2296207	2296141	120	0.05
1625	2296539	2296662	2296630	124	0.000474
1626	2300823	2300974	2300918	152	0.000478
1627	2301736	2301905	2301804	170	0.01
1628	2303354	2303588	2303488	235	7.05e-05
1629	2305146	2305310	2305241	165	0.00083
1630	2306248	2306370	2306322	123	0.05
1631	2307830	2307965	2307888	136	0.02
1632	2308423	2308611	2308557	189	0.02
1633	2308882	2309016	2308943	135	0.000912
1634	2310946	2311072	2311017	127	0.00416
1635	2312218	2312368	2312267	151	0.000187
1636	2313672	2313823	2313715	152	0.03
1637	2324135	2324316	2324248	182	0.0096
1638	2325360	2325479	2325438	120	0.04
1639	2326080	2326373	2326324	294	0.000507
1640	2326771	2327018	2326886	248	9.69e-05
1641	2327983	2328089	2328037	107	0.03
1642	2329371	2329511	2329454	141	0.04
1643	2332365	2332519	2332450	155	0.00203
1644	2336855	2337002	2336931	148	0.04
1645	2337164	2337376	2337282	213	0.00263
1646	2338112	2338271	2338222	160	0.00031
1647	2339239	2339374	2339309	136	0.00579
1648	2339525	2339684	2339634	160	4.2e-05
1649	2340439	2340661	2340589	223	6.02e-05
1650	2342170	2342324	2342256	155	0.000962
1651	2342979	2343120	2343033	142	0.04
1652	2343870	2344036	2343943	167	0.02
1653	2347026	2347171	2347102	146	0.000206
1654	2347539	2347699	2347598	161	0.00426
1655	2348370	2348526	2348475	157	0.000144
1656	2349246	2349416	2349306	171	0.00797
1657	2357422	2357573	2357525	152	0.04
1658	2359041	2359239	2359107	199	0.0047
1659	2362636	2362777	2362730	142	0.03
1660	2362947	2363125	2363061	179	0.02
1661	2363897	2363980	2363951	84	0.04
1662	2364729	2364907	2364804	179	0.00961
1663	2365095	2365244	2365168	150	0.00773
1664	2367087	2367261	2367196	175	5.97e-08
1665	2367729	2367875	2367814	147	0.02
1666	2368650	2368825	2368724	176	4.42e-08
1667	2369171	2369339	2369258	169	0.04
1668	2369973	2370157	2370074	185	8.79e-05
1669	2372526	2372702	2372596	177	0.02
1670	2375641	2375775	2375707	135	0.04
1671	2376163	2376302	2376246	140	0.04
1672	2377367	2377490	2377411	124	0.02
1673	2377910	2378036	2377963	127	0.00199
1674	2378278	2378409	2378346	132	0.00257
1675	2378595	2378866	2378819	272	0.000664
1676	2379100	2379235	2379143	136	0.03
1677	2379449	2379650	2379592	202	0.00208
1678	2379961	2380113	2380015	153	0.000212
1679	2380722	2380878	2380804	157	8.05e-05
1680	2381615	2381765	2381691	151	0.04
1681	2384132	2384290	2384222	159	0.00142
1682	2385317	2385613	2385528	297	0.00608
1683	2387269	2387420	2387334	152	0.04
1684	2388405	2388556	2388478	152	0.00154
1685	2388879	2389032	2388976	154	0.00119
1686	2390411	2390573	2390529	163	0.05
1687	2391371	2391502	2391430	132	0.04
1688	2392037	2392211	2392139	175	2.24e-07
1689	2393407	2393590	2393503	184	0.00175
1690	2394743	2394834	2394791	92	0.05
1691	2403074	2403198	2403133	125	0.00657
1692	2405654	2405797	2405738	144	8.47e-05
1693	2413689	2413844	2413785	156	0.05
1694	2414519	2414641	2414583	123	0.00191
1695	2415325	2415590	2415541	266	0.00113
1696	2417317	2417426	2417356	110	0.04
1697	2420272	2420421	2420353	150	0.00892
1698	2421517	2421696	2421613	180	0.000434
1699	2423635	2423782	2423712	148	0.01
1700	2428478	2428584	2428547	107	0.03
1701	2429520	2429750	2429672	231	0.00716
1702	2430694	2430873	2430799	180	0.04
1703	2432375	2432550	2432479	176	5.52e-05
1704	2434576	2434780	2434703	205	6.26e-07
1705	2435360	2435549	2435481	190	0.000482
1706	2435974	2436114	2436044	141	0.02
1707	2437269	2437386	2437305	118	0.04
1708	2437676	2437828	2437742	153	0.02
1709	2438557	2438720	2438662	164	0.000643
1710	2441835	2441943	2441876	109	0.04
1711	2442316	2442516	2442415	201	0.000303
1712	2443262	2443512	2443419	251	0.00126
1713	2444994	2445143	2445070	150	0.00705
1714	2445503	2445663	2445577	161	5.56e-05
1715	2446129	2446299	2446195	171	0.01
1716	2446612	2446770	2446684	159	0.00049
1717	2447555	2447739	2447681	185	0.0002
1718	2447998	2448203	2448058	206	6.14e-05
1719	2448860	2449025	2448965	166	4.18e-05
1720	2449828	2450030	2449952	203	1.17e-06
1721	2451092	2451249	2451200	158	0.00408
1722	2453190	2453353	2453282	164	0.000184
1723	2458574	2458682	2458630	109	0.04
1724	2458843	2459127	2459026	285	0.02
1725	2460113	2460266	2460195	154	0.01
1726	2465237	2465431	2465367	195	1.63e-05
1727	2467449	2467792	2467701	344	0.01
1728	2469877	2470081	2469981	205	0.03	+
1729	2470797	2470937	2470864	141	0.04
1730	2474466	2474615	2474539	150	0.03
1731	2475058	2475202	2475134	145	0.02
1732	2475949	2476164	2476093	216	0.04
1733	2476915	2477201	2477124	287	0.000115
1734	2478083	2478210	2478136	128	0.02
1735	2479851	2480016	2479919	166	0.02
1736	2480154	2480299	2480235	146	3.88e-06
1737	2481900	2482091	2482001	192	0.000476
1738	2483357	2483491	2483410	135	0.00496	+
1739	2484459	2484599	2484525	141	0.00947
1740	2486489	2486719	2486649	231	0.01
1741	2487621	2487795	2487706	175	0.02
1742	2489192	2489328	2489257	137	0.00284
1743	2490135	2490335	2490210	201	0.01
1744	2493098	2493230	2493166	133	0.01	+
1745	2495253	2495478	2495398	226	0.00233
1746	2496202	2496344	2496288	143	0.04
1747	2496828	2497033	2496952	206	0.000355
1748	2498819	2498935	2498881	117	0.03
1749	2501665	2501807	2501755	143	0.04
1750	2502663	2502821	2502728	159	0.03
1751	2503807	2503982	2503915	176	2.76e-06
1752	2504493	2504605	2504549	113	0.05
1753	2505224	2505319	2505269	96	0.00714
1754	2506565	2506755	2506648	191	0.000855
1755	2507567	2507830	2507632	264	0.0089
1756	2508453	2508581	2508510	129	0.03
1757	2509128	2509289	2509197	162	0.03
1758	2509963	2510118	2510031	156	3.44e-05
1759	2510284	2510466	2510409	183	0.00409
1760	2511439	2511665	2511510	227	0.01
1761	2511858	2512037	2511927	180	0.00528
1762	2512263	2512413	2512346	151	0.02
1763	2512606	2512771	2512710	166	0.01
1764	2513691	2513852	2513789	162	0.01
1765	2514158	2514358	2514286	201	4.47e-06
1766	2518506	2518678	2518605	173	0.01
1767	2522822	2522961	2522908	140	0.01
1768	2524958	2525127	2525071	170	0.000532
1769	2525499	2525665	2525608	167	0.000705
1770	2525828	2525951	2525891	124	0.00176
1771	2526901	2527060	2526984	160	0.00422
1772	2527771	2527918	2527810	148	0.04
1773	2529966	2530126	2530039	161	0.00741
1774	2530560	2530808	2530743	249	0.00027
1775	2531849	2532161	2532082	313	7.66e-07
1776	2532722	2532890	2532811	169	1.85e-06
1777	2534830	2535035	2534912	206	0.00121
1778	2537018	2537181	2537092	164	0.03
1779	2537566	2537758	2537706	193	0.00381
1780	2538420	2538607	2538549	188	0.04
1781	2539173	2539300	2539221	128	0.02
1782	2539773	2539977	2539922	205	0.00983
1783	2541350	2541489	2541439	140	0.02
1784	2542590	2542713	2542651	124	0.03
1785	2543020	2543157	2543074	138	0.00444
1786	2543822	2543960	2543896	139	0.000671
1787	2544525	2544817	2544573	293	0.04
1788	2545430	2545632	2545528	203	0.00614
1789	2546194	2546329	2546263	136	0.01
1790	2546676	2546836	2546776	161	0.04
1791	2547488	2547665	2547611	178	4.51e-06
1792	2548352	2548505	2548428	154	8.19e-05
1793	2548824	2548997	2548928	174	5.08e-05
1794	2550192	2550287	2550236	96	0.05
1795	2551899	2552114	2551991	216	0.03
1796	2552874	2553041	2553007	168	0.05
1797	2553494	2553712	2553641	219	0.00079
1798	2554854	2555030	2554962	177	0.00958
1799	2555217	2555383	2555320	167	0.0006
1800	2555717	2555908	2555814	192	3.52e-06
1801	2557141	2557387	2557306	247	0.000949
1802	2558668	2558812	2558715	145	0.03
1803	2559114	2559237	2559187	124	0.02
1804	2559392	2559546	2559482	155	0.05
1805	2559880	2560019	2559961	140	0.03
1806	2560525	2560641	2560573	117	0.02
1807	2561126	2561238	2561183	113	0.02
1808	2561853	2562024	2561972	172	0.02
1809	2562785	2563084	2563010	300	0.000294
1810	2563513	2563678	2563580	166	0.02
1811	2568033	2568167	2568110	135	0.00124
1812	2568794	2568957	2568871	164	3.84e-05
1813	2569987	2570142	2570066	156	0.000718
1814	2570762	2570953	2570888	192	1.33e-07
1815	2573383	2573528	2573441	146	0.03
1816	2574594	2574793	2574694	200	0.02
1817	2574963	2575211	2575040	249	0.02
1818	2575670	2575819	2575721	150	0.03	+
1819	2577103	2577296	2577242	194	0.00106
1820	2577543	2577668	2577612	126	0.04
1821	2577834	2578027	2577924	194	0.04
1822	2578222	2578406	2578276	185	0.00591
1823	2578631	2578794	2578715	164	0.00431
1824	2579055	2579192	2579089	138	0.03
1825	2579315	2579516	2579380	202	0.02
1826	2580385	2580530	2580445	146	0.00961
1827	2580903	2581120	2581006	218	0.000202
1828	2582047	2582207	2582149	161	6.51e-05
1829	2583142	2583308	2583234	167	1.98e-06
1830	2584849	2584988	2584926	140	0.00429
1831	2587228	2587368	2587315	141	0.04
1832	2588697	2588876	2588803	180	0.00105
1833	2590454	2590642	2590529	189	0.00611
1834	2591439	2591605	2591520	167	0.005
1835	2593384	2593518	2593428	135	0.00363
1836	2594402	2594549	2594461	148	0.01
1837	2594710	2594857	2594784	148	0.00741
1838	2595433	2595562	2595499	130	0.00245
1839	2597056	2597223	2597146	168	2.7e-08
1840	2598404	2598502	2598446	99	0.05
1841	2601518	2601710	2601618	193	1.35e-07
1842	2603445	2603566	2603509	122	0.02
1843	2604042	2604234	2604114	193	0.00751
1844	2605114	2605258	2605198	145	0.00134
1845	2605734	2605896	2605856	163	0.04
1846	2607286	2607388	2607350	103	0.01
1847	2607992	2608137	2608053	146	0.01
1848	2610613	2610836	2610724	224	0.04
1849	2611529	2611691	2611587	163	0.001
1850	2612023	2612360	2612251	338	0.03
1851	2613137	2613271	2613204	135	0.000315
1852	2613880	2614102	2614041	223	0.000883
1853	2614333	2614636	2614561	304	0.000127
1854	2615413	2615618	2615554	206	1.86e-05
1855	2616404	2616573	2616510	170	1.13e-07
1856	2619321	2619485	2619384	165	0.00686
1857	2619816	2620047	2619958	232	1.04e-05
1858	2620933	2621043	2621003	111	0.01
1859	2624266	2624409	2624353	144	5.04e-05
1860	2624596	2624774	2624695	179	0.00295
1861	2625306	2625554	2625522	249	0.05
1862	2625927	2626055	2626004	129	0.00522
1863	2626464	2626569	2626541	106	0.05
1864	2626929	2627049	2626988	121	0.04
1865	2627664	2627804	2627727	141	0.00939
1866	2628230	2628478	2628357	249	0.03
1867	2628741	2629040	2628839	300	0.00262
1868	2629353	2629565	2629470	213	0.000149	+
1869	2629828	2630021	2629927	194	0.000417
1870	2630486	2630764	2630554	279	0.03
1871	2631648	2631904	2631848	257	0.000298
1872	2633054	2633211	2633127	158	0.00112
1873	2635111	2635260	2635198	150	0.00902
1874	2635943	2636077	2636013	135	0.000372
1875	2637266	2637426	2637366	161	0.00879
1876	2642036	2642189	2642133	154	0.000248
1877	2642448	2642618	2642560	171	3.46e-06
1878	2643544	2643661	2643611	118	0.01
1879	2643856	2644096	2643998	241	0.00108
1880	2644446	2644600	2644525	155	0.04
1881	2646321	2646463	2646401	143	0.02
1882	2646800	2646921	2646856	122	0.00574
1883	2647553	2647726	2647619	174	0.05
1884	2648870	2649032	2648973	163	0.0089
1885	2649207	2649347	2649276	141	6.28e-05
1886	2649992	2650186	2650067	195	0.0028
1887	2650543	2650652	2650595	110	0.03
1888	2653426	2653559	2653470	134	0.02	+
1889	2653781	2653953	2653882	173	0.01
1890	2656696	2656883	2656802	188	0.000622
1891	2659761	2659948	2659896	188	0.01
1892	2660107	2660236	2660168	130	0.01
1893	2661335	2661458	2661403	124	0.01
1894	2661847	2661957	2661882	111	0.02
1895	2663932	2664114	2664037	183	0.000965
1896	2664516	2664791	2664707	276	0.000119
1897	2665137	2665274	2665224	138	0.05
1898	2665434	2665693	2665547	260	0.01
1899	2666504	2666629	2666563	126	0.02
1900	2666929	2667044	2666987	116	0.04
1901	2667239	2667414	2667302	176	0.02
1902	2668613	2668854	2668794	242	0.05
1903	2670639	2670815	2670775	177	0.04
1904	2671776	2671970	2671836	195	0.00144
1905	2673361	2673524	2673464	164	0.00544
1906	2674366	2674541	2674479	176	0.01
1907	2676571	2676673	2676626	103	0.00977
1908	2677793	2677951	2677883	159	2.88e-10
1909	2678310	2678485	2678387	176	0.00493
1910	2681398	2681558	2681477	161	0.03
1911	2682967	2683150	2683065	184	0.02
1912	2683365	2683560	2683430	196	0.01
1913	2683982	2684190	2684037	209	0.02
1914	2684340	2684450	2684386	111	0.04
1915	2685349	2685526	2685432	178	8.3e-13
1916	2687603	2687834	2687704	232	0.01
1917	2688324	2688436	2688356	113	0.04
1918	2689406	2689611	2689504	206	0.01
1919	2690071	2690269	2690187	199	0.04
1920	2691650	2691825	2691734	176	0.03
1921	2691938	2692183	2692078	246	0.05
1922	2693105	2693408	2693352	304	0.00646
1923	2694383	2694653	2694475	271	0.01
1924	2695042	2695201	2695129	160	0.01
1925	2698193	2698361	2698288	169	0.00732
1926	2700197	2700379	2700298	183	0.000632
1927	2701778	2701916	2701850	139	0.02
1928	2705726	2705849	2705766	124	0.02
1929	2707151	2707268	2707241	118	0.04
1930	2707524	2707655	2707580	132	0.01
1931	2707954	2708115	2708051	162	0.02
1932	2708382	2708533	2708446	152	0.04
1933	2708698	2708857	2708791	160	0.00981
1934	2709956	2710102	2710043	147	0.00335
1935	2710367	2710557	2710492	191	0.02
1936	2711709	2711902	2711760	194	0.03
1937	2712515	2712714	2712583	200	0.02
1938	2713359	2713469	2713396	111	0.04
1939	2713641	2713781	2713707	141	0.02
1940	2715235	2715313	2715274	79	0.04
1941	2715687	2715907	2715810	221	0.00419
1942	2716175	2716367	2716297	193	0.00317
1943	2716765	2716977	2716827	213	0.04
1944	2719878	2720010	2719938	133	0.03
1945	2720433	2720715	2720634	283	0.000954
1946	2722702	2722853	2722789	152	0.03
1947	2723897	2724041	2723986	145	0.04
1948	2724520	2724752	2724652	233	0.01
1949	2725615	2725710	2725644	96	0.03
1950	2725884	2726145	2726072	262	8.55e-06
1951	2729507	2729659	2729578	153	1.02e-08
1952	2730904	2731140	2731065	237	0.000686
1953	2731756	2731905	2731853	150	0.04
1954	2732446	2732554	2732513	109	0.01
1955	2732920	2733149	2733043	230	0.008
1956	2733386	2733539	2733463	154	0.03
1957	2734307	2734451	2734384	145	0.02
1958	2735685	2735985	2735741	301	0.04
1959	2737149	2737293	2737241	145	0.00798
1960	2738414	2738654	2738551	241	0.00905
1961	2739281	2739467	2739346	187	0.02
1962	2739959	2740158	2740044	200	0.02
1963	2740412	2740537	2740482	126	0.03
1964	2741038	2741182	2741114	145	0.04	+
1965	2741304	2741553	2741422	250	0.03	+
1966	2742492	2742682	2742595	191	0.000326
1967	2743594	2743729	2743663	136	0.02
1968	2744145	2744462	2744220	318	0.00273
1969	2745167	2745276	2745242	110	0.02
1970	2745677	2745850	2745743	174	0.03
1971	2746092	2746212	2746129	121	0.05
1972	2747242	2747408	2747345	167	1.99e-05
1973	2747981	2748144	2748027	164	0.04
1974	2748931	2749121	2749050	191	0.04
1975	2749386	2749550	2749459	165	0.00263
1976	2749751	2749936	2749866	186	0.03
1977	2750518	2750684	2750600	167	0.00126
1978	2751175	2751352	2751282	178	1.12e-05
1979	2752581	2752769	2752684	189	0.00471
1980	2753337	2753647	2753447	311	0.00231
[truncated: 3,067 more rows]

## Sheet: Gene Map
thrL	190	255	forward	thr	operon
thrA	337	2799	forward	ThrA
thrB	2801	3733	forward	ThrB
thrC	3734	5020	forward	threonine	synthase
yaaX	5234	5530	forward	predicted	protein
yaaA	5683	6459	reverse	protein	that
yaaJ	6529	7959	reverse	putative	transport
talB	8238	9191	forward	transaldolase	B
mog	9306	9893	forward	molybdopterin	adenylyltransferase
satP	9928	10494	reverse	acetate	/
yaaW	10643	11356	reverse	conserved	protein
htgA	10830	11315	forward	predicted	DNA-binding
yaaI	11382	11786	reverse	predicted	protein
dnaK	12163	14079	forward	chaperone	protein
tpke11	14080	14168	forward	Tpke11	[IDA|S|Inferred
tpke11	14080	14168	forward	Tpke11	[IDA|S|Inferred
dnaJ	14168	15298	forward	DnaJ	monomer
insL-1	15445	16557	forward	IS186/IS421	transposase
Phantom	15869	16177	reverse
mokC	16751	16960	reverse	regulatory	peptide
hokC	16751	16903	reverse	HokC,	Gef
sokC	16952	17006	forward	SokC	[IDA|S|Inferred
sokC	16952	17006	forward	SokC	[IDA|S|Inferred
nhaA	17489	18655	forward	NhaA	monomer
nhaR	18715	19620	forward	NhaR	transcriptional
insB-1	19811	20314	reverse	IS1	protein
insAB-1	19811	20508	reverse	InsAB'	transposase
insA-1	20233	20508	reverse	IS1	protein
rpsT	20815	21078	reverse	30S	ribosomal
yaaY	21181	21399	forward	predicted	protein
ribF	21407	22348	forward	bifunctional	riboflavin
ileS	22391	25207	forward	isoleucyl-tRNA	synthetase
lspA	25207	25701	forward	prolipoprotein	signal
fkpB	25826	26275	forward	peptidyl-prolyl	<i>cis-trans</i>
ispH	26277	27227	forward	1-hydroxy-2-methyl-2-(E)-butenyl	4-diphosphate
rihC	27293	28207	forward	ribonucleoside	hydrolase
dapB	28374	29195	forward	4-hydroxy-tetrahydrodipicolinate	reductase
nc9	28509	28620	forward	Nc9	[IE|W|Inferred
nc9	28509	28620	forward	Nc9	[IE|W|Inferred
carA	29651	30799	forward	carbamoyl	phosphate
carB	30817	34038	forward	carbamoyl	phosphate
caiF	34300	34695	forward	CaiF	10564497,8631699,9573142,
caiE	34781	35371	reverse	predicted	acyl
caiD	35377	36162	reverse	crotonobetainyl-CoA	hydratase
caiC	36271	37824	reverse	carnitine-CoA	ligase
caiB	37898	39115	reverse	CaiB	monomer
caiA	39244	40386	reverse	crotonobetainyl-CoA	reductase
caiT	40417	41931	reverse
fixA	42403	43173	forward	predicted	elecron
fixB	43188	44129	forward	predicted	electron
fixC	44180	45466	forward	flavoprotein	(electron
fixX	45463	45750	forward	putative	ferredoxin
yaaU	45807	47138	forward	putative	transport
kefF	47246	47776	forward	regulator	of
kefC	47769	49631	forward	KefC
folA	49823	50302	forward	dihydrofolate	reductase
apaH	50380	51222	reverse	diadenosine	tetraphosphatase
apaG	51229	51606	reverse	hypothetical	protein
rsmA	51609	52430	reverse	16S	rRNA
pdxA	52427	53416	reverse	PdxA
surA	53416	54702	reverse	peptidyl-prolyl	<i>cis-trans</i>
lptD	54755	57109	reverse	outer	membrane
djlA	57364	58179	forward	chaperone	with
yabP	58474	59124	forward	predicted	protein
yabQ	59121	59279	forward	predicted	protein
rluA	59687	60346	reverse	23S	rRNA
rapA	60358	63264	reverse	RNA	polymerase-binding
polB	63429	65780	reverse	DNA	polymerase
araD	65855	66550	reverse	L-ribulose	5-phosphate
araA	66835	68337	reverse	L-arabinose	isomerase
araB	68348	70048	reverse	L-ribulokinase	monomer
araC	70387	71265	forward	AraC	2231717,7768852,
yabI	71351	72115	forward	conserved	inner
thiQ	72229	72927	reverse	thiamin	ABC
thiP	72911	74521	reverse	thiamin	ABC
tbpA	74497	75480	reverse	thiamin	ABC
sroA	75516	75608	reverse	SroA	[IDA|S|Inferred
sroA	75516	75608	reverse	SroA	[IDA|S|Inferred
sgrR	75644	77299	reverse	SgrR	DNA-binding
sgrS	77367	77593	forward	SgrS	[IDA|S|Inferred
sgrS	77367	77593	forward	SgrS	[IDA|S|Inferred
sgrT	77388	77519	forward	SgrT,	regulator
setA	77621	78799	forward	sugar	/
leuD	78848	79453	reverse	LeuD
leuC	79464	80864	reverse	LeuC
leuB	80867	81958	reverse	LeuB
leuA	81958	83529	reverse	2-isopropylmalate	synthase
leuL	83622	83708	reverse	leu	operon
leuO	84368	85312	forward	LeuO	DNA-binding
ilvI	85630	87354	forward	IlvI	3891724,
ilvH	87357	87848	forward	IlvH
fruL	87860	87946	forward
cra	88028	89032	forward	Cra	DNA-binding
mraZ	89634	90092	forward	MraZ	DNA-binding
rsmH	90094	91035	forward	16S	rRNA
ftsL	91032	91397	forward	essential	cell
ftsI	91413	93179	forward	essential	cell
murE	93166	94653	forward	UDP-<i>N</i>-acetylmuramoylalanyl-D-glutamate	2,6-diaminopimelate
murF	94650	96008	forward	D-alanyl-D-alanine-adding	enzyme
mraY	96002	97084	forward	phospho-N-acetylmuramoyl-pentapeptide	transferase
murD	97087	98403	forward	UDP-<i>N</i>-acetylmuramoyl-L-alanine:D-glutamate	ligase
ftsW	98403	99647	forward	essential	cell
murG	99644	100711	forward	N-acetylglucosaminyl	transferase
murC	100765	102240	forward	UDP-<i>N</i>-acetylmuramate-alanine	ligase
ddlB	102233	103153	forward	D-alanine-D-alanine	ligase
ftsQ	103155	103985	forward	essential	cell
ftsA	103982	105244	forward	essential	cell
ftsZ	105305	106456	forward	essential	cell
lpxC	106557	107474	forward	UDP-3-O-acyl-N-acetylglucosamine	deacetylase
secM	107705	108217	forward	secretion	monitor
secA	108279	110984	forward	SecA	2841285,
mutT	111044	111433	forward	8-oxo-dGTP	diphosphatase
b0100	111564	111698	reverse
yacG	111649	111846	reverse	DNA	gyrase
zapD	111856	112599	reverse	cell	division
coaE	112599	113219	reverse	dephospho-CoA	kinase
guaC	113444	114487	forward	GuaC
b0105	114407	114514	reverse
hofC	114522	115724	reverse	inner	membrane
hofB	115714	117099	reverse	protein	involved
ppdD	117109	117549	reverse	prepilin	peptidase
nadC	117752	118645	reverse	quinolinate	phosphoribosyltransferase
ampD	118733	119284	forward	<i>N</i>-acetyl-anhydromuramyl-L-alanine	amidase
ampE	119281	120135	forward	predicted	inner
aroP	120178	121551	reverse	aromatic	amino
pdhR	122092	122856	forward	PdhR	DNA-binding
tp2	122697	122857	reverse	Tp2	[IDA|S|Inferred
tp2	122697	122857	reverse	Tp2	[IDA|S|Inferred
aceE	123017	125680	forward	subunit	of
aceF	125695	127587	forward	AceF	12501174,12651118,1696836,3087386,3101735,327021,3297160,3902834,3903169,6308128,6344073,6803765,6998493,
lpd	127912	129336	forward	E3	monomer
yacH	129407	131260	reverse	putative	membrane
acnB	131615	134212	forward	bifunctional	aconitate
yacL	134388	134750	forward	conserved	protein
speD	134788	135582	reverse	adenosylmethionine	decarboxylase,
speE	135598	136464	reverse	SpeE
yacC	136570	136917	reverse	predicted	protein
cueO	137083	138633	forward	multicopper	oxidase
gcd	138835	141225	reverse	quinoprotein	glucose
hpt	141431	141967	forward	hypoxanthine-guanine	phosphoribosyltransferase
can	142008	142670	reverse	carbonic	anhydrase
yadG	142779	143705	forward	putative	transport
yadH	143702	144472	forward	putative	transport
yadI	144577	145017	forward	AgaX
yadE	145081	146310	forward	predicted	polysaccharide
panD	146314	146694	reverse	PanD	proenzyme,
yadD	146968	147870	forward	predicted	transposase
panC	147944	148795	reverse	pantothenate	synthetase
panB	148807	149601	reverse	3-methyl-2-oxobutanoate	hydroxymethyltransferase
yadC	149715	150953	reverse	predicted	fimbrial-like
yadK	151003	151599	reverse	predicted	fimbrial-like
yadL	151626	152231	reverse	hypothetical	protein
yadM	152243	152812	reverse	predicted	fimbrial-like
htrE	152829	155426	reverse	putative	outer
yadV	155461	156201	reverse	probable	pilin
yadN	156299	156883	reverse	predicted	fimbrial-like
folK	157253	157732	reverse	6-hydroxymethyl-7,8-dihydropterin	pyrophosphokinase
pcnB	157729	159126	reverse	poly(A)	polymerase
gluQ	159186	160112	reverse	glutamyl-Q	tRNA<sup>Asp</sup>
dksA	160149	160604	reverse	RNA	polymerase-binding
sfsA	160782	161486	reverse	predicted	DNA-binding
thpR	161501	162031	reverse	RNA	2',3'-cyclic
hrpB	162105	164534	forward	predicted	ATP-dependent
mrcB	164730	167264	forward	MrcB
fhuA	167484	169727	forward	ferrichrome	/
fhuC	169778	170575	forward	iron	(III)
fhuD	170575	171465	forward	iron	(III)
fhuB	171462	173444	forward	iron	(III)
hemL	173602	174882	reverse	glutamate-1-semialdehyde	aminotransferase
clcA	175107	176528	forward
erpA	176610	176954	forward	essential	respiratory
yadS	177001	177624	reverse	conserved	inner
btuF	177662	178462	reverse	vitamin	B<sub>12</sub>
mtn	178455	179153	reverse	5'-methylthioadenosine/S-adenosylhomocysteine	nucleosidase
dgt	179237	180754	forward	deoxyguanosine	triphosphate
degP	180884	182308	forward	DegP
cdaR	182463	183620	forward	CdaR	DNA-binding
yaeH	183709	184095	reverse	conserved	protein
yaeI	184257	185069	reverse	phosphodiesterase	[APPH|S|Assay
b0165	184987	185118	reverse
dapD	185123	185947	reverse	tetrahydrodipicolinate	succinylase
glnD	185978	188650	reverse	PII	uridylyltransferase
map	188712	189506	reverse	methionine	aminopeptidase
tff	189712	189847	forward	Tff	[IDA|S|Inferred
tff	189712	189847	forward	Tff	[IDA|S|Inferred
rpsB	189874	190599	forward	30S	ribosomal
tsf	190857	191708	forward	protein	chain
pyrH	191855	192580	forward	UMP	kinase
frr	192872	193429	forward	ribosome	recycling
dxr	193521	194717	forward	Dxr
ispU	194903	195664	forward	subunit	of
cdsA	195677	196534	forward	CDP-diglyceride	synthetase
rseP	196546	197898	forward	RseP	zinc
bamA	197928	200360	forward	Outer	Membrane
skp	200482	200967	forward	periplasmic	chaperone
lpxD	200971	201996	forward
fabZ	202101	202556	forward	FabZ
lpxA	202560	203348	forward	LpxA
lpxB	203348	204496	forward	LpxB
rnhB	204493	205089	forward	RNAse	HII,
dnaE	205126	208608	forward	DNA	polymerase
accA	208621	209580	forward	acetyl-CoA	carboxyltransferase,
ldcC	209679	211820	forward	lysine	decarboxylase
yaeR	211877	212266	forward	predicted	lyase
tilS	212331	213629	forward	tRNA<sup>Ile</sup>-lysidine	synthetase
rof	213678	213932	reverse	modulator	of
yaeP	213925	214125	reverse	conserved	protein
yaeQ	214291	214836	forward	conserved	protein
arfB	214833	215255	forward	peptidyl-tRNA	hydrolase,
nlpE	215269	215979	forward	outer	membrane
yaeF	216179	217003	reverse	predicted	lipoprotein
proS	217057	218775	reverse	prolyl-tRNA	synthetase
trmO	218887	219594	reverse	tRNA	m<sup>6</sup>t<sup>6</sup>A37
rcsF	219591	219995	reverse	RcsF	outer
metQ	220113	220928	reverse	L-methionine	/
metI	220968	221621	reverse	L-methionine	/
metN	221614	222645	reverse	L-methionine	/
gmhB	222833	223408	forward	D,D-heptose	1,7-bisphosphate
rrsH	223771	225312	forward	rrsH	16S
ileV	225381	225457	forward	tRNA<SUP>ileV</SUP>
alaV	225500	225575	forward	tRNA<SUP>alaV</SUP>
rrlH	225759	228662	forward	rrlH	23S
rrfH	228756	228875	forward	rrfH	5S
aspU	228928	229004	forward	tRNA<SUP>aspU</SUP>
dkgB	229167	229970	forward	methylglyoxal	reductase/4-nitrobenzaldehyde
yafC	229967	230881	reverse	predicted	DNA-binding
yafD	231122	231922	forward	conserved	protein
yafE	231926	232549	forward	predicted	S-adenosylmethionine-dependent
mltD	232597	233955	reverse	membrane-bound	lytic
gloB	234027	234782	reverse	glyoxalase	II
yafS	234816	235538	forward	predicted	S-adenosyl-L-methionine-dependent
rnhA	235535	236002	reverse	RNase	HI,
dnaQ	236067	236798	forward	DNA	polymerase
aspV	236931	237007	forward	tRNA<SUP>aspV</SUP>
yafT	237335	238120	forward	predicted	aminopeptidase
ykfM	238257	238736	reverse	hypothetical	protein
C0067	238462	238586	forward	C0067	[IDA|S|Inferred
C0067	238462	238586	forward	C0067	[IDA|S|Inferred
yafU	238746	239084	reverse	predicted	inner
yafF	239190	239378	forward	conserved	protein
yafV	239419	240189	reverse	predicted	C-N
ivy	240343	240816	forward	inhibitor	of
fadE	240859	243303	reverse	acyl-CoA	dehydrogenase/acyl-CoA
lpcA	243543	244121	forward	D-sedoheptulose	7-phosphate
yafJ	244327	245094	forward	predicted	amidotransferase
yafK	245065	245805	reverse	conserved	protein
yafQ	245961	246239	reverse	toxin	of
dinJ	246242	246502	reverse	DinJ	antitoxin
yafL	246712	247461	forward	predicted	lipoprotein
rayT	247637	248134	forward	REP-associated	tyrosine
lfhA	248358	250070	reverse	flagellar	system
lafU	250072	250827	forward	flagellar	system
dinB	250898	251953	forward	DNA	polymerase
yafN	252005	252298	forward	antitoxin	of
yafO	252301	252699	forward	ribosome-dependent	mRNA
yafP	252709	253161	forward	predicted	acyltransferase
ykfJ	253467	253733	forward	conserved	protein
prfH	253702	254202	forward	predicted	peptide
pepD	254259	255716	reverse	peptidase	D
gpt	255977	256435	forward	Gpt
frsA	256527	257771	forward	fermentation/respiration	switch
crl	257829	259006	forward	RNA	polymerase
insB9	257923	258426	reverse	IS1	transposase
insA9	258345	258620	reverse	IS1	repressor
phoE	259045	260100	reverse	PhoE
proB	260388	261491	forward	glutamate	5-kinase
proA	261503	262756	forward	glutamate-5-semialdehyde	dehydrogenase
thrW	262871	262946	forward	tRNA<sup>thrW</sup>
ykfI	263328	263669	reverse	CP4-6	prophage;
yafW	263690	264007	reverse	antitoxin	of
ykfH	264026	264247	reverse	predicted	protein
ykfG	264256	264732	reverse	CP4-6	prophage;
yafX	264748	265206	reverse	CP4-6	prophage;
ykfF	265304	265543	reverse	CP4-6	prophage;
ykfB	265620	266087	reverse	CP4-6	prophage;
yafY	266110	266553	reverse	CP4-6	prophage;
ykfL	266553	266774	reverse
ykfK	266776	266967	reverse
yafZ	267184	268005	reverse	CP4-6	prophage;
ykfA	268097	268960	reverse	CP4-6	prophage;
perR	269289	270182	reverse	PerR	transcriptional
insN-1	270242	270646	forward	CP4-6	prophage;
insI-1	270603	271754	forward	transposase	of
insO-1	271830	272255	forward	CP4-6	prophage;
eyeA	272580	272654	forward	EyeA
eyeA	272580	272654	forward	EyeA
ykfC	272847	273992	forward	CP4-6	prophage;
insH-1	274101	275117	reverse	CP4-6	prophage;
mmuP	275325	276728	forward	<i>S</i>-methyl-L-methionine	transporter
mmuM	276715	277647	forward	homocysteine	<i>S</i>-methyltransferase
afuC	277756	278802	reverse	CP4-6	prophage;
afuB	278814	279176	reverse	AfuB	pseudogene;
insB-2	279178	279681	reverse	IS1	protein
insAB-2	279178	279875	reverse	InsAB'	transposase
insA-2	279600	279875	reverse	IS1	protein
ykgN	280024	280362	reverse	predicted	IS
yagB	280385	280735	reverse	CP4-6	prophage;
yagA	280829	281983	reverse	CP4-6	prophage;
yagE	282278	283186	forward	CP4-6	prophage;
yagF	283201	285168	forward	CP4-6	prophage;
yagG	285395	286777	forward	putative	transport
yagH	286789	288399	forward	CP4-6	prophage;
yagI	288404	289162	reverse	CP4-6	prophage;
argF	289301	290305	reverse	ArgF
insB-3	290649	291152	reverse
insAB-3	290649	291346	reverse	InsAB'	transposase
insA-3	291071	291346	reverse	IS1	protein
yagJ	291500	292231	forward	CP4-6	prophage;
yagK	292322	292948	reverse	CP4-6	prophage;
yagL	293220	293918	reverse	CP4-6	prophage;
yagM	293945	294799	reverse	CP4-6	prophage;
yagN	295139	295579	reverse	CP4-6	prophage;
intF	295696	297096	reverse	CP4-6	prophage;
nc1	297137	297304	reverse	Nc1	[IE|W|Inferred
nc1	297137	297304	reverse	Nc1	[IE|W|Inferred
yagP	297381	297791	reverse	predicted	transcriptional
paoD	297770	298726	reverse	molybdenum	cofactor
paoC	298736	300934	reverse	aldehyde	dehydrogenase:
paoB	300931	301887	reverse	aldehyde	dehydrogenase,
paoA	301884	302573	reverse	aldehyde	dehydrogenase,
yagU	302991	303605	forward	inner	membrane
ykgJ	303853	304182	reverse	predicted	ferredoxin
ecpE	304495	305205	reverse	<i>E.	coli</i>
ecpD	305174	306817	reverse	polymerized	tip
ecpC	306807	309332	reverse	outer	membrane
ecpB	309358	310026	reverse	<i>E.	coli</i>
ecpA	310084	310671	reverse	<i>E.	coli</i>
ecpR	310746	311336	reverse	MatA	DNA-binding
ykgL	312112	312339	forward	predicted	protein
ykgO	312374	312514	reverse	predicted	ribosomal
ykgM	312514	312777	reverse	predicted	ribosomal
ykgR	313141	313242	reverse	small	membrane
eaeH	314357	315244	forward	attaching	and
insEF-1	315282	316453	forward	IS3	element
insE-1	315282	315590	forward	IS3	element
insF-1	315587	316453	forward	IS3	element
ykgA	316450	317136	reverse	predicted	DNA-binding
ykgQ	317439	317567	forward
rclC	317726	318319	reverse	conserved	inner
rclB	318331	318567	reverse	predicted	protein,
rclA	318676	320001	reverse	predicted	oxidoreductase
rclR	320227	321081	forward	RclR	DNA-binding
ykgE	321608	322327	forward	predicted	oxidoreductase
ykgF	322338	323765	forward	predicted	amino
ykgG	323758	324453	forward	predicted	protein
b0309	324408	324620	reverse
ykgH	324696	325364	reverse	predicted	inner
betA	325577	327247	reverse	choline	dehydrogenase
betB	327261	328733	reverse	betaine	aldehyde
betI	328747	329334	reverse	BetI	DNA-binding
betT	329463	331496	forward	choline:H<sup>+</sup>	symporter
pdeL	332371	333459	forward	phosphodiesterase,	c-di-GMP-specific
yahB	333501	334433	reverse	predicted	DNA-binding
yahC	334525	335022	reverse	predicted	inner
yahD	335280	335885	forward	predicted	transcriptional
yahE	335925	336788	forward	predicted	protein
yahF	336778	338325	forward	predicted	acyl-CoA
yahG	338325	339743	forward	conserved	protein
yahH	339793	340089	forward	predicted	protein
yahI	340165	341115	forward	predicted	carbamate
yahJ	341125	342507	forward	predicted	deaminase
yahK	342884	343933	forward	aldehyde	reductase,
yahL	344176	344991	forward	predicted	protein
yahM	345404	345649	forward	predicted	protein
yahN	345666	346337	reverse	putative	transporter,
yahO	346484	346759	forward	predicted	protein
prpR	346857	348443	reverse	PrpR	DNA-binding
prpB	348682	349572	forward	2-methylisocitrate	lyase
prpC	350012	351181	forward	2-methylcitrate	synthase
prpD	351215	352666	forward	2-methylcitrate	dehydratase
prpE	352706	354592	forward	propionyl-CoA	synthetase
codB	354922	356181	forward	cytosine	transporter
codA	356171	357454	forward	8450832,
cynR	357791	358690	reverse	CynR	DNA-binding
cynT	358799	359458	forward	carbonic	anhydrase
cynS	359489	359959	forward	cyanase	monomer
cynX	359992	361146	forward	cyanate	transporter
lacA	361249	361860	reverse	galactoside	O-acetyltransferase
lacY	361926	363179	reverse	lactose	/
lacZ	363231	366305	reverse	&beta;-galactosidase	monomer
lacI	366428	367510	reverse	LacI	DNA-binding
mhpR	367587	368420	reverse	MhpR	transcriptional
mhpA	368611	370275	forward	3-(3-hydroxyphenyl)propionate	2-hydroxylase
mhpB	370277	371221	forward	3-(2,3-dihydroxyphenyl)propionate	dioxygenase
mhpC	371239	372105	forward	2-hydroxy-6-ketonona-2,4-dienedioate	hydrolase
mhpD	372115	372924	forward
mhpF	372921	373871	forward	acetaldehyde	dehydrogenase
mhpE	373868	374881	forward	4-hydroxy-2-ketovalerate	aldolase
mhpT	375459	376670	forward	3-hydroxyphenylpropionate	/
yaiL	376772	377311	forward	nucleoprotein/polynucleotide-associated	enzyme
frmB	377535	378368	reverse	<i>S</i>-formylglutathione	hydrolase
frmA	378462	379571	reverse	FrmA
frmR	379606	379881	reverse	regulator	protein
yaiO	380069	380842	reverse	outer	membrane
yaiX	380844	381059	reverse	predicted	acyl
insCD-1	381306	382579	forward	IS2	element
insC-1	381306	381716	forward	IS2	element
insD-1	381674	382579	forward	IS2	element
yaiF	382504	382890	reverse	predicted	protein
yaiP	382739	383935	reverse	predicted	glucosyltransferase
yaiS	384059	384616	reverse	conserved	protein
tauA	385232	386194	forward	taurine	ABC
tauB	386207	386974	forward	taurine	ABC
tauC	386971	387798	forward	taurine	ABC
tauD	387795	388646	forward	taurine	dioxygenase
hemB	388753	389727	reverse	porphobilinogen	synthase
ykiB	389897	390115	reverse
yaiT	390251	391711	forward	predicted	protein
insEF-2	391739	392910	reverse	IS3	element
insF-2	391739	392605	reverse
insE-2	392602	392910	reverse	IS3	element
yaiU	393015	394418	forward	predicted	protein
yaiV	394461	395129	forward	predicted	DNA-binding
ampH	395130	396287	reverse	DD-endopeptidase/DD-carboxypeptidase
sbmA	396639	397859	forward
yaiW	397872	398966	forward	surface	exposed
yaiY	399025	399333	reverse	inner	membrane
yaiZ	399593	399805	forward	predicted	inner
ddlA	399829	400923	reverse	D-alanine-D-alanine	ligase
iraP	401386	401646	forward	anti-adaptor	protein
phoA	401747	403162	forward	PhoA	11884134,13666805,323853,4319108,4879556,4979102,6273802,6339478,7012129,8520475,8652582,
psiF	403281	403601	forward	conserved	protein
dgcC	403703	404818	forward	diguanylate	cyclase
proC	404835	405644	reverse	pyrroline-5-carboxylate	reductase
yaiI	405764	406222	forward	conserved	protein
aroL	406405	406929	forward	shikimate	kinase
yaiA	406979	407170	forward	predicted	protein
aroM	407428	408105	forward	conserved	protein
yaiE	408177	408461	forward	conserved	protein
ykiA	408609	408950	forward	predicted	protein
rdgC	409108	410019	reverse	nucleoid-associated	protein
mak	410144	411052	forward	manno(fructo)kinase
araJ	411297	412481	reverse	putative	transport
sbcC	412607	415753	reverse	ATP	dependent,
sbcD	415750	416952	reverse	ATP	dependent,
phoB	417142	417831	forward	PhoB	transcriptional
phoR	417889	419184	forward	PhoR
brnQ	419591	420910	forward	branched	chain
proY	420986	422359	forward	proline:H+	symporter
malZ	422518	424332	forward	maltodextrin	glucosidase
acpH	424337	424918	reverse	acyl	carrier
queA	425011	426081	forward	S-adenosylmethionine:tRNA	ribosyltransferase-isomerase
tgt	426137	427264	forward	tRNA-guanine	transglycosylase
yajC	427287	427619	forward	YajC	[IGI|W|Inferred
secD	427647	429494	forward	SecD
secF	429505	430476	forward	SecF
yajD	430605	430952	forward	conserved	protein
tsx	431129	432013	reverse	nucleoside	channel;
yajI	432312	432851	reverse	predicted	lipoprotein
nrdR	433002	433451	forward	NrdR	transcriptional
ribD	433455	434558	forward	fused	diaminohydroxyphosphoribosylaminopyrimidine
ribE	434647	435117	forward	RibE
nusB	435137	435556	forward	transcription	antitermination
thiL	435634	436611	forward	thiamine	monophosphate
pgpA	436589	437107	forward	phosphatidylglycerophosphatase	A
yajO	437161	438135	reverse	novel	1-deoxyxylulose-5-phosphate
dxs	438315	440177	reverse	1-deoxyxylulose-5-phosphate	synthase
ispA	440202	441101	reverse	geranyl	diphosphate
xseB	441101	441343	reverse	exonuclease	VII,
thiI	441549	442997	forward	ThiI
yajL	443051	443641	reverse	amino	acid
panE	443604	444515	reverse	2-dehydropantoate	2-reductase
yajQ	444683	445174	forward	nucleotide	binding
yajR	445302	446666	reverse	putative	transport
cyoE	446815	447705	reverse	heme	O
cyoD	447717	448046	reverse	cytochrome	<i>bo</i>
cyoC	448046	448660	reverse	cytochrome	<i>bo</i>
cyoB	448650	450641	reverse	cytochrome	<i>bo</i>
cyoA	450663	451610	reverse	cytochrome	<i>bo</i>
ampG	452070	453545	reverse	muropeptide:H<sup>+</sup>	symporter
yajG	453589	454167	reverse	predicted	lipoprotein
bolA	454472	454789	forward	BolA	DNA-binding
tig	455133	456431	forward	chaperone	protein
clpP	456677	457300	forward	ClpP
clpX	457426	458700	forward	ClpX
sraA	458728	458784	reverse	SraA	[IDA|S|Inferred
sraA	458728	458784	reverse	SraA	[IDA|S|Inferred
lon	458888	461242	forward	Lon
hupB	461451	461723	forward	transcriptional	dual
ppiD	461915	463786	forward	periplasmic	folding
ybaV	463937	464308	forward	periplasmic	protein
fadM	464402	464800	forward	thioesterase	III
queC	464852	465547	reverse	7-cyano-7-deazaguanine	synthase
ybaE	465612	467312	reverse	putative	transport
cof	467412	468230	forward	pyridoxal	phosphatase/HMP-PP
ybaO	468383	468841	forward	predicted	DNA-binding
mdlA	468871	470643	forward	putative	transport
mdlB	470636	472417	forward	putative	transport
glnK	472598	472936	forward	GlnK	8843440,
amtB	472966	474252	forward	AmtB	monomer
tesB	474301	475161	reverse	TesB
ybaY	475379	475951	forward	predicted	outer
atl	475982	476371	reverse	DNA	base-flipping
ffs	476448	476561	forward	Ffs	[IDA|S|Inferred
ffs	476448	476561	forward	Ffs	[IDA|S|Inferred
ybaA	476672	477025	forward	conserved	protein
pdeB	477067	478617	reverse	predicted	c-di-GMP-specific
ylaC	478781	479251	reverse	predicted	inner
maa	479367	479918	reverse	maltose	<i>O</i>-acetyltransferase
hha	480090	480308	reverse	haemolysin	expression
tomB	480334	480708	reverse	protein	that
acrB	481254	484403	reverse	AcrAB-TolC	multidrug
acrA	484426	485619	reverse	AcrAB-TolC	multidrug
acrR	485761	486408	forward	AcrR	DNA-binding
mscK	486536	489898	forward	potassium	dependent
ybaM	490110	490271	reverse	small	protein
priC	490285	490812	reverse	primosomal	replication
ybaN	490882	491259	forward	conserved	inner
apt	491412	491963	forward	adenine	phosphoribosyltransferase
dnaX	492092	494023	forward	DNA	polymerase
ybaB	494076	494405	forward	conserved	DNA-binding
recR	494405	495010	forward	recombination	and
htpG	495120	496994	forward	HtpG	monomer
adk	497175	497819	forward	adenylate	kinase
nc2	497801	497945	forward	Nc2	[IE|W|Inferred
nc2	497801	497945	forward	Nc2	[IE|W|Inferred
hemH	498055	499017	forward	ferrochelatase
aes	499014	499973	reverse	acetyl	esterase
gsk	500125	501429	forward	7665468,7721718,
ybaL	501562	503238	reverse	putative	transport
fsr	503476	504696	reverse	fosmidomycin	efflux
ushA	504914	506566	forward	UDP-sugar	hydrolase/5'-ribonucleotidase/5'-deoxyribonucleotidase
ybaK	506603	507082	reverse	Cys-tRNA<sup>Pro</sup>	and
chiX	507204	507287	forward	MicM	[IDA|S|Inferred
chiX	507204	507287	forward	MicM	[IDA|S|Inferred
ybaP	507286	508080	reverse	conserved	protein
ybaQ	508218	508559	forward	predicted	DNA-binding
copA	508875	511379	reverse	Cu<sup>+</sup>	efflux
ybaS	511641	512573	forward	glutaminase
ybaT	512576	513868	forward	putative	transport
cueR	513993	514400	forward	CueR	transcriptional
ybbJ	514401	514859	reverse	conserved	inner
qmcA	514856	515773	reverse	predicted	protease,
fetA	515919	516596	forward	ABC	transporter
fetB	516583	517362	forward	ABC	transporter
ybbN	517425	518279	reverse	chaperone	and
ybbO	518340	519149	reverse	NADP<sup>+</sup>-dependent	aldehyde
tesA	519139	519765	reverse
ybbA	519733	520419	forward	putative	transport
ybbP	520416	522830	forward	putative	transport
rhsD	523261	527541	forward	RhsD	protein
ybbC	527581	527949	forward	predicted	protein
ylbH	527949	528659	forward	conserved	protein,
ybbD	528640	528900	forward	predicted	protein
Phantom	528939	529130	forward
ylbG	529645	530016	reverse	predicted	DNA-binding
ybbB	530132	531226	reverse	tRNA	2-selenouridine
allS	531295	532221	reverse	AllS	transcriptional
allA	532451	532933	forward	ureidoglycolate	lyase
allR	533011	533826	forward	AllR	DNA-binding
gcl	533916	535697	forward	glyoxylate	carboligase
hyi	535710	536486	forward
glxR	536586	537464	forward	tartronate	semialdehyde
ybbW	537633	539087	forward	putative	transporter,
allB	539147	540508	forward	allantoinase	monomer
ybbY	540565	541866	forward	putative	transport
glxK	541888	543033	forward	glycerate	kinase
allE	543261	544046	reverse	<i>S</i>-ureidoglycine	aminohydrolase
allC	544057	545292	reverse	allantoate	amidohydrolase
allD	545314	546363	reverse	ureidoglycolate	dehydrogenase
fdrA	546680	548347	forward	predicted	acyl-CoA
ylbE	548357	549616	forward	uncharacterized	protein
ylbF	549627	550442	forward	conserved	protein
ybcF	550439	551332	forward	predicted	carbamate
purK	551527	552594	reverse	N5-carboxyaminoimidazole	ribonucleotide
purE	552591	553100	reverse	PurE
lpxH	553218	553940	reverse	UDP-2,3-diacylglucosamine	hydrolase
ppiB	553943	554437	reverse	peptidyl-prolyl	<i>cis-trans</i>
cysS	554611	555996	forward	cysteinyl-tRNA	synthetase
ybcI	556032	556553	reverse	conserved	inner
ybcJ	556661	556873	reverse	predicted	RNA-binding
folD	556875	557741	reverse
sfmA	558212	558754	forward	predicted	fimbrial-like
sfmC	558974	559666	forward	predicted	pilin
sfmD	559697	562300	forward	predicted	outer
sfmH	562342	563319	forward	predicted	fimbrial-like
sfmF	563330	563845	forward	predicted	fimbrial-like
fimZ	563848	564480	reverse	FimZ	transcriptional
argU	564723	564799	forward	tRNA<SUP>argU</SUP>
intD	564815	565978	reverse	DLP12	prophage;
Phantom	565972	566532	forward
ybcC	566098	566361	reverse	DLP12	prophage;
ybcD	566451	566687	forward	DLP12	prophage;
insEF-3	566833	568004	forward	IS3	element
insE-3	566833	567141	forward	DLP12	prophage;
insF-3	567138	568004	forward
renD	568062	568247	forward	DLP12	prophage;
emrE	568315	568647	forward
ybcK	568902	570428	forward	DLP12	prophage;
ybcL	570893	571444	forward	DLP12	prophage;
ybcM	571454	572251	forward	DLP12	prophage;
ylcH	572368	572469	forward	DLP12	prophage;
ybcN	572466	572921	forward	DLP12	prophage;
ninE	572921	573091	forward	DLP12	prophage,
ybcO	573084	573374	forward	DLP12	prophage;
rusA	573371	573733	forward	endodeoxyribonuclease	RUS
ylcG	573730	573870	forward	DLP12	prophage;
ybcQ	573956	574339	forward	DLP12	prophage;
ipeX	574365	574531	reverse	IpeX	[IE|W|Inferred
ipeX	574365	574531	reverse	IpeX	[IE|W|Inferred
insH-2	574737	575753	reverse	DLP12	prophage;
nmpC	575758	576825	reverse	outer	membrane
essD	577398	577613	forward	DLP12	prophage;
rrrD	577613	578110	forward	DLP12	prophage;
rzpD	578107	578568	forward	DLP12	prophage;
rzoD	578327	578509	forward	DLP12	prophage;
borD	578600	578893	reverse	bacteriophage	lambda
ybcV	579184	579594	reverse	DLP12	prophage;
ybcW	579880	580086	forward	DLP12	prophage;
ylcI	580251	580445	reverse	hypothetical	protein
nohB	580834	581379	forward	DLP12	prophage;
tfaD	581534	582097	forward	DLP12	prophage;
ybcY	582152	582736	reverse	DLP12	prophage;
tfaX	582875	583060	forward	DLP12	prophage;
appY	583681	584430	forward	AppY	DNA-binding
ompT	584680	585633	reverse	outer	membrane
envY	586147	586908	reverse	EnvY	DNA-binding
ybcH	587091	587981	reverse	predicted	protein
nfrA	587982	590954	reverse	bacteriophage	N4
nfrB	590941	593178	reverse	bacteriophage	N4
cusS	593328	594770	reverse	CusS	sensory
cusR	594760	595443	reverse	CusR	transcriptional
cusC	595600	596973	forward	copper	/
cusF	597131	597463	forward	copper	/
cusB	597479	598702	forward	copper	/
cusA	598714	601857	forward	copper	/
pheP	601959	603335	forward	phenylalanine:H<sup>+</sup>	symporter
ybdG	603416	604663	reverse	mechanosensitive	channel
nfsB	604771	605424	reverse	NAD(P)H	nitroreductase
ybdF	605518	605886	reverse	conserved	protein
ybdJ	605951	606199	reverse	predicted	inner
ybdK	606265	607383	reverse	carboxylate-amine	ligase
sokE	607734	607792	reverse	SokE	[IDA|S|Inferred
sokE	607734	607792	reverse	SokE	[IDA|S|Inferred
hokE	607836	607988	forward	HokE	[IE|W|Inferred
insL-2	608065	609177	forward	IS186/IS421	transposase
entD	609459	610079	reverse	phosphopantetheinyl	transferase/phosphopantetheinyl
fepA	610254	612494	reverse	ferric	enterobactin
fes	612737	613939	forward	enterochelin	esterase
ybdZ	613942	614160	forward	MbtH-like	protein
entF	614157	618038	forward	apo-serine	activating
fepE	618254	619387	forward	ferric	enterobactin
fepC	619384	620199	reverse	ferric	enterobactin
fepG	620196	621188	reverse	ferric	enterobactin
fepD	621185	622189	reverse	ferric	enterobactin
entS	622300	623550	forward	enterobactin	efflux
fepB	623554	624510	reverse	ferric	enterobactin
entC	624885	626060	forward	isochorismate	synthase
entE	626070	627680	forward	EntE
entB	627694	628551	forward	EntB	monomer
entA	628551	629297	forward	EntA
entH	629300	629713	forward	proofreading	thioesterase
cstA	629894	631999	forward	peptide	transporter
ybdD	632182	632379	forward	conserved	protein
ybdH	632389	633477	reverse	predicted	oxidoreductase
ybdL	633586	634746	forward	methionine-oxo-acid	transaminase,
ybdM	634747	635376	reverse	conserved	protein
ybdN	635349	636569	reverse	conserved	protein
ybdO	636716	637618	reverse	predicted	DNA-binding
dsbG	637827	638573	reverse	DsbG<SUB>reduced</SUB>
ahpC	638945	639508	forward	alkyl	hydroperoxide
ahpF	639753	641318	forward	alkyl	hydroperoxide
uspG	641439	641867	reverse	universal	stress
ybdR	642088	643326	forward	predicted	oxidoreductase,
Phantom	643407	643868	forward
rnk	643557	643967	reverse	regulator	of
rna	644197	645003	reverse	RNase	I,
citT	645117	646580	reverse	citrate:succinate	antiporter
citG	646631	647509	reverse	triphosphoribosyl-dephospho-CoA	synthase
citX	647484	648035	reverse	apo-citrate	lyase
citF	648039	649571	reverse	citrate	lyase,
citE	649582	650490	reverse	citrate	lyase,
citD	650487	650783	reverse	citrate	lyase,
citC	650798	651856	reverse	citrate	lyase
dpiB	652235	653893	forward	DpiB	sensory
dpiA	653862	654542	forward	DpiA	transcriptional
dcuC	654583	655968	reverse	dicarboxylate	transporter
pagP	656557	657117	forward	PagP	monomer
cspE	657292	657501	forward	transcription	antiterminator
crcB	657555	657938	reverse	F<sup>-</sup>	efflux
ybeM_1	658031	658258	forward	predicted	protein
ybeM_2	658255	658818	forward	predicted	protein
tatE	658947	659150	forward	twin	arginine
lipA	659251	660216	reverse	lipoyl	synthase
ybeF	660425	661378	reverse	predicted	DNA-binding
lipB	661637	662278	reverse	lipoyl(octanoyl)	transferase
ybeD	662379	662642	reverse	conserved	protein
dacA	662752	663963	reverse	D-alanyl-D-alanine	carboxypeptidase,
rlpA	664102	665190	reverse	rare	lipoprotein
mrdB	665201	666313	reverse	rod	shape-determining
mrdA	666316	668217	reverse	cell	shape;
rlmH	668248	668715	reverse	23S	rRNA
rsfS	668719	669036	reverse	ribosomal	silencing
cobC	669296	669907	reverse	predicted	adenosylcobalamin
nadD	669931	670572	reverse	nicotinate-mononucleotide	adenylyltransferase
holA	670574	671605	reverse	DNA	polymerase
lptE	671605	672186	reverse	outer	membrane
leuS	672201	674783	reverse	leucyl-tRNA	synthetase
ybeL	675018	675500	forward	conserved	protein
ybeQ	675570	676547	reverse	conserved	protein
ybeR	676711	677418	forward	predicted	protein
djlB	677415	678842	forward	predicted	chaperone
ybeT	678852	679406	reverse	conserved	outer
ybeU	679508	680215	forward	predicted	tRNA
djlC	680212	681663	forward	Hsc56,	co-chaperone
hscC	681723	683393	reverse	Hsc62,	Hsp70
rihA	683477	684412	reverse	ribonucleoside	hydrolase
gltL	684530	685255	reverse	glutamate	/
gltK	685255	685929	reverse	glutamate	/
gltJ	685929	686669	reverse	glutamate	/
sroC	686681	686843	reverse	SroC	[IDA|S|Inferred
sroC	686681	686843	reverse	SroC	[IDA|S|Inferred
gltI	686839	687747	reverse	glutamate	/
insH-3	687997	689013	reverse	IS5	transposase
lnt	689343	690881	reverse	apolipoprotein	N-acyltransferase
ybeX	690906	691784	reverse	putative	transport
ybeY	691874	692341	reverse	endoribonuclease	involved
ybeZ	692338	693417	reverse	predicted	protein
miaB	693531	694955	reverse	isopentenyl-adenosine	A37
ubiF	695101	696276	forward	2-octaprenyl-3-methyl-6-methoxy-1,4-benzoquinone	hydroxylase
glnX	696430	696504	reverse	tRNA<sup>Gln2</sup>
glnV	696542	696616	reverse	tRNA<sup>Gln2</sup>
metU	696664	696740	reverse	tRNA<SUP>metU</SUP>
glnW	696756	696830	reverse	tRNA<sup>Gln1</sup>
glnU	696865	696939	reverse	tRNA<sup>Gln1</sup>
leuW	696963	697047	reverse	tRNA<SUP>leuW</SUP>
metT	697057	697133	reverse	tRNA<SUP>metT</SUP>
asnB	697513	699177	reverse	AsnB	1973930,
umpH	699574	700326	reverse	UMP	phosphatase
nagC	700374	701594	reverse	NagC	DNA-binding
nagA	701603	702751	reverse	<i>N</i>-acetylglucosamine-6-phosphate	deacetylase
nagB	702811	703611	reverse	glucosamine-6-phosphate	deaminase
nagE	703944	705890	forward	NagE
glnS	706093	707757	forward	glutaminyl-tRNA	synthetase
chiP	708334	709740	forward	chitobiose	outer
ybfN	709790	710116	forward	predicted	lipoprotein
fur	710200	710646	reverse	Fur	transcriptional
uof	710639	710725	reverse	RyhB-regulated	<i>fur</i>
fldA	710935	711465	reverse	flavodoxin	1
ybfE	711605	711898	reverse	LexA-regulated	protein
ybfF	712038	712802	reverse	esterase	[APPH|S|Assay
seqA	712987	713532	forward	SeqA,	negative
pgm	713558	715198	forward	phosphoglucomutase
ybfP	715412	715906	forward	predicted	protein
ybfG	715947	716357	reverse	predicted	protein
ybfH	716388	716597	reverse	predicted	protein
potE	716946	718265	reverse	putrescine:H<sup>+</sup>	symporter
speF	718262	720460	reverse	ornithine	decarboxylase,
ybfK	720583	720840	forward	hypothetical	protein
kdpE	721056	721733	reverse	KdpE	transcriptional
kdpD	721730	724414	reverse	KdpD
kdpC	724407	724979	reverse	K<sup>+</sup>	transporting
kdpB	724988	727036	reverse	K<sup>+</sup>	transporting
kdpA	727059	728732	reverse	K<sup>+</sup>	transporting
kdpF	728732	728821	reverse	K<sup>+</sup>	transporting
ybfA	729134	729340	forward	predicted	protein
rhsC	729583	733776	forward	RhsC	protein
Phantom	733370	733591	forward
ybfB	733776	734102	forward	predicted	inner
ybfO	734220	735653	forward	conserved	protein,
ybfC	735650	736219	forward	predicted	protein
ybfQ	736445	736699	forward	predicted	transposase
ybfL	736900	737961	forward	predicted	transposase;
ybfD	738092	738853	forward	putative	DNA
ybgA	739001	739510	forward	conserved	protein
phr	739507	740925	forward	deoxyribodipyrimidine	photolyase
dtpD	741075	742556	reverse	dipeptide:H<sup>+</sup>	symporter
ybgI	742827	743570	forward	conserved	metal-binding
ybgJ	743593	744249	forward	predicted	enzyme
ybgK	744243	745175	forward	predicted	enzyme
ybgL	745165	745899	forward	predicted	lactam
nei	745935	746726	forward	endonuclease	VIII
abrB	746723	747769	reverse	predicted	regulator
ybgO	747921	748982	reverse	predicted	fimbrial-like
ybgP	748979	749707	reverse	putative	fimbrial
ybgQ	749722	752169	reverse	predicted	outer
ybgD	752229	752795	reverse	predicted	fimbrial-like
gltA	753185	754468	reverse	citrate	synthase
sdhC	755177	755566	forward	succinate:quinone	oxidoreductase,
sdhD	755560	755907	forward	succinate:quinone	oxidoreductase,
sdhA	755907	757673	forward	succinate:quinone	oxidoreductase,
sdhB	757689	758405	forward	succinate:quinone	oxidoreductase,
b0725	758464	758724	forward
sucA	758706	761507	forward	subunit	of
sucB	761522	762739	forward	SucB	6376124,
sucC	763014	764180	forward	succinyl-CoA	synthetase,
sucD	764180	765049	forward	succinyl-CoA	synthetase,
mngR	765153	765875	reverse	MngR	7805834,
mngA	765984	767960	forward	2-<i>O</i>-&alpha;-mannosyl-D-glycerate	PTS
mngB	767978	770611	forward	&alpha;-mannosidase	14645248,
cydA	771458	773026	forward	cytochrome	<i>bd</i>-I
cydB	773042	774181	forward	cytochrome	<i>bd</i>-I
cydX	774196	774309	forward	cytochrome	<i>bd</i>-I
ybgE	774309	774602	forward	conserved	inner
ybgC	774752	775156	forward	esterase/thioesterase	[APPH|S|Assay
tolQ	775153	775845	forward	TolQ	-
tolR	775849	776277	forward	TolR	-
tolA	776342	777607	forward	TolA	-
tolB	777740	779032	forward	TolB	-
pal	779067	779588	forward	Pal	-
cpoB	779598	780389	forward	periplasmic	protein
lysT	780554	780629	forward	tRNA<SUP>lysT</SUP>
valT	780765	780840	forward	tRNA<SUP>valT</SUP>
lysW	780843	780918	forward	tRNA<SUP>lysW</SUP>
valZ	781068	781143	forward	tRNA<SUP>valZ</SUP>	[TAS|W|Traceable
lysY	781147	781222	forward	tRNA<SUP>lysY</SUP>	[TAS|W|Traceable
lysZ	781369	781444	forward	tRNA<SUP>lysZ</SUP>	[TAS|W|Traceable
lysQ	781577	781652	forward	tRNA<SUP>lysQ</SUP>	[TAS|W|Traceable
nadA	782085	783128	forward
pnuC	783166	783885	forward	nicotinamide	riboside
zitB	783882	784823	reverse	Zn<sup>2+</sup>	/
ybgS	784937	785317	reverse	conserved	protein
aroG	785633	786685	forward	AroG	26682,2903857,
gpmA	786843	787595	reverse	2,3-bisphosphoglycerate-dependent	phosphoglycerate
galM	787797	788837	reverse	galactose-1-epimerase
galK	788831	789979	reverse	galactokinase	12816414,13914787,15239057,15975511,21445255,3158881,8382990,
galT	789983	791029	reverse	galactose-1-phosphate	uridylyltransferase
galE	791039	792055	reverse	UDP-glucose	4-epimerase
modF	792316	793788	reverse	putative	transport
modE	793856	794644	reverse	ModE
acrZ	794773	794922	forward	small	membrane
modA	795089	795862	forward	molybdate	ABC
modB	795862	796551	forward	molybdate	ABC
modC	796554	797612	forward	molybdate	ABC
ybhA	797613	798431	reverse	pyridoxal	phosphatase/fructose
pgl	798586	799581	forward	6-phosphogluconolactonase	4552019,
ybhD	799622	800638	reverse	predicted	DNA-binding
ybhH	800759	801811	forward	conserved	protein
ybhI	801887	803320	forward	putative	transport
ybhJ	803503	805764	forward	predicted	hydratase
ybhC	805998	807281	reverse	outer	membrane
ybhB	807433	807909	reverse	predicted	kinase
bioA	807968	809257	reverse	adenosylmethionine-8-amino-7-oxononanoate	aminotransferase
bioB	809344	810384	forward	biotin	synthase
bioF	810381	811535	forward	8-amino-7-oxononanoate	synthase
bioC	811522	812277	forward	malonyl-[acp]	methyltransferase
bioD	812270	812947	forward	dethiobiotin	synthetase
ybhU	813114	813251	reverse
uvrB	813526	815547	forward	DNA	repair;
ybhK	815739	816647	reverse	predicted	transferase
moaA	817044	818033	forward	molybdopterin	biosynthesis
moaB	818055	818567	forward	MoaB	protein
moaC	818570	819055	forward	MoaC	monomer
moaD	819048	819293	forward	molybdopterin	synthase
moaE	819295	819747	forward	molybdopterin	synthase
ybhL	819884	820588	forward	predicted	inner
ybhM	820793	821506	forward	conserved	inner
ybhN	821542	822498	reverse	conserved	inner
clsB	822498	823739	reverse	cardiolipin	synthase
ybhP	823736	824497	reverse	predicted	DNase
ybhQ	824630	825040	forward	predicted	inner
ybhR	825002	826108	reverse	putative	transport
ybhS	826119	827252	reverse	putative	transport
ybhF	827245	828981	reverse	putative	transport
ybhG	828974	829972	reverse	predicted	membrane
ybiH	829972	830643	reverse	predicted	DNA-binding
rhlE	830872	832236	forward	ATP-dependent	RNA
ybiA	832468	832950	reverse	conserved	protein
dinG	833070	835220	forward	ATP-dependent	helicase
ybiB	835248	836210	forward	nonspecific	DNA
ybiC	836351	837436	forward	predicted	dehydrogenase
ybiJ	837665	837925	reverse	predicted	protein
ybiI	838190	838456	reverse	conserved	protein
ybiX	838530	839207	reverse	conserved	protein
fiu	839249	841531	reverse	putative	outer
mcbA	841796	842056	reverse	protein	involved
rlmF	842332	843258	forward	23S	rRNA
ybiO	843255	845480	reverse	mechanosensitive	channel
glnQ	845741	846463	reverse	glutamine	ABC
glnP	846460	847119	reverse	glutamine	ABC
glnH	847258	848004	reverse	glutamine	ABC
dps	848408	848911	reverse	stationary	phase
rhtA	849210	850097	reverse	threonine	/
ompX	850450	850965	forward	outer	membrane
opgE	851014	852597	reverse	phosphoethanolamine	transferase
yliL	852671	852940	forward
rybA	852725	853064	reverse	RybA	[IDA|S|Inferred
rybA	852725	853064	reverse	RybA	small
rybA	852725	853064	reverse	RybA	[IDA|S|Inferred
mntS	852869	852997	reverse	small	protein
mntR	853183	853650	forward	MntR	transcriptional
ybiR	853647	854765	forward	putative	transport
ldtB	854824	855744	reverse	L,D-transpeptidase	YbiS
ybiT	855963	857555	forward	putative	transport
ybiU	857796	859061	reverse	predicted	protein
ybiV	859213	860028	reverse	sugar	phosphatase
ybiW	860174	862606	reverse	predicted	pyruvate
ybiY	862612	863538	reverse	predicted	pyruvate
fsaA	863642	864304	forward	Fsa
moeB	864380	865129	reverse	molybdopterin-synthase	adenylyltransferase
moeA	865129	866364	reverse	molybdopterin	molybdenumtransferase
iaaA	866568	867533	forward
gsiA	867553	869391	forward	glutathione	ABC
gsiB	869411	870949	forward	glutathione	ABC
gsiC	870967	871887	forward	glutathione	ABC
gsiD	871890	872801	forward	glutathione	ABC
pdeI	872979	875327	forward	predicted	c-di-GMP-specific
dgcI	875335	876663	forward	predicted	diguanylate
rimO	876710	878035	reverse	ribosomal	protein
bssR	878248	878631	forward	regulator	of
yliI	878742	879857	forward	aldose	sugar
gstB	879854	880480	reverse	glutathione	S-transferase
dacC	880727	881929	forward	penicillin-binding	protein
deoR	881976	882734	reverse	DeoR	DNA-binding
ybjG	882792	883388	reverse	undecaprenyl	pyrophosphate
mdfA	883673	884905	forward	multidrug	efflux
ybjH	884946	885230	reverse	predicted	protein
ybjI	885316	886131	reverse	5-amino-6-(5-phospho-D-ribitylamino)uracil	phosphatase
ybjJ	886131	887339	reverse	inner	membrane
rcdA	887423	887959	forward	RcdA	DNA-binding
rybB	887977	888057	reverse	RybB	[IDA|S|Inferred
rybB	887977	888057	reverse	RybB	[IDA|S|Inferred
ybjL	888134	889819	reverse	inner	membrane
ybjM	890089	890466	forward	predicted	inner
grxA	890496	890753	reverse	reduced	glutaredoxin
ybjC	890913	891200	forward	predicted	inner
nfsA	891184	891906	forward	NADPH	nitroreductase
rimK	891967	892869	forward	ribosomal	protein
ybjN	892957	893433	forward	predicted	oxidoreductase
potF	893784	894896	forward	putrescine	ABC
potG	894991	896124	forward	putrescine	ABC
potH	896134	897087	forward	putrescine	ABC
potI	897084	897929	forward	putrescine	ABC
ybjO	897989	898477	forward	predicted	inner
rlmC	898518	899645	forward	23S	rRNA
artJ	899844	900575	reverse	L-arginine	ABC
artM	900866	901534	reverse	L-arginine	ABC
artQ	901534	902250	reverse	L-arginine	ABC
artI	902257	902988	reverse	periplasmic	binding
artP	903006	903734	reverse	L-arginine	ABC
ybjP	903952	904467	reverse	predicted	lipoprotein
ybjQ	904593	904916	forward	conserved	protein
amiD	904913	905743	forward	anhydro-N-acetylmuramoyl-L-alanine	amidase
ybjS	905740	906753	reverse	predicted	NAD(P)H-binding
ybjT	906852	908282	reverse	conserved	protein
ltaE	908293	909294	reverse	LtaE	24165453,25560296,
poxB	909331	911049	reverse	pyruvate	oxidase
hcr	911182	912150	reverse	NADH	oxidoreductase
hcp	912162	913814	reverse	hybrid-cluster	protein
lysO	913958	914857	reverse	L-lysine	efflux
aqpZ	915352	916047	reverse	AqpZ	monomer
ybjD	916473	918131	forward	conserved	protein
ybjX	918128	919084	reverse	conserved	protein
macA	919235	920350	forward	MacAB-TolC	macrolide
macB	920347	922293	forward	MacAB-TolC	macrolide
cspD	922366	922590	reverse	DNA	replication
clpS	922913	923233	forward	specificity	factor
clpA	923264	925540	forward	ClpA
serW	925884	925971	reverse	tRNA<sup>Ser5</sup>
infA	926225	926443	reverse	protein	chain
aat	926728	927432	reverse	leucyl,	phenylalanyl-tRNA-protein
cydC	927474	929195	reverse	glutathione	/
cydD	929196	930962	reverse	glutathione	/
trxB	931085	932050	reverse	thioredoxin	reductase
lrp	932595	933089	forward	Lrp	transcriptional
ftsK	933224	937213	forward	essential	cell
lolA	937369	937983	forward	periplasmic	chaperone,
rarA	937994	939337	forward	recombination	factor
serS	939428	940720	forward	seryl-tRNA	synthetase
dmsA	940959	943403	forward	dimethyl	sulfoxide
dmsB	943414	944031	forward	dimethyl	sulfoxide
dmsC	944033	944896	forward	dimethyl	sulfoxide
ycaC	944931	945557	reverse	predicted	hydrolase
ycaD	945871	947019	forward	putative	transport
ycaM	947229	948659	forward	putative	transport
ycaN	948660	949568	reverse	putative	transcriptional
ycaK	949668	950258	forward	conserved	protein
pflA	950340	951080	reverse	pyruvate	formate-lyase
pflB	951272	953554	reverse	PflB	1917868,3053170,3053657,6758723,
focA	953609	954466	reverse	2651404,
ycaO	954872	956632	reverse	protein	involved
ycaP	956762	957454	forward	conserved	inner
serC	957653	958741	forward	20823845,23417802,23815967,24997624,
aroA	958812	960095	forward	3-phosphoshikimate-1-carboxyvinyltransferase
ycaL	960264	961028	forward	predicted	peptidase
cmk	961201	961884	forward	cytidylate	kinase
rpsA	961995	963668	forward	30S	ribosomal
ihfB	963828	964112	forward	integration	host
ycaI	964320	966584	forward	conserved	inner
msbA	966621	968369	forward	ATP-binding	lipopolysaccharide
lpxK	968366	969352	forward	tetraacyldisaccharide	4'-kinase
ycaQ	969389	970621	forward	conserved	protein
ycaR	970673	970855	forward	conserved	protein
kdsB	970852	971598	forward	3-deoxy-D-<i>manno</i>-octulosonate	cytidylyltransferase
ycbJ	971752	972645	forward	conserved	protein
elyC	972622	973401	reverse	inner	membrane
cmoM	973537	974322	forward	tRNA	<b>cmo</b><sup>5</sup>U34
mukF	974319	975641	forward	Ca<sup>2+</sup>-binding	protein
mukE	975649	976326	forward	protein	involved
mukB	976326	980786	forward	cell	division
ldtD	981047	982894	forward	L,D-transpeptidase	LdtD
ycbK	983075	983623	forward	conserved	protein
gloC	983650	984297	forward	glyoxalase	II
aspC	984519	985709	reverse	AspC
ompF	985894	986982	reverse	OmpF	monomer
asnS	987585	988985	reverse	asparaginyl-tRNA	synthetase
pncB	989154	990356	reverse	nicotinate	phosphoribosyltransferase
pepN	990622	993234	forward	aminopeptidase	N
ssuB	993277	994044	reverse	aliphatic	sulfonate
ssuC	994041	994832	reverse	aliphatic	sulfonate
ssuD	994843	995988	reverse	alkanesulfonate	monooxygenase,
ssuA	995985	996944	reverse	aliphatic	sulfonate
ssuE	996937	997512	reverse	NADPH-dependent	FMN
elfA	997868	998407	forward	fimbrial-like	adhesin
elfD	998490	999191	forward	predicted	periplasmic
elfC	999216	1001816	forward	predicted	outer
elfG	1001807	1002877	forward	predicted	fimbrial-like
ycbU	1002889	1003431	forward	predicted	fimbrial-like
ycbV	1003439	1003954	forward	predicted	fimbrial-like
ycbF	1003947	1004657	forward	predicted	periplasmic
pyrD	1004768	1005778	forward	dihydroorotate	dehydrogenase,
zapC	1005952	1006494	forward	cell	division
ycbX	1006491	1007600	reverse	protein	involved
rlmL	1007844	1009952	forward	fused	23S
uup	1009964	1011871	forward	ATP-binding	protein
pqiA	1012001	1013254	forward	paraquat-inducible	protein
pqiB	1013259	1014899	forward	paraquat-inducible	protein
ymbA	1014911	1015459	forward	conserved	protein
rmf	1015715	1015882	forward	ribosome	modulation
fabA	1015952	1016470	reverse	FabA	1505031,19679654,21276098,2832401,4562395,6341354,
ycbZ	1016539	1018299	reverse	putative	ATP-dependent
matP	1018485	1018937	forward	macrodomain	Ter
ompA	1019013	1020053	reverse	outer	membrane
sulA	1020410	1020919	reverse	SOS	cell
sxy	1021138	1021767	forward	transcriptional	coactivator
yccS	1021730	1023883	reverse	predicted	inner
yccF	1023902	1024348	reverse	conserved	inner
helD	1024471	1026525	forward	DNA	helicase
mgsA	1026557	1027015	reverse	methylglyoxal	synthase
yccT	1027111	1027773	reverse	conserved	protein
yccU	1027946	1028359	forward	predicted	CoA-binding
hspQ	1028404	1028721	reverse	heat	shock
rlmI	1028779	1029969	reverse	23S	rRNA
yccX	1030064	1030342	forward	acylphosphatase
tusE	1030339	1030668	reverse	sulfur	transfer
yccA	1030759	1031418	reverse	putative	carrier/transport
serT	1031625	1031712	reverse	tRNA<sup>Ser1</sup>
hyaA	1032139	1033257	forward	hydrogenase	1,
hyaB	1033254	1035047	forward	hydrogenase	1,
hyaC	1035066	1035773	forward	hydrogenase	1,
hyaD	1035770	1036357	forward	protein	involved
hyaE	1036354	1036752	forward	protein	involved
hyaF	1036749	1037606	forward	protein	involved
appC	1037740	1039284	forward	cytochrome	<i>bd</i>-II
appB	1039296	1040432	forward	cytochrome	<i>bd</i>-II
appX	1040445	1040537	forward	small	outer
appA	1040617	1041915	forward	AppA	monomer
etk	1042030	1044210	reverse	autophosphorylating	protein
etp	1044230	1044676	reverse	phosphotyrosine-protein	phosphatase
gfcE	1044664	1045803	reverse	predicted	exopolysaccharide
gfcD	1045849	1047945	reverse	putative	lipoprotein
gfcC	1047945	1048691	reverse	conserved	protein
gfcB	1048688	1049332	reverse	predicted	outer
gfcA	1049439	1049744	reverse	predicted	protein
insAB-4	1049833	1050530	forward	InsAB'	transposase
insA-4	1049833	1050108	forward	IS1	protein
insB-4	1050027	1050530	forward	IS1	protein
cspH	1050963	1051175	reverse	stress	protein,
cspG	1051461	1051673	forward	cold	shock
ymcE	1051847	1052077	forward	small	protein
gnsA	1052067	1052240	forward	predicted	regulator
yccM	1052289	1053362	reverse	predicted	4Fe-4S
torS	1053434	1056178	reverse	TorS	monomer
torT	1056261	1057289	forward	periplasmic	sensory
torR	1057262	1057954	reverse	TorR
torC	1058084	1059256	forward	trimethylamine	N-oxide
torA	1059256	1061802	forward	trimethylamine	N-oxide
torD	1061799	1062398	forward	chaperone	protein
cbpM	1062550	1062855	reverse	chaperone	modulator
cbpA	1062855	1063775	reverse	CbpA	monomer
yccE	1064036	1065292	forward	predicted	protein
agp	1065585	1066826	forward	glucose-1-phosphatase	2153660,2542226,2844729,
yccJ	1066864	1067091	reverse	predicted	protein
wrbA	1067112	1067708	reverse	NAD(P)H:quinone	oxidoreductase
ycdF	1067918	1068148	forward
ymdF	1068081	1068254	forward	conserved	protein
rutG	1068511	1069839	reverse	uracil:H<sup>+</sup>	symporter
rutF	1069860	1070354	reverse	flavin	reductase
rutE	1070365	1070955	reverse	predicted	malonic
rutD	1070965	1071765	reverse	predicted	aminoacrylate
rutC	1071773	1072159	reverse	predicted	aminoacrylate
rutB	1072171	1072863	reverse	peroxyureidoacrylate	/
rutA	1072863	1074011	reverse	pyrimidine	oxygenase
rutR	1074242	1074880	forward	RutR	DNA-binding
putA	1074920	1078882	reverse	fused	PutA
putP	1079305	1080813	forward	proline:Na<sup>+</sup>	symporter
efeU_1	1081356	1081466	forward	hypothetical	protein
efeU_2	1081454	1082185	forward
efeO	1082243	1083370	forward	conserved	periplasmic
efeB	1083376	1084647	forward	heme-containing	peroxidase/deferrochelatase
phoH	1084992	1086056	forward	ATP-binding	protein
pgaD	1086106	1086519	reverse	poly-&beta;-1,6-N-acetyl-D-glucosamine	synthase
pgaC	1086521	1087846	reverse	poly-&beta;-1,6-N-acetyl-D-glucosamine	synthase
pgaB	1087839	1089857	reverse	poly-&beta;-1,6-N-acetyl-D-glucosamine	N-deacetylase
pgaA	1089866	1092289	reverse	partially	N-deacetylated
dgcT	1092876	1094234	forward	diguanylate	cyclase
insEF-4	1094275	1095446	reverse	IS3	element
insF-4	1094275	1095141	reverse
insE-4	1095138	1095446	reverse	IS3	element
ymdE	1095544	1095846	forward	predicted	protein
ycdU	1095843	1096829	forward	predicted	inner
serX	1097565	1097652	reverse	tRNA<sup>Ser5</sup>
ghrA	1097886	1098824	forward	glyoxylate	reductase
ycdX	1098879	1099616	forward	zinc-binding	phosphatase
ycdY	1099640	1100194	forward	protein	involved
ycdZ	1100296	1100787	forward	predicted	inner
csgG	1100851	1101684	reverse	curli	secretion
csgF	1101711	1102127	reverse	curli	assembly
csgE	1102152	1102541	reverse	curli	transport
csgD	1102546	1103196	reverse	CsgD	DNA-binding
csgB	1103951	1104406	forward	curlin,	minor
csgA	1104447	1104902	forward	curlin,	major
csgC	1104961	1105293	forward	inhibitor	of
ymdA	1105414	1105725	forward	predicted	protein
ymdB	1105820	1106353	forward	<i>O</i>-acetyl-ADP-ribose	deacetylase,
clsC	1106355	1107776	forward	cardiolipin	synthase
opgC	1107784	1108941	reverse	protein	required
opgG	1109335	1110870	forward	periplasmic	protein
opgH	1110863	1113406	forward	membrane	glycosyltransferase;
yceK	1113579	1113806	forward	predicted	lipoprotein
msyB	1113807	1114181	reverse	acidic	protein
b1052	1114211	1114309	reverse
mdtG	1114264	1115490	reverse	multidrug	efflux
lpxL	1115662	1116582	reverse	lauroyl	acyltransferase
yceA	1116807	1117859	forward	conserved	protein
yceI	1117901	1118476	reverse	predicted	protein
yceJ	1118480	1119046	reverse	predicted	cytochrome
yceO	1119307	1119447	reverse	small	protein
solA	1119468	1120586	reverse	<I>N</I>-methyltryptophan	oxidase
bssS	1120701	1120955	reverse	regulator	of
dinI	1121242	1121487	reverse	DNA	damage-inducible
pyrC	1121561	1122607	reverse	PyrC
yceB	1122713	1123273	reverse	predicted	lipoprotein
grxB	1123407	1124054	reverse	reduced	glutaredoxin
mdtH	1124118	1125326	reverse	multidrug	efflux
rimJ	1125562	1126146	forward	ribosomal-protein-S5-alanine	N-acetyltransferase
yceH	1126157	1126804	forward	conserved	protein
yceM	1126806	1127729	forward	predicted	oxidoreductase,
murJ	1127839	1129374	forward	lipid	II
flgN	1129414	1129830	reverse	flagellar	biosynthesis
flgM	1129835	1130128	reverse	anti-sigma	factor
flgA	1130204	1130863	reverse	flagellar	biosynthesis;
flgB	1131018	1131434	forward	flagellar	basal-body
flgC	1131438	1131842	forward	flagellar	basal-body
flgD	1131854	1132549	forward	flagellar	biosynthesis,
flgE	1132574	1133782	forward	flagellar	hook
flgF	1133802	1134557	forward	flagellar	basal-body
flgG	1134729	1135511	forward	flagellar	basal-body
flgH	1135564	1136262	forward	flagellar	L-ring
flgI	1136274	1137371	forward	flagellar	P-ring
flgJ	1137371	1138312	forward	FlgJ	[IMP|W|Inferred
flgK	1138378	1140021	forward	flagellar	biosynthesis,
flgL	1140033	1140986	forward	flagellar	biosynthesis;
rne	1141182	1144367	reverse	RNase	E
yceQ	1144502	1144822	forward	predicted	protein
rluC	1144940	1145899	forward	23S	rRNA
yceF	1146011	1146595	reverse	m<sup>7</sup>GTP	pyrophosphatase
sraB	1146589	1146757	forward	SraB	[IDA|S|Inferred
sraB	1146589	1146757	forward	SraB	[IDA|S|Inferred
yceD	1146794	1147315	forward	conserved	protein
rpmF	1147367	1147540	forward	50S	ribosomal
plsX	1147621	1148691	forward	fatty	acid/phospholipid
fabH	1148759	1149712	forward	1551888,
fabD	1149728	1150657	forward	malonyl-CoA-ACP	transacylase
fabG	1150670	1151404	forward	3-oxoacyl-[acyl-carrier-protein]	reductase
acpP	1151615	1151851	forward	apo-[acyl	carrier
fabF	1151939	1153180	forward	FabF	7768872,9013860,
pabC	1153300	1154109	forward	pabC
mltG	1154112	1155134	forward	endolytic	murein
tmk	1155124	1155765	forward	dTMP	kinase
holB	1155762	1156766	forward	DNA	polymerase
ycfH	1156777	1157574	forward	predicted	metallodependent
ptsG	1157869	1159302	forward	glucose	PTS
fhuE	1159362	1161551	reverse	ferric	coprogen
hinT	1161885	1162244	forward	purine	nucleoside
ycfL	1162247	1162624	forward	predicted	protein
lpoB	1162638	1163279	forward	outer	membrane
thiK	1163260	1164084	forward	thiamin	kinase
nagZ	1164095	1165120	forward	&beta;-N-acetylhexosaminidase
ycfP	1165143	1165685	forward	conserved	protein
ndh	1166085	1167389	forward	NADH:quinone	oxidoreductase
ycfJ	1167599	1168138	forward	predicted	protein
comR	1168200	1168832	reverse	ComR	DNA-binding
bhsA	1169073	1169330	forward	outer	membrane
ldtC	1169412	1170374	reverse	L,D-transpeptidase	YcfS
mfd	1170518	1173964	reverse	transcription-repair	coupling
ycfT	1174092	1175165	reverse	inner	membrane
lolC	1175427	1176626	forward	LolC
lolD	1176619	1177320	forward	LolD
lolE	1177320	1178564	forward	LolE
nagK	1178593	1179504	forward	<i>N</i>-acetyl-D-glucosamine	kinase
cobB	1179520	1180359	forward	protein-lysine	deacetylase
ycfZ	1180479	1181267	reverse	predicted	inner
ymfA	1181264	1181725	reverse	predicted	inner
potD	1181783	1182829	reverse	putrescine	/
potC	1182826	1183620	reverse	putrescine	/
potB	1183617	1184444	reverse	putrescine	/
potA	1184458	1185594	reverse	putrescine	/
pepT	1185844	1187070	forward	peptidase	T
roxA	1187119	1188240	reverse	ribosomal	protein-arginine
phoQ	1188316	1189776	reverse	PhoQ	monomer
phoP	1189776	1190447	reverse	PhoP	[AIFS|W|Automated
purB	1190616	1191986	reverse	adenylosuccinate	lyase
hflD	1191990	1192631	reverse	lysogenization	regulator
mnmA	1192667	1193773	reverse	tRNA-specific	2-thiouridylase
nudJ	1193827	1194288	reverse	nucleoside	di-
rluE	1194298	1194951	reverse	23S	rRNA
icd	1195123	1196373	forward	Icd	3112144,4145959,4152156,
C0293	1196714	1196786	forward	C0293	[IDA|S|Inferred
C0293	1196714	1196786	forward	C0293	[IDA|S|Inferred
ymfD	1196867	1197532	reverse	e14	prophage;
ymfE	1197533	1198237	reverse	e14	prophage;
lit	1198695	1199588	forward	Lit,	cell
intE	1199679	1200806	reverse	e14	prophage;
xisE	1200787	1201032	reverse	e14	prophage;
ymfH	1201069	1201380	reverse	e14	prophage;
ymfI	1201497	1201838	forward	e14	prophage;
ymfJ	1201776	1202084	reverse	e14	prophage;
ymfK	1202259	1202933	reverse	e14	prophage;
ymfT	1203024	1203224	forward	e14	prophage;
ymfL	1203256	1203825	forward	e14	prophage;
nc10	1203678	1203886	reverse	Nc10	[IE|W|Inferred
nc10	1203678	1203886	reverse	Nc10	[IE|W|Inferred
ymfM	1203822	1204160	forward	e14	prophage;
ymfN	1204170	1205537	forward	e14	prophage;
ymfR	1205549	1205731	forward	e14	prophage;
ymfO	1205731	1206204	forward	e14	prophage;
ymfP	1206260	1206922	forward	e14	prophage;
ymfQ	1206913	1207497	forward	e14	prophage;
ycfK	1207501	1208130	forward	e14	prophage;
ymfS	1208132	1208545	forward	e14	prophage;
tfaE	1208517	1209119	reverse	e14	prophage;
stfE	1209119	1209655	reverse	e14	prophage;
pinE	1209685	1210239	forward	e14	prophage;
mcrA	1210346	1211179	forward	restriction	of
icdC	1211425	1211577	forward	conserved	protein
iraM	1211680	1212003	reverse	inhibitor	of
ycgX	1212703	1213107	reverse	predicted	protein
bluR	1213328	1214059	reverse	BluR	DNA-binding
bluF	1214264	1215475	reverse	blue	light-responsive
ycgZ	1215789	1216025	forward	predicted	protein
ymgA	1216068	1216340	forward	protein	involved
ariR	1216369	1216635	forward	regulator	of
ymgC	1216748	1216996	forward	protein	involved
pdeG	1217328	1218851	forward	predicted	c-di-GMP
ymgF	1218983	1219201	forward	inner	membrane
ycgH_1	1220801	1221121	forward	conserved	protein;
ycgH_2	1221206	1222222	forward	conserved	protein;
ymgD	1222305	1222634	reverse	predicted	protein
ymgG	1222644	1222919	reverse	predicted	protein
ymgI	1222990	1223163	reverse	hypothetical	protein
ymgJ	1223264	1223449	forward	hypothetical	protein
ymgH	1223465	1223686	forward	predicted	protein
ycgI	1223695	1223907	forward	predicted	protein
minE	1224279	1224545	reverse	topological	specificity
minD	1224549	1225361	reverse	membrane	ATPase
minC	1225385	1226080	reverse	MinC	monomer
ycgJ	1226600	1226968	forward	predicted	protein
pliG	1227071	1227472	reverse	inhibitor	of
ycgL	1227681	1228007	forward	conserved	protein
ycgM	1228079	1228738	forward	predicted	isomerase/hydrolase
ycgN	1228830	1229276	forward	conserved	protein
hlyE	1229483	1230394	reverse	hemolysin	E
C0299	1230629	1230707	forward	C0299	[IDA|S|Inferred
C0299	1230629	1230707	forward	C0299	[IDA|S|Inferred
umuD	1230767	1231186	forward	SOS	mutagenesis;
umuC	1231186	1232454	forward	SOS	mutagenesis
dsbB	1232500	1233030	reverse	protein	disulfide
nhaB	1233176	1234717	reverse	sodium:H<sup>+</sup>	antiporter
fadR	1234938	1235657	forward	FadR	DNA-binding
ycgB	1235709	1237241	reverse	conserved	protein
dadA	1237571	1238869	forward	D-amino	acid
dadX	1238879	1239949	forward
cvrA	1240335	1242071	reverse	putative	transport
ldcA	1242166	1243080	reverse	L,D-carboxypeptidase	A
emtA	1243180	1243791	forward	lytic	murein
ycgR	1243793	1244527	reverse	molecular	brake
ymgE	1244728	1244982	forward	predicted	inner
ycgY	1245160	1245600	forward	predicted	protein
treA	1245679	1247376	reverse	periplasmic	trehalase
dhaM	1247696	1249114	reverse	dihydroxyacetone	kinase
dhaL	1249125	1249757	reverse	dihydroxyacetone	kinase
dhaK	1249768	1250838	reverse	dihydroxyacetone	kinase
dhaR	1251066	1252985	forward	DhaR	DNA-binding
ycgV	1253085	1255952	reverse	putative	adhesion
ychF	1256721	1257812	reverse	ribosome-binding	ATPase,
pth	1257929	1258513	reverse	peptidyl-tRNA	hydrolase
ychH	1258791	1259069	forward	stress-induced	protein
dauA	1259124	1260803	reverse	C4	dicarboxylate
prs	1260928	1261875	reverse	ribose-phosphate	diphosphokinase
ispE	1262026	1262877	reverse
lolB	1262877	1263500	reverse	outer	membrane
hemA	1263714	1264970	forward	2548996,
prfA	1265012	1266094	forward	peptide	chain
prmC	1266094	1266927	forward	protein-(glutamine-<i>N</i><sup>5</sup>)	methyltransferase
ychQ	1266924	1267316	forward	predicted	transcriptional
ychA	1267320	1268129	forward	predicted	transcriptional
kdsA	1268165	1269019	forward	3-deoxy-D-<i>manno</i>-octulosonate	8-phosphate
ldrA	1269168	1269275	reverse	small	toxic
rdlA	1269323	1269389	forward	RdlA	[HIFS|W|Human
rdlA	1269323	1269389	forward	RdlA	[HIFS|W|Human
ldrB	1269703	1269810	reverse	small	toxic
rdlB	1269858	1269923	forward	RdlB	[IMP|W|Inferred
rdlB	1269858	1269923	forward	RdlB	[IMP|W|Inferred
ldrC	1270238	1270345	reverse	small	toxic
rdlC	1270393	1270460	forward	RdlC	[IMP|W|Inferred
rdlC	1270393	1270460	forward	RdlC	[IMP|W|Inferred
chaA	1270749	1271849	reverse	Na<sup>+</sup>	/
chaB	1272119	1272349	forward	predicted	cation
chaC	1272486	1273202	forward	predicted	glutathione-specific
ychN	1273246	1273599	reverse	conserved	protein
ychO	1273925	1275178	forward	predicted	invasin
narL	1275179	1275829	reverse	NarL	[AIFS|W|Automated
narX	1275822	1277618	reverse	NarX
nc3	1276858	1276937	forward	Nc3	[IE|W|Inferred
nc3	1276858	1276937	forward	Nc3	[IE|W|Inferred
narK	1277957	1279348	forward	nitrate:nitrite	antiporter
narG	1279864	1283607	forward	nitrate	reductase
narH	1283604	1285142	forward	nitrate	reductase
narJ	1285139	1285849	forward	molybdenum	cofactor
narI	1285849	1286526	forward	nitrate	reductase
ychS	1286709	1286984	forward	predicted	protein
rttR	1287066	1287236	reverse	RtT
rttR	1287066	1287236	reverse	RtT
tpr	1287087	1287188	reverse	predicted	protamine-like
tyrV	1287244	1287328	reverse	tRNA<SUP>tyrV</SUP>
tyrT	1287538	1287622	reverse	tRNA<SUP>tyrT</SUP>
purU	1287782	1288624	reverse	formyltetrahydrofolate	deformylase
ychJ	1288674	1289132	reverse	conserved	protein
rssA	1289206	1290150	forward	conserved	protein
rssB	1290242	1291255	forward	regulator	of
galU	1291457	1292365	forward	UTP:glucose-1-phosphate	uridylyltransferase
hns	1292509	1292922	reverse	H-NS	DNA-binding
tdk	1293527	1294144	forward	thymidine	kinase/deoxyuridine
ychG_2	1294426	1295016	reverse	predicted	protein
ychG_1	1294968	1295198	reverse	predicted	protein,
adhE	1295446	1298121	reverse	AdhE	10572146,10601216,1744060,2695398,8423158,
ychE	1298598	1299245	forward	predicted	inner
oppA5'	1299474	1300927	forward	OppA5'
oppA5'	1299474	1300927	forward	OppA5'
insH21	1299531	1300547	forward	IS5	transposase
oppA	1301182	1302813	forward	peptide	ABC
oppB	1302899	1303819	forward	murein	tripeptide
oppC	1303834	1304742	forward	murein	tripeptide
oppD	1304754	1305767	forward	murein	tripeptide
oppF	1305764	1306768	forward	murein	tripeptide
yciU	1306821	1307150	reverse	predicted	protein
clsA	1307185	1308645	reverse	cardiolipin	synthase
yciY	1308788	1308961	forward	conserved	protein
kch	1309016	1310269	reverse	K<sup>+</sup>	channel
yciI	1310569	1310865	reverse	predicted	enzyme
tonB	1311089	1311808	forward	TonB	energy
yciA	1311848	1312246	reverse	acyl-CoA	thioesterase
yciB	1312351	1312890	reverse	inner	membrane
yciC	1312920	1313663	reverse	predicted	inner
ompW	1314020	1314658	forward	outer	membrane
yciE	1314718	1315224	reverse	conserved	protein
yciF	1315270	1315770	reverse	putative	structural
yciG	1315856	1316035	reverse	predicted	protein
trpA	1316416	1317222	reverse	tryptophan	synthase,
trpB	1317222	1318415	reverse	tryptophan	synthase,
trpC	1318427	1319788	reverse	indole-3-glycerol	phosphate
trpD	1319789	1321384	reverse	anthranilate	synthase
trpE	1321384	1322946	reverse	anthranilate	synthase
trpL	1323038	1323082	reverse	trp	operon
yciV	1323220	1324101	forward	RNA/ssDNA	exonuclease
yciO	1324098	1324718	forward	conserved	protein
yciQ	1324746	1326641	forward	predicted	inner
rluB	1326852	1327727	forward	23S	rRNA
btuR	1327767	1328357	reverse	cobinamide	adenosyltransferase/cobalamin
yciK	1328354	1329112	reverse	predicted	oxidoreductase
sohB	1329332	1330381	forward	predicted	inner
yciN	1330417	1330668	reverse	predicted	protein
topA	1331048	1333645	forward	DNA	topoisomerase
cysB	1333855	1334829	forward	CysB	1435253,1541275,2182030,3032952,3094306,
ymiA	1335124	1335288	forward	small	predicted
yciX	1335291	1335458	forward	predicted	protein
acnA	1335831	1338506	forward	aconitate	hydratase
ribA	1338570	1339160	reverse	GTP	cyclohydrolase
pgpB	1339330	1340094	forward	phosphatidylglycerophosphatase/diacylglycerol	pyrophosphate
lapA	1340243	1340551	forward	lipopolysaccharide	assembly
lapB	1340558	1341727	forward	lipopolysaccharide	assembly
pyrF	1341921	1342658	forward	PyrF
yciH	1342658	1342984	forward	translation	initiation
osmB	1343110	1343328	reverse	OsmB	osmotically
yciT	1343597	1344346	reverse	DNA-binding	transcriptional
yciZ	1344436	1344609	reverse	hypothetical	protein
pdeR	1344757	1346742	reverse	cyclic	di-GMP
rnb	1346978	1348912	reverse	ribonuclease	II
yciW	1348980	1350107	reverse	predicted	oxidoreductase
fabI	1350251	1351039	reverse	enoyl-[acyl-carrier-protein]	reductase
nc7	1351101	1351291	forward	Nc7	[IE|W|Inferred
nc7	1351101	1351291	forward	Nc7	[IE|W|Inferred
ycjD	1351407	1351760	reverse	conserved	protein
sapF	1351828	1352634	reverse	ATP	binding
sapD	1352636	1353628	reverse	ATP	binding
sapC	1353628	1354518	reverse	integral	membrane
sapB	1354505	1355470	reverse	integral	membrane
sapA	1355467	1357110	reverse	periplasmic	binding
ymjA	1357423	1357668	reverse	predicted	protein
puuP	1357802	1359187	reverse	putrescine:H<sup>+</sup>	symporter
puuA	1359490	1360908	reverse	glutamate-putrescine	ligase
puuD	1361120	1361884	forward	&gamma;-glutamyl-&gamma;-aminobutyrate	hydrolase
puuR	1361911	1362468	forward	PuuR	DNA-binding
puuC	1362743	1364230	forward	&gamma;-glutamyl-&gamma;-aminobutyraldehyde	dehydrogenase
puuB	1364232	1365512	forward	&gamma;-glutamylputrescine	oxidase
puuE	1365550	1366815	forward	4-aminobutyrate	aminotransferase
pspF	1366935	1367912	reverse	PspF	transcriptional
pspA	1368079	1368747	forward	regulatory	protein
pspB	1368801	1369025	forward	stimulates	PspC-mediated
pspC	1369025	1369384	forward	PspC	transcriptional
pspD	1369393	1369614	forward	peripheral	inner
pspE	1369689	1370003	forward	thiosulfate	sulfurtransferase
ycjM	1370216	1371895	forward	predicted	glucosyltransferase
ycjN	1371909	1373201	forward	putative	transport
ycjO	1373222	1374103	forward	putative	transport
ycjP	1374090	1374932	forward	putative	transport
ycjQ	1374963	1376015	forward	predicted	oxidoreductase,
ycjR	1376034	1376822	forward	predicted	D-tagatose
ycjS	1376832	1377887	forward	predicted	oxidoreductase,
ycjT	1377884	1380151	forward	predicted	hydrolase
ycjU	1380148	1380807	forward	&beta;-phosphoglucomutase
ycjV	1380821	1381789	forward	putative	transport
ymjB	1381789	1381902	forward	predicted	protein
ompG	1381947	1382852	forward	outer	membrane
ycjW	1382963	1383961	reverse	predicted	DNA-binding
ycjX	1384117	1385514	forward	conserved	protein
ycjF	1385511	1386572	forward	conserved	inner
tyrR	1386720	1388261	forward	TyrR	DNA-binding
tpx	1388305	1388811	reverse	lipid	hydroperoxide
ycjG	1388930	1389895	forward	L-Ala-D/L-Glu	epimerase
mpaA	1389870	1390598	reverse	murein	tripeptide
ymjC	1390680	1390862	reverse	predicted	oxidoreductase
ymjD	1390868	1390933	reverse	small	protein
ycjY	1390933	1391865	reverse	predicted	hydrolase
pgrR	1391991	1392890	forward	PgrR	DNA-binding
mppA	1393227	1394840	forward	murein	tripeptide
ynaI	1394891	1395922	reverse	mechanosensitive	channel
insH-4	1396076	1397092	forward	IS5	transposase
ynaJ	1397365	1397622	forward	predicted	inner
uspE	1397672	1398622	reverse	universal	stress
fnr	1398774	1399526	reverse	FNR	[HIFS|W|Human
ogt	1399721	1400236	reverse	O6-alkylguanine-DNA-alkyltransferase	2825131,
abgT	1400247	1401773	reverse	p-aminobenzoyl	glutamate:H<sup>+</sup>
abgB	1401810	1403255	reverse	<i>p</i>-aminobenzoyl-glutamate	hydrolase
abgA	1403255	1404565	reverse	<i>p</i>-aminobenzoyl-glutamate	hydrolase
abgR	1404741	1405649	forward	predicted	DNA-binding
mcaS	1405659	1405751	reverse	IsrA	[IDA|S|Inferred
mcaS	1405659	1405751	reverse	IsrA	[IDA|S|Inferred
smrA	1405979	1406542	forward	conserved	protein
dgcM	1406563	1407795	reverse	diguanylate	cyclase
ydaN	1408050	1409033	forward	predicted	Zn(II)
fnrS	1409129	1409247	forward	FnrS	[IDA|S|Inferred
fnrS	1409129	1409247	forward	FnrS	[IDA|S|Inferred
C0343	1409363	1409437	forward	C0343	[IDA|S|Inferred
C0343	1409363	1409437	forward	C0343	[IDA|S|Inferred
dbpA	1409511	1410884	forward	ATP-dependent	RNA
ttcA	1411013	1411948	reverse	tRNA	C32
intR	1412000	1413235	reverse	Rac	prophage;
xisR	1413237	1413452	reverse	Rac	prophage;
ydaC	1413531	1413740	reverse	protein	involved
ralA	1413556	1413734	forward	RalA	antitoxin
ralA	1413556	1413734	forward	RalA	antitoxin
ralR	1413733	1413927	reverse	Rac	prophage;
recT	1413984	1414793	reverse	recombinase,	DNA
recE	1414786	1417386	reverse	exonuclease	VIII,
racC	1417488	1417763	reverse	Rac	prophage;
ydaE	1417838	1418008	reverse	Rac	prophage;
kilR	1418008	1418229	reverse	Rac	prophage;
sieB	1418671	1419159	forward	Rac	prophage;
ydaF	1419156	1419311	reverse	Rac	prophage;
Phantom	1419168	1419344	forward
ydaG	1419322	1419456	reverse	Rac	prophage;
racR	1419765	1420241	reverse	Rac	prophage;
ydaS	1420365	1420661	forward	Rac	prophage;
ydaT	1420684	1421106	forward	Rac	prophage;
ydaU	1421119	1421976	forward	Rac	prophage;
ydaV	1421983	1422729	forward	Rac	prophage;
ydaW	1422752	1423312	forward	Rac	prophage;
rzpR	1423345	1423644	forward	Rac	prophage;
rzoR	1423400	1423585	forward	Rac	prophage;
trkG	1423782	1425239	forward	K<sup>+</sup>	transporter
b1364	1425178	1425459	forward
ynaK	1425377	1425640	forward	Rac	prophage;
ydaY	1425621	1425980	forward	Rac	prophage;
Phantom	1426055	1426288	forward
ynaA	1426454	1427482	forward	Rac	prophage;
lomR_1	1427458	1427613	forward	Rac	prophage;
insH-5	1427746	1428726	reverse	Rac	prophage;
lomR_2	1428814	1428984	forward	Rac	prophage;
stfR	1429049	1432411	forward	putative	membrane
tfaR	1432411	1432986	forward	Rac	prophage;
pinR	1433084	1433674	reverse	Rac	prophage;
ynaE	1433991	1434224	reverse	Rac	prophage;
uspF	1435185	1435619	reverse	nucleotide	binding
ompN	1435760	1436893	reverse	outer	membrane
micC	1437121	1437229	forward	MicC	[IDA|S|Inferred
micC	1437121	1437229	forward	MicC	[IDA|S|Inferred
ydbK	1437260	1440784	reverse	pyruvate:flavodoxin	oxidoreductase
ydbJ	1441058	1441324	forward	predicted	protein
hslJ	1441321	1441743	reverse	heat	shock
ldhA	1441854	1442843	reverse	D-lactate	dehydrogenase
ydbH	1443051	1445690	forward	predicted	protein
ynbE	1445687	1445872	forward	predicted	lipoprotein
ydbL	1445880	1446206	forward	conserved	protein
feaR	1446378	1447283	reverse	FeaR	DNA-binding
feaB	1447519	1449018	forward	FeaB
tynA	1449076	1451349	reverse	TynA	8647101,
paaZ	1451597	1453642	reverse	oxepin-CoA	hydrolase/3-oxo-5,6-dehydrosuberyl-CoA
paaA	1453927	1454856	forward	ring	1,2-phenylacetyl-CoA
paaB	1454868	1455155	forward	ring	1,2-phenylacetyl-CoA
paaC	1455164	1455910	forward	ring	1,2-phenylacetyl-CoA
paaD	1455925	1456422	forward	phenylacetate	degradation
paaE	1456430	1457500	forward	ring	1,2-phenylacetyl-CoA
paaF	1457497	1458264	forward	predicted	2,3-dehydroadipyl-CoA
paaG	1458264	1459052	forward	predicted	ring
paaH	1459054	1460481	forward	3-hydroxyadipyl-CoA	dehydrogenase
paaI	1460471	1460893	forward	phenylacetyl-CoA	thioesterase
paaJ	1460893	1462098	forward	&beta;-ketoadipyl-CoA	thiolase
paaK	1462125	1463438	forward	phenylacetate-CoA	ligase
paaX	1463539	1464489	forward	PaaX	10766858,11243806,9748275,
paaY	1464471	1465061	forward	2-hydroxycyclohepta-1,4,6-triene-1-carboxyl-CoA	thioesterase
ynbG	1465165	1465230	reverse	small	protein
ydbA_1	1465392	1467950	forward	predicted	outer
insCD-2	1467921	1469194	reverse	IS2	element
insD-2	1467921	1468826	reverse
insC-2	1468784	1469194	reverse	IS2	insertion
insI-2	1469358	1470509	forward	transposase	of
ydbA_2	1470690	1474013	forward	predicted	outer
ydbC	1474221	1475081	forward	predicted	oxidoreductase,
ydbD	1475144	1477450	forward	protein	involved
ynbA	1477621	1478226	forward	predicted	inner
ynbB	1478226	1479122	forward	predicted	CDP-diglyceride
ynbC	1479138	1480895	forward	predicted	hydrolase
ynbD	1480909	1482201	forward	predicted	phosphatase,
azoR	1482255	1482860	reverse	NADH:quinone	oxidoreductase,
hrpA	1483118	1486963	forward	ATP-dependent	helicase
ydcF	1487235	1488035	forward	conserved	protein
aldA	1488232	1489671	forward	aldehyde	dehydrogenase
gapC_2	1489713	1489964	reverse	glyceraldehyde	3-phosphate
gapC_1	1489961	1490713	reverse	split	glyceraldehyde
cybB	1490902	1491432	forward	cytochrome	b561
rydC	1491443	1491506	reverse	RydC	[IMP|W|Inferred
rydC	1491443	1491506	reverse	RydC	[IMP|W|Inferred
ydcA	1491677	1491850	forward	predicted	protein
hokB	1491922	1492071	reverse	toxin	HokB
mokB	1491962	1492129	reverse	regulatory	peptide
sokB	1492119	1492174	forward	SokB	[IDA|S|Inferred
sokB	1492119	1492174	forward	SokB	[IDA|S|Inferred
trg	1492470	1494110	forward
ydcI	1494148	1495071	reverse	YdcI	DNA-binding
ydcJ	1495288	1496631	forward	conserved	protein
opgD	1496856	1498511	forward	glucan	biosynthesis
Phantom	1498432	1498635	reverse
ydcH	1498651	1498875	forward	predicted	protein
rimL	1498938	1499477	forward	ribosomal-protein-L12-serine	acetyltransferase
ydcK	1499469	1500449	reverse	predicted	enzyme
tehA	1500573	1501565	forward	tellurite	resistance
tehB	1501562	1502155	forward	tellurite	methyltransferase
ydcL	1502457	1503125	forward	predicted	lipoprotein
yncK_1	1503143	1503310	reverse	predicted	transposase,
yncK_2	1503362	1503649	reverse	predicted	transposase,
ydcM	1503657	1504865	forward	predicted	transposase
ydcO	1504905	1506080	reverse	putative	transport
sutR	1506172	1506708	forward	SutR	DNA-binding
ydcP	1506781	1508742	forward	predicted	peptidase
yncJ	1508834	1509064	reverse	predicted	protein
Phantom	1509250	1509447	reverse
hicA	1509286	1509462	forward	toxin	of
hicB	1509487	1509924	forward	antitoxin	of
ydcR	1510003	1511409	forward	fused	predicted
ydcS	1511654	1512799	forward	putative	transport
ydcT	1512817	1513830	forward	putative	transport
ydcU	1513831	1514772	forward	putative	transport
ydcV	1514762	1515556	forward	putative	transport
patD	1515578	1517002	forward	&gamma;-aminobutyraldehyde	dehydrogenase
yncL	1517099	1517194	reverse	small	membrane
ortT	1517389	1517562	forward	orphan	toxin
ydcY	1517648	1517881	forward	predicted	protein
ydcZ	1517882	1518331	reverse	predicted	inner
mnaT	1518328	1518846	reverse	L-amino	acid
curA	1519027	1520064	forward	NADPH-dependent	curcumin/dihydrocurcumin
mcbR	1520262	1520927	forward	McbR	DNA-binding
yncD	1520963	1523065	reverse	probable	TonB-dependent
yncE	1523307	1524368	forward	conserved	protein
ansP	1524481	1525980	reverse	L-asparagine	transporter
yncG	1526247	1526864	forward	predicted	enzyme
yncH	1526940	1527152	forward	hypothetical	protein
rhsE	1527890	1529938	forward	RhsE	protein
ydcD	1529922	1530404	forward	hypothetical	protein
yncI	1530586	1531332	forward	predicted	protein
yncM	1531376	1531576	forward	predicted	protein
ydcC	1531816	1532952	forward	conserved	protein
pptA	1533052	1533285	forward	probable	4-oxalocrotonate
yddH	1533282	1533851	reverse	conserved	protein
nhoA	1534024	1534869	forward	arylamine	<i>N</i>-acetyltransferase
yddE	1534965	1535858	reverse	conserved	protein
narV	1535937	1536617	reverse	nitrate	reductase
narW	1536614	1537309	reverse	NarW,	probable
narY	1537309	1538853	reverse	nitrate	reductase
narZ	1538850	1542590	reverse	nitrate	reductase
narU	1542672	1544060	reverse	nitrate	/
yddJ	1544384	1544719	reverse	hypothetical	protein
yddK	1544758	1545714	reverse	predicted	protein
yddL	1545738	1546028	reverse	predicted	lipoprotein
yddG	1546288	1547169	reverse	aromatic	amino
fdnG	1547401	1550448	forward	formate	dehydrogenase
fdnH	1550461	1551345	forward	formate	dehydrogenase
fdnI	1551338	1551991	forward	formate	dehydrogenase
C0362	1552001	1552386	forward	C0362	[IDA|S|Inferred
C0362	1552001	1552386	forward	C0362	[IDA|S|Inferred
yddM	1552398	1552760	reverse	predicted	DNA-binding
adhP	1552828	1553838	reverse	ethanol	dehydrogenase
maeA	1553972	1555669	reverse	malate	dehydrogenase,
sra	1555826	1555963	reverse	30S	ribosomal
bdm	1556065	1556280	reverse	biofilm-dependent	modulation
osmC	1556625	1557056	forward	osmotically	inducible
ddpF	1557112	1558038	reverse	YddO
ddpD	1558031	1559017	reverse	YddP
ddpC	1559014	1559910	reverse	YddQ
ddpB	1559907	1560929	reverse	YddR
ddpA	1560931	1562481	reverse	YddS
ddpX	1562495	1563076	reverse	D-Ala-D-Ala	dipeptidase
dosP	1563334	1565733	reverse	c-di-GMP	phosphodiesterase,
dosC	1565758	1567140	reverse	diguanylate	cyclase
yddW	1567504	1568823	reverse	predicted	lipoprotein
gadC	1568954	1570489	reverse	glutamic	acid:4-aminobutyrate
gadB	1570645	1572045	reverse	glutamate	decarboxylase
pqqL	1572407	1575202	reverse	putative	zinc
yddB	1575247	1577619	reverse	outer	membrane
yddA	1577657	1579342	reverse	putative	transport
ydeM	1579633	1580790	reverse	predicted	anaerobic
ydeN	1580842	1582524	reverse	putative	sulfatase
ydeO	1582926	1583687	reverse	YdeO	DNA-binding
safA	1583762	1583959	reverse	two-component	system
ydeP	1584207	1586486	reverse	acid	resistance
ydeQ	1586820	1587734	reverse	predicted	fimbrial-like
ydeR	1587793	1588296	reverse	predicted	fimbrial-like
ydeS	1588309	1588839	reverse	predicted	fimbrial-like
ydeT	1588853	1590001	reverse	predicted	protein
yneL	1590357	1590536	reverse	predicted	transcriptional
hipA	1590854	1592176	reverse	serine/threonine	kinase
hipB	1592176	1592442	reverse	HipB	antitoxin
ydeU	1592665	1594065	reverse	conserved	protein
ydeK	1594109	1598086	reverse	predicted	lipoprotein
lsrK	1598617	1600209	reverse	autoinducer-2	kinase
lsrR	1600288	1601241	reverse	LsrR
lsrA	1601490	1603025	forward	AI-2	ABC
lsrC	1603019	1604047	forward	Autoinducer-2	ABC
lsrD	1604047	1605039	forward	Autoinducer-2	ABC
lsrB	1605051	1606073	forward	Autoinducer-2	ABC
lsrF	1606100	1606975	forward	3-hydroxy-2,4-pentadione	5-phosphate
lsrG	1606999	1607289	forward	phospho-AI-2	isomerase
tam	1607346	1608104	forward	<i>trans</i>-aconitate	2-methyltransferase
yneE	1608108	1609022	reverse	conserved	inner
uxaB	1609229	1610680	reverse	altronate	oxidoreductase
dgcF	1610907	1611854	reverse	predicted	diguanylate
yneG	1611966	1612325	reverse	conserved	protein
yneH	1612325	1613251	reverse	glutaminase
sad	1613315	1614703	reverse
yneJ	1614804	1615685	forward	predicted	DNA-binding
yneK	1615763	1616878	forward	predicted	protein
ydeA	1617028	1618218	forward	arabinose	efflux
marC	1618243	1618908	reverse	inner	membrane
marR	1619120	1619554	forward	MarR	transcriptional
marA	1619574	1619957	forward	MarA	DNA-binding
marB	1619989	1620207	forward	multiple	antibiotic
eamA	1620238	1621137	reverse	O-acetylserine	/
ydeE	1621332	1622519	forward	putative	transport
yneM	1622646	1622741	forward	small	membrane
mgrR	1622817	1622914	reverse	MgrR	[IDA|S|Inferred
mgrR	1622817	1622914	reverse	MgrR	[IDA|S|Inferred
dgcZ	1622960	1623850	reverse	diguanylate	cyclase
ydeI	1624105	1624497	reverse	stress	response
ydeJ	1624773	1625291	forward	conserved	protein
dcp	1625335	1627380	reverse	dipeptidyl	carboxypeptidase
ydfG	1627517	1628263	forward	3-hydroxy	acid
ydfH	1628352	1629038	forward	YdfH	DNA-binding
ydfZ	1629215	1629418	forward	conserved	protein
ydfI	1629453	1630913	reverse	predicted	mannonate
ydfJ	1631002	1632285	reverse	putative	transport
ydfK	1633072	1633305	forward	Qin	prophage;
pinQ	1633622	1634212	forward	Qin	prophage;
tfaQ	1634310	1634885	reverse	Qin	prophage;
ydfN	1634885	1635847	reverse	Qin	prophage;
nohA	1635798	1636367	reverse	Qin	prophage;
ynfO	1636756	1636989	forward	Qin	prophage;
ydfO	1637047	1637457	forward	Qin	prophage;
gnsB	1637609	1637782	reverse	Qin	prophage;
ynfN	1637954	1638109	reverse	Qin	prophage;
cspI	1638455	1638667	reverse	Qin	prophage;
ydfP	1639030	1639527	reverse	Qin	prophage;
rrrQ	1639524	1640057	reverse	Qin	prophage;
ydfR	1640054	1640365	reverse	Qin	prophage;
essQ	1640370	1640585	reverse	Qin	prophage;
cspB	1641339	1641554	reverse	Qin	prophage;
cspF	1641855	1642067	forward	Qin	prophage;
ydfT	1642489	1643241	reverse	Qin	prophage;
ydfU	1643255	1644304	reverse	Qin	prophage;
rem	1644651	1644902	reverse	Qin	prophage;
hokD	1645119	1645274	reverse	Qin	prophage;
relE	1645346	1645633	reverse	Qin	prophage;
relB	1645633	1645872	reverse	RelB	Qin
ydfV	1645897	1646202	forward	Qin	prophage;
flxA	1646405	1646737	forward	Qin	prophage;
ydfW	1647174	1647323	reverse	Qin	prophage;
ydfX	1647346	1647636	reverse	Qin	prophage;
dicC	1647620	1647850	reverse	Qin	prophage;
dicA	1647934	1648341	forward	DicA	DNA-binding
ydfA	1648508	1648663	forward	Qin	prophage;
ydfB	1648665	1648793	forward	Qin	prophage;
ydfC	1648823	1649041	forward	Qin	prophage;
dicF	1649382	1649434	forward	DicF	[IDA|S|Inferred
dicF	1649382	1649434	forward	DicF	[IDA|S|Inferred
dicB	1649609	1649797	forward	Qin	prophage;
ydfD	1649794	1649985	forward	Qin	prophage;
ydfE	1650078	1650998	forward	Qin	prophage;
insD	1650881	1651537	forward	Qin	prophage;
intQ	1651512	1652708	forward	Qin	prophage;
ynfP	1652728	1652838	reverse	predicted	protein
rspB	1652896	1653915	reverse	predicted	oxidoreductase,
rspA	1653927	1655141	reverse	mannonate/altronate	dehydratase
ynfA	1655347	1655673	reverse	conserved	inner
ynfB	1655808	1656149	forward	predicted	protein
speG	1656184	1656744	forward	SpeG
ynfC	1656747	1657457	reverse	YnfC	lipoprotein
ynfD	1657565	1657870	forward	predicted	protein
ynfE	1658069	1660495	forward	oxidoreductase	subunit
ynfF	1660556	1662979	forward	oxidoreductase	subunit
ynfG	1662990	1663607	forward	oxidoreductase,	predicted
ynfH	1663609	1664463	forward	oxidoreductase,	predicted
dmsD	1664506	1665120	forward	DMS	reductase
clcB	1665315	1666571	forward	[HIFS|W|Human	inference
ynfK	1666524	1667219	reverse	predicted	dethiobiotin
mlc	1667344	1668564	reverse	Mlc	DNA-binding
ynfL	1668699	1669592	reverse	predicted	DNA-binding
ynfM	1669699	1670952	forward	putative	transport
	1670949	1671136	reverse	YnfM3'
	1670949	1671136	reverse	YnfM3'
asr	1671376	1671684	forward	acid	shock
ydgU	1671777	1671860	forward	small	predicted
ydgD	1671960	1672781	forward	predicted	peptidase
mdtI	1672820	1673149	reverse	multidrug	/
mdtJ	1673136	1673501	reverse	multidrug	/
tqsA	1673913	1674947	forward	quorum	signal
pntB	1674972	1676360	reverse	pyridine	nucleotide
pntA	1676371	1677903	reverse	pyridine	nucleotide
ydgH	1678427	1679371	forward	predicted	protein
ydgI	1679557	1680939	forward	putative	transport
folM	1680976	1681698	forward	dihydromonapterin	reductase/dihydrofolate
ydgC	1681695	1682030	reverse	hypothetical	protein
rstA	1682150	1682878	forward	RstA	transcriptional
rstB	1682882	1684183	forward	RstB	sensory
tus	1684259	1685188	forward	DNA-binding	protein;
fumC	1685185	1686588	reverse	fumarase	C
fumA	1686731	1688377	reverse	fumarase	A
manA	1688576	1689751	forward	mannose-6-phosphate	isomerase
ydgA	1689852	1691360	forward	conserved	protein
uidC	1691586	1692851	reverse	membrane-associated	protein
uidB	1692890	1694263	reverse	glucuronide:H<sup>+</sup>	symporter
uidA	1694260	1696071	reverse	&beta;-D-glucuronidase	21296758,21348473,21859154,21952673,22328575,22535688,22655749,24611780,24780296,26225370,4215595,776933,776934,
uidR	1696462	1697052	reverse	UidR	DNA-binding
hdhA	1697273	1698040	reverse	7-&alpha;-hydroxysteroid	dehydrogenase
malI	1698152	1699180	reverse	MalI	DNA-binding
malX	1699355	1700947	forward	MalX	PTS
malY	1700957	1702129	forward	bifunctional	&beta;-cystathionase,
add	1702233	1703234	forward	adenosine	deaminase
ydgJ	1703268	1704308	reverse	predicted	oxidoreductase
blr	1704551	1704676	forward	&beta;-lactam	resistance
cnu	1704949	1705164	forward	H-NS-	and
ydgK	1705250	1705690	forward	conserved	inner
rsxA	1705767	1706348	forward	integral	membrane
rsxB	1706348	1706926	forward	member	of
rsxC	1706919	1709141	forward	member	of
rsxD	1709142	1710200	forward	integral	membrane
rsxG	1710204	1710824	forward	member	of
rsxE	1710828	1711523	forward	integral	membrane
nth	1711523	1712158	forward	endonuclease	III
dtpA	1712769	1714271	forward	tripeptide	/
gstA	1714377	1714982	forward	glutathione	S-transferase
pdxY	1715026	1715889	reverse	pyridoxal	kinase
tyrS	1715948	1717222	reverse	tyrosyl-tRNA	synthetase
pdxH	1717351	1718007	reverse	PdxH
mliC	1718066	1718395	reverse	inhibitor	of
anmK	1718493	1719602	reverse	anhydro-<i>N</i>-acetylmuramic	acid
slyB	1719876	1720343	forward	outer	membrane
slyA	1720390	1720824	reverse	SlyA	DNA-binding
ydhI	1721025	1721261	forward	predicted	inner
ydhJ	1721264	1722121	forward	inner	membrane
ydhK	1722121	1724133	forward	inner	membrane
sodC	1724134	1724655	reverse	superoxide	dismutase
ydhF	1724736	1725632	reverse	predicted	oxidoreductase
ydhL	1725681	1725920	reverse	conserved	protein
nemR	1726023	1726622	forward	NemR	DNA-binding
nemA	1726659	1727756	forward	N-ethylmaleimide	reductase,
gloA	1727837	1728244	forward	glyoxalase	I
rnt	1728347	1728994	forward	Rnt
lhr	1729087	1733703	forward	member	of
grxD	1733754	1734101	reverse	glutaredoxin	4
mepH	1734435	1735250	forward	murein	DD-endopeptidase
sodB	1735378	1735959	forward	SodB	11197024,11736645,11766965,11800609,11811537,11929218,12485776,12837107,15253658,15260508,1588912,17044650,17299591,17827717,18338221,19182373,19223646,19679357,20305033,2071033,22094925,2241146,2643390,3298208,3305077,4590170,6087358,7574689,7872803,8382113,8392020,9367535,9719674,9933617,
ydhP	1736121	1737290	reverse	putative	transport
ynhF	1737456	1737545	reverse	small	stress
purR	1737844	1738869	forward	PurR	transcriptional
ydhB	1738866	1739798	reverse	protein	with
ydhC	1739911	1741122	forward	putative	transport
cfa	1741413	1742561	forward	cyclopropane	fatty
ribC	1742601	1743242	reverse
mdtK	1743457	1744830	forward	multidrug	efflux
ydhQ	1744871	1746127	reverse	conserved	protein
valV	1746435	1746511	forward	tRNA<SUP>valV</SUP>
valW	1746516	1746592	forward	tRNA<SUP>valW</SUP>
ydhR	1746700	1747005	forward	predicted	mono-oxygenase
ydhS	1747131	1748735	forward	conserved	protein
ydhT	1748747	1749559	reverse	conserved	protein
ydhU	1749563	1750348	reverse	predicted	cytochrome
ydhX	1750345	1751064	reverse	predicted	4Fe-4S
ydhW	1751077	1751724	reverse	predicted	protein
ydhV	1751728	1753830	reverse	predicted	oxidoreductase
ydhY	1753851	1754477	reverse	predicted	4Fe-4S
ydhZ	1754932	1755141	reverse	predicted	protein
pykF	1755698	1757110	forward	pyruvate	kinase
lpp	1757421	1757657	forward	murein	lipoprotein
ldtE	1757721	1758725	reverse	L,D-transpeptidase	LdtE
sufE	1758874	1759290	reverse	sulfur	acceptor
sufS	1759303	1760523	reverse	L-cysteine	desulfurase
sufD	1760520	1761791	reverse	SufD	component
sufC	1761766	1762512	reverse	SufC	component
sufB	1762522	1764009	reverse	SufB	component
sufA	1764018	1764386	reverse	Fe-S	cluster
rydB	1764713	1764780	reverse	RydB	[IDA|S|Inferred
rydB	1764713	1764780	reverse	RydB	[IDA|S|Inferred
ydiH	1764934	1765203	reverse	predicted	protein
menI	1765222	1765632	reverse	1,4-dihydroxy-2-naphthoyl-CoA	thioesterase
ydiJ	1765629	1768685	reverse	predicted	FAD-linked
ydiK	1769074	1770186	forward	predicted	inner
rprA	1770372	1770476	forward	RprA	[IDA|S|Inferred
rprA	1770372	1770476	forward	RprA	[IDA|S|Inferred
ydiL	1770615	1770971	forward	conserved	protein
ydiM	1771071	1772285	forward	putative	transport
ydiN	1772512	1773777	forward	putative	transport
ydiB	1773789	1774655	forward
aroD	1774686	1775444	forward	AroD
ydiF	1775587	1777182	forward	fused	predicted
ydiO	1777196	1778347	forward	predicted	enoyl-CoA
ydiP	1778390	1779301	reverse	predicted	DNA-binding
ydiQ	1779617	1780381	forward	conserved	protein
ydiR	1780401	1781339	forward	predicted	electron
ydiS	1781395	1782684	forward	predicted	oxidoreductase
ydiT	1782681	1782974	forward	predicted	4Fe-4S
fadK	1782977	1784677	forward	short	chain
ppsA	1784734	1787112	reverse	phosphoenolpyruvate	synthetase
ppsR	1787445	1788278	forward	PEP	synthetase
aroH	1788435	1789481	forward	AroH	2903857,
ydiE	1789613	1789804	forward	conserved	protein
ydiU	1789808	1791244	reverse	conserved	protein
ydiV	1791307	1792020	reverse	anti-FlhDC	factor
nlpC	1792267	1792731	reverse	NlpC-putative	lipoprotein
btuD	1792809	1793558	reverse	vitamin	B<sub>12</sub>
btuE	1793558	1794109	reverse	thioredoxin/glutathione	peroxidase
btuC	1794172	1795152	reverse	vitamin	B<sub>12</sub>
ihfA	1795253	1795552	reverse	integration	host
pheT	1795557	1797944	reverse	phenylalanyl-tRNA	synthetase
pheS	1797959	1798942	reverse	phenylalanyl-tRNA	synthetase
pheM	1799226	1799270	reverse	phenylalanyl-tRNA	synthetase
rplT	1799393	1799749	reverse	50S	ribosomal
rpmI	1799802	1799999	reverse	50S	ribosomal
infC	1800096	1800638	reverse	protein	chain
thrS	1800642	1802570	reverse	threonyl-tRNA	synthetase
arpB_1	1803094	1803567	forward	predicted	protein,
arpB_2	1803578	1804993	forward	predicted	protein,
yniD	1805165	1805272	forward	small	predicted
ydiY	1805325	1806083	reverse	conserved	protein
pfkB	1806370	1807299	forward	6-phosphofructokinase-2	monomer
ydiZ	1807400	1807690	forward	predicted	protein
yniA	1807796	1808656	forward	predicted	phosphotransferase/kinase
yniB	1808697	1809233	reverse	predicted	inner
yniC	1809380	1810048	forward	2-deoxyglucose-6-phosphatase	[IMP|W|Inferred
ydjM	1810211	1810801	forward	predicted	inner
tcyP	1810934	1812325	forward	cystine	/
ydjO	1812329	1813144	reverse	predicted	protein
cedA	1813421	1813663	reverse	cell	division
katE	1813867	1816128	forward	catalase	II
chbG	1816386	1817135	reverse	chito-oligosaccharide	mono-deacetylase
chbF	1817148	1818500	reverse	monoacetylchitobiose-6-phosphate	hydrolase
chbR	1818605	1819447	reverse	ChbR	DNA-binding
chbA	1819455	1819805	reverse	chitobiose	PTS
chbC	1819856	1821214	reverse	chitobiose	PTS
chbB	1821299	1821619	reverse	chitobiose	PTS
osmE	1821918	1822256	reverse	osmotically	inducible
nadE	1822458	1823285	forward	NadE
cho	1823515	1824402	forward	endonuclease	of
ves	1824362	1824937	reverse	conserved	protein
spy3'	1825060	1825107	reverse	Spy3'	[IDA|S|Inferred
spy3'	1825060	1825107	reverse	Spy3'	[IDA|S|Inferred
spy	1825140	1825625	reverse
astE	1825955	1826923	reverse	succinylglutamate	desuccinylase
astB	1826916	1828259	reverse
astD	1828256	1829734	reverse	aldehyde	dehydrogenase
astA	1829731	1830765	reverse	arginine	succinyltransferase
astC	1830762	1831982	reverse	succinylornithine	transaminase
xthA	1832428	1833234	forward	exonuclease	III
ydjX	1833401	1834111	forward	inner	membrane
ydjY	1834116	1834793	forward	predicted	protein
ydjZ	1834808	1835515	forward	conserved	inner
ynjA	1835515	1836063	forward	conserved	protein
ynjB	1836073	1837239	forward	conserved	protein
ynjC	1837257	1838747	forward	putative	transport
ynjD	1838747	1839400	forward	putative	transport
ynjE	1839467	1840774	forward	molybdopterin	synthase
ynjF	1840783	1841403	reverse	predicted	phosphatidyl
nudG	1841490	1841897	forward	5-hydroxy-CTP	diphosphatase
ynjH	1841863	1842135	reverse	predicted	protein
gdhA	1842371	1843714	forward	GdhA
ynjI	1843831	1844871	reverse	predicted	inner
topB	1844999	1846960	reverse	DNA	topoisomerase
selD	1846965	1848008	reverse	selenide,	water
ydjA	1848125	1848676	reverse	predicted	oxidoreductase
sppA	1848837	1850693	forward	protease	IV
ansA	1850860	1851876	forward	AnsA
pncA	1851887	1852528	forward	nicotinamidase/pyrazinamidase
ydjE	1852621	1853979	reverse	putative	transport
ydjF	1854096	1854854	reverse	predicted	DNA-binding
ydjG	1854991	1855971	reverse	methylglyoxal	reductase
ydjH	1855981	1856928	reverse	predicted	kinase
ydjI	1856933	1857769	reverse	predicted	aldolase
ydjJ	1857790	1858833	reverse	predicted	oxidoreductase,
ydjK	1858850	1860229	reverse	putative	transport
ydjL	1860256	1861332	reverse	predicted	oxidoreductase,
yeaC	1861702	1861974	reverse	conserved	protein
msrB	1862016	1862429	reverse	methionine	sulfoxide
gapA	1862771	1863766	forward	glyceraldehyde	3-phosphate
yeaD	1863850	1864734	forward	conserved	protein
yeaE	1864782	1865636	reverse	methylglyoxal	reductase
mipA	1865726	1866472	reverse	scaffolding	protein
yeaG	1866908	1868842	forward	protein	kinase
yeaH	1868955	1870238	forward	conserved	protein
cdgI	1870385	1871860	forward	predicted	c-di-GMP
dgcJ	1872041	1873531	forward	predicted	diguanylate
yeaK	1873574	1874077	forward	mischarged	aminoacyl-tRNA
yoaI	1874078	1874182	reverse	predicted	protein
yeaL	1874352	1874798	forward	conserved	inner
nimR	1874755	1875576	reverse	NimR	DNA-binding
nimT	1875673	1876854	forward	drug	(nitroimidazole)
yeaO	1876909	1877256	forward	conserved	protein
yoaF	1877278	1877532	reverse	conserved	outer
dgcP	1877715	1878740	forward	diguanylate	cyclase
yoaK	1878773	1878871	forward	small	membrane
yoaJ	1878874	1878948	forward	small	membrane
yeaQ	1879007	1879255	reverse	conserved	inner
yoaG	1879403	1879585	reverse	predicted	protein
yeaR	1879589	1879948	reverse	conserved	protein
leuE	1880121	1880759	reverse	leucine	efflux
dmlR	1880886	1881809	reverse	DmlR	DNA-binding
dmlA	1881912	1882997	forward	D-malate	/
yeaV	1883188	1884633	forward	putative	transport
yeaW	1884665	1885789	forward	2Fe-2S	cluster-containing
yeaX	1885845	1886810	forward	predicted	oxidoreductase
rnd	1886864	1887991	reverse	RNase	D
sroD	1888017	1888102	reverse	SroD	[IDA|S|Inferred
sroD	1888017	1888102	reverse	SroD	[IDA|S|Inferred
fadD	1888061	1889746	reverse	FadD
yeaY	1889951	1890532	reverse	predicted	lipoprotein
tsaB	1890572	1891267	reverse	N<sup>6</sup>-L-threonylcarbamoyladenine	synthase,
yoaA	1891325	1893235	reverse	putative	5'
yoaB	1893367	1893711	forward	conserved	protein
yoaC	1894073	1894432	forward	predicted	protein
yoaH	1894552	1894731	reverse	conserved	protein
pabB	1894805	1896166	forward	PabB
nudL	1896170	1896748	forward	predicted	NUDIX
sdaA	1896932	1898296	forward	L-serine	deaminase
pdeD	1898427	1900025	forward	predicted	c-di-GMP
yoaE	1900029	1901585	reverse	predicted	inner
manX	1902048	1903019	forward	mannose	PTS
manY	1903082	1903882	forward	mannose	PTS
manZ	1903895	1904746	forward	mannose	PTS
yobD	1904801	1905259	forward	conserved	inner
mntP	1905688	1906254	forward	manganese	export
rlmA	1906251	1907060	reverse	23S	rRNA
cspC	1907226	1907435	reverse	stress	protein,
yobF	1907448	1907591	reverse	small	protein
yebO	1908261	1908548	reverse	predicted	protein
mgrB	1908623	1908766	reverse	negative	feedback
yobH	1908925	1909164	forward	predicted	protein
kdgR	1909308	1910099	reverse	KdgR	DNA-binding
yebQ	1910276	1911649	forward	putative	transport
htpX	1911695	1912576	reverse	heat	shock
prc	1912768	1914816	reverse	tail-specific	protease
proQ	1914836	1915534	reverse	RNA	chaperone,
msrC	1915631	1916182	reverse	free	methionine-(<i>R</i>)-sulfoxide
yebS	1916258	1917541	forward	conserved	inner
yebT	1917510	1920143	forward	conserved	protein
rsmF	1920223	1921662	forward	16S	rRNA
yebV	1921780	1922016	forward	predicted	protein
yebW	1922121	1922312	forward	predicted	protein
pphA	1922313	1922969	reverse	phosphoprotein	phosphatase
ryeA	1923066	1923314	forward	SraC	[IDA|S|Inferred
sdsR	1923104	1923207	reverse	RyeB	[IDA|S|Inferred
yebY	1923365	1923706	reverse	predicted	protein
yebZ	1923719	1924591	reverse	predicted	inner
[truncated: 2,773 more rows]
