# Supplementary material for: The nucleoid protein Dps binds genomic DNA of Escherichia coli in a non-random manner
Source: PLoS One. 2017 Aug 11;12(8):e0182800. doi: 10.1371/journal.pone.0182800 (PMC5553809; doi:10.1371/journal.pone.0182800)
Supplement: S3 Table — (XLSX) [file pone.0182800.s009.xlsx]

## Sheet: Page 1_Experiment_1
Peak regions found by Matcher-based approach in the library of the first experiment (R≥1.5)
Left border corresponds to the first position in the peak area with R≥1.5
Right border corresponds to the last position in the peak area witn R≥1.5 plus 49 bp (the size of the read)
Left borders of selected regions overlapping with Dps-binding sites revealed by CLC GW are bolded
Total number of peaks								193
Number of peaks overlapping with samples found by CLC GW								178	0.922
Average length								486
Average length without 7 operons of ribosomal RNAs								292
Total length								93866
Total length without 7 operons of ribosomal RNAs								54290
Overlap with 371 Dps binding sites found by SELEX								17	0.0880829
Number of genes associated with genes encoding rRNAs, tRNAs and sRNAs (bolded)								86
Number of peaks located in spaces between convergent genes (blue marks)								12
Number of peaks located in spaces between divergent genes (green marks)								22
	Peak borders					Associated genes
Number	Left	Right	Length(bp)	Maximal R	Position with maximal R	Start	End	Strand	Name	Size	Overlap with targets found by SELEX
1	125	288	164	2.21756	151	190	255	+	thrL	66
2	21228	21352	125	1.61715	21297	21181	21399	+	yaaY	219
3	83920	84119	200	2.10526	84045	83622	83708	-	leuL	87	+
						84368	85312	+	leuO	945
4	89397	89795	399	1.90058	89586	88028	89032	+	cra	1005
						89634	90092	+	mraZ	459
5	106399	106702	304	2.05735	106570	105305	106456	+	ftsZ	1152
						106557	107474	+	lpxC	918
6	106761	106892	132	1.61364	106786	106557	107474	+	lpxC	918
7	197586	197713	128	1.57736	197656	196546	197898	+	rseP	1353
8	201121	201248	128	1.58461	201130	200971	201996	+	lpxD	1026
9	223675	229054	5380	2.17225	226262	222833	223408	+	gmhB	576
						223771	225312	+	rrsH	1542
						225381	225457	+	ileV	77
						225500	225575	+	alaV	76
						225759	228662	+	rrlH	2904
						228756	228875	+	rrfH	120
						228928	229004	+	aspU	77
						229167	229970	+	dkgB	804
10	447690	447837	148	1.73725	447756	446815	447705	-	cyoE	891
						447717	448046	-	cyoD	330
11	447923	448067	145	1.61483	447992	447717	448046	-	cyoD	330
						448046	448660	-	cyoC	615
12	449449	449618	170	1.75845	449493	448650	450641	-	cyoB	1992
13	449957	450119	163	1.68638	449983	448650	450641	-	cyoB	1992
14	451947	452058	112	1.66956	451997	450663	451610	-	cyoA	948	+
						452070	453545	-	ampG	1476
15	610179	610298	120	1.72265	610229	609459	610079	-	entD	621
						610254	612494	-	fepA	2241
16	657326	657552	227	1.92853	657375	657292	657501	+	cspE	210
						657555	657938	-	flc	384
17	696724	697096	373	1.7564	696808	696664	696740	-	metU	77
						696756	696830	-	glnW	75
						696865	696939	-	glnU	75
						696963	697047	-	leuW	85
						697057	697133	-	metT	77
18	754275	754393	119	1.62689	754321	753185	754468	-	gltA	1284
19	754788	754935	148	1.94344	754865	753185	754468	-	gltA	1284
						755177	755566	+	sdhC	390
20	755203	755323	121	1.76719	755217	755177	755566	+	sdhC	390
21	758076	758197	122	1.73486	758128	757689	758405	+	sdhB	717
22	780566	781589	1024	2.09152	781451	780554	780629	+	lysT	76
						780765	780840	+	valT	76
						780843	780918	+	lysW	76
						781068	781143	+	valZ	76
						781147	781222	+	lysY	76
						781369	781444	+	lysZ	76
						781577	781652	+	lysQ	76
23	850202	850390	189	1.72414	850296	849210	850097	-	rhtA	888
						850450	850965	+	ompX	516
24	852775	853164	390	2.00925	852947	851014	852597	-	opgE	1584
						852869	852997	-	mntS	129
25	954373	954490	118	1.7915	954396	953609	954466	-	focA	858
						954872	956632	-	ycaO	1761
26	961697	961839	143	1.72697	961708	961201	961884	+	cmk	684
27	962051	962259	209	1.67154	962155	961995	963668	+	rpsA	1674
28	984328	984450	123	1.78454	984348	983650	984297	+	ycbL	648
						984519	985709	-	aspC	1191
29	987339	987538	200	1.78345	987433	985894	986982	-	ompF	1089	+
						987585	988985	-	asnS	1401
30	1018968	1020283	1316	2.08732	1019853	1018485	1018937	+	matP	453
						1019013	1020053	-	ompA	1041
						1020410	1020919	-	sulA	510
31	1050515	1050743	229	1.87846	1050683	1050027	1050530	+	insB1	504	+
						1050963	1051175	-	cspH	213
32	1146567	1146756	190	1.91319	1146624	1146011	1146595	-	yceF	585
						1146589	1146757	+	psrD	169
33	1146821	1146973	153	1.7825	1146899	1146589	1146757	+	psrD	169
						1146794	1147315	+	yceD	522
34	1147426	1147546	121	1.58148	1147439	1147367	1147540	+	rpmF	174
						1147621	1148691	+	plsX	1071
35	1148402	1148519	118	1.63684	1148430	1147621	1148691	+	plsX	1071
36	1150055	1150171	117	1.58914	1150060	1149728	1150657	+	fabD	930
37	1151497	1152134	638	2.51716	1151678	1150670	1151404	+	fabG	735
						1151615	1151851	+	acpP	237
						1151939	1153180	+	fabF	1242
38	1239111	1239244	134	1.80585	1239127	1238879	1239949	+	dadX	1071
39	1239559	1239766	208	1.76913	1239696	1238879	1239949	+	dadX	1071
40	1287375	1287581	207	1.67924	1287470	1287066	1287236	-	rttR	171
						1287087	1287176	-	tpr	90
						1287244	1287328	-	tyrV	85
						1287538	1287622	-	tyrT	85
41	1299309	1299550	242	2.56293	1299471	1298598	1299245	+	ychE	648	+
						1301182	1302813	+	oppA	1632
42	1300679	1300901	223	1.90351	1300808	1298598	1299245	+	ychE	648
						1301182	1302813	+	oppA	1632
43	1302846	1302963	118	1.79363	1302869	1301182	1302813	+	oppA	1632
						1302899	1303819	+	oppB	921
44	1489305	1489483	179	1.88557	1489322	1488232	1489671	+	aldA	1440
45	1489569	1490003	435	2.00786	1489726	1488232	1489671	+	aldA	1440
						1489713	1490713	-	gapC	1001
46	1490054	1490230	177	2.06277	1490137	1489713	1490713	-	gapC	1001
47	1490298	1490407	110	2.06767	1490324	1489713	1490713	-	gapC	1001
48	1490530	1490759	230	2.03677	1490545	1489713	1490713	-	gapC	1001
						1490902	1491432	+	cybB	531
49	1530163	1530280	118	1.97368	1530185	1529922	1530404	+	ydcD	483	+
50	1583885	1584006	122	1.8797	1583903	1583762	1583959	-	safA	198	+
						1584207	1586486	-	ydeP	2280
51	1640836	1641057	222	2.21053	1640963	1640370	1640585	-	essQ	216
						1641339	1641554	-	cspB	216
52	1641632	1641789	158	2.20588	1641644	1641339	1641554	-	cspB	216
						1641855	1642067	+	cspF	213
53	1648175	1648298	124	1.71694	1648216	1647934	1648341	+	dicA	408
54	1705564	1705710	147	1.74485	1705576	1705250	1705690	+	ydgK	441
						1705767	1706348	+	rsxA	582
55	1712467	1712730	264	1.76084	1712583	1711523	1712158	+	nth	636
						1712769	1714271	+	dtpA	1503
56	1741230	1741403	174	1.89313	1741326	1739911	1741122	+	ydhC	1212
						1741413	1742561	+	cfa	1149
57	1742246	1742494	249	1.72616	1742265	1741413	1742561	+	cfa	1149
58	1746403	1746653	251	1.76266	1746590	1744871	1746127	-	ydhQ	1257
						1746435	1746511	+	valV	77
						1746516	1746592	+	valW	77
59	1757267	1757668	402	2.1176	1757366	1755698	1757110	+	pykF	1413
						1757421	1757657	+	lpp	237
						1757721	1758725	-	ldtE	1005
60	1799153	1799312	160	1.67464	1799257	1797959	1798942	-	pheS	984
						1799226	1799270	-	pheM	45
61	1799496	1800990	1495	2.21491	1799828	1799393	1799749	-	rplT	357
						1799802	1799999	-	rpmI	198
						1800096	1800638	-	infC	543
						1800642	1802570	-	thrS	1929
62	1801046	1801199	154	1.8153	1801143	1800642	1802570	-	thrS	1929
63	1806145	1806279	135	1.69327	1806163	1805325	1806083	-	ydiY	759	+
						1806370	1807299	+	pfkB	930
64	1862704	1862892	189	2.02068	1862728	1862016	1862429	-	msrB	414
						1862771	1863766	+	gapA	996
65	1907176	1907568	393	1.86524	1907480	1906251	1907060	-	rlmA	810
						1907226	1907435	-	cspC	210
						1907448	1907591	-	yobF	144
66	1908648	1908791	144	1.89145	1908735	1908623	1908766	-	mgrB	144
						1908925	1909164	+	yobH	240
67	1923042	1923175	134	1.7457	1923054	1922313	1922969	-	pphA	657
						1923066	1923314	+	ryeA	249
68	1991688	1992070	383	1.91853	1991760	1990954	1991619	-	yecA	666
						1991815	1991901	-	leuZ	87
						1991914	1991987	-	cysT	74
						1992042	1992117	-	glyW	76
69	1992144	1992287	144	1.71535	1992165	1992042	1992117	-	glyW	76
						1992269	1992817	-	pgsA	549
70	1996610	1996860	251	1.91961	1996797	1996110	1996832	-	sdiA	723	+
						1997062	1997814	-	yecC	753
71	2033758	2033960	203	2.41935	2033809	2033649	2033739	+	rseX	91	+
						2034051	2035243	+	yedS	1193
72	2089946	2090085	140	1.7411	2089985	2089462	2089713	-	yefM	252
						2089996	2090046	+	hisL	51
						2090192	2091091	+	hisG	900
73	2103375	2103499	125	1.72515	2103442	2101895	2102911	-	insH1	1017	+
						2103391	2104509	-	wbbK	1119
74	2106009	2106122	114	1.88712	2106051	2105065	2106057	-	wbbI	993	+
						2106060	2107226	-	wbbH	1167
75	2107903	2108012	110	1.87774	2107930	2107226	2108329	-	glf	1104	+
76	2114105	2114215	111	1.55113	2114120	2113434	2114327	-	wcaN	894
77	2171650	2171842	193	1.72981	2171669	2170532	2171398	+	insF1	867
						2171833	2172873	-	gatD	1041
78	2172022	2172150	129	1.7303	2172063	2171833	2172873	-	gatD	1041
79	2172756	2173331	576	1.94431	2172783	2171833	2172873	-	gatD	1041
						2172921	2174278	-	gatC	1358
80	2173416	2173960	545	1.88698	2173816	2172921	2174278	-	gatC	1358
81	2174044	2174191	148	1.73838	2174096	2172921	2174278	-	gatC	1358
82	2174410	2174553	144	1.72503	2174481	2174282	2174566	-	gatB	285
83	2174608	2174820	213	2.1426	2174625	2174597	2175049	-	gatA	453
84	2174873	2175125	253	1.79198	2174949	2174597	2175049	-	gatA	453
						2175059	2176321	-	gatZ	1263
85	2175383	2175707	325	1.89835	2175638	2175059	2176321	-	gatZ	1263
86	2175800	2176143	344	1.79795	2176072	2175059	2176321	-	gatZ	1263
87	2176233	2176677	445	2.09177	2176300	2175059	2176321	-	gatZ	1263
						2176350	2177204	-	gatY	855
88	2177438	2177560	123	1.60997	2177492	2176350	2177204	-	gatY	855
						2177512	2178564	-	fbaB	1053
89	2244434	2244669	236	1.86404	2244444	2243910	2244746	+	yeiG	837
90	2246693	2246941	249	1.7333	2246886	2244778	2246769	-	cirA	1992
						2247063	2248532	-	lysP	1470
91	2249543	2249701	159	2.27522	2249620	2248737	2249618	-	yeiE	882
						2249717	2250766	+	yeiH	1050
92	2269672	2270604	933	1.88397	2270171	2268854	2269567	+	lpxT	714
						2269979	2270545	+	mepS	567
						2270726	2272282	+	rtn	1557
93	2405064	2405173	110	1.56979	2405103	2404629	2405072	-	nuoA	444
						2405703	2406641	-	lrhA	939
94	2466497	2466640	144	1.73299	2466578	2466309	2466383	+	argW	75
						2466545	2467702	+	intS	1158
95	2511153	2512041	889	2.03897	2511634	2511001	2511327	+	ypeC	327
						2511468	2512706	-	mntH	1239
96	2512181	2512307	127	1.76205	2512207	2511468	2512706	-	mntH	1239
97	2512569	2512843	275	1.75439	2512725	2511468	2512706	-	mntH	1239
						2513042	2514244	+	nupC	1203
98	2518020	2518216	197	1.63203	2518117	2515643	2517832	-	yfeA	2190
99	2520925	2521114	190	1.6038	2521046	2518041	2518116	-	alaX	76
100	2521161	2521413	253	1.71329	2521250	2518156	2518231	-	alaW	76
101	2530575	2530793	219	1.71641	2530714	2530247	2531233	-	zipA	987
102	2530952	2531102	151	1.83475	2530973	2530247	2531233	-	zipA	987
103	2531221	2531342	122	1.83179	2531267	2530247	2531233	-	zipA	987
						2531463	2532224	+	cysZ	762
104	2533172	2533442	271	1.84311	2533289	2532409	2533380	+	cysK	972
						2533764	2534021	+	ptsH	258
105	2629599	2629724	126	1.93644	2629654	2629290	2629481	+	yfgG	192	+
						2629792	2630310	+	yfgH	519
106	2691181	2691349	169	1.7867	2691278	2691157	2691340	-	glmY	184
						2691656	2695543	-	purL	3888
107	2708752	2708963	212	1.70807	2708760	2707798	2708754	-	rseB	957
						2708754	2709404	-	rseA	651
108	2709118	2709279	162	1.64847	2709165	2708754	2709404	-	rseA	651
109	2723783	2723891	109	1.64474	2723802	2722727	2724082	+	pssA	1356
110	2723980	2731157	7178	2.36976	2724933	2722727	2724082	+	pssA	1356
						2724128	2724451	+	yfiM	324
						2724448	2725746	-	kgtP	1299
						2726069	2726188	-	rrfG	120
						2726281	2729184	-	rrlG	2904
						2729369	2729444	-	gltW	76
						2729616	2731157	-	rrsG	1542
111	2755553	2755768	216	1.79258	2755699	2754896	2755378	+	smpB	483
						2755593	2755955	+	ssrA	363
112	2817720	2818640	921	2.04638	2818135	2816937	2817503	-	yqaB	567
						2817784	2817860	-	argQ	77
						2818059	2818135	-	argZ	77
						2818198	2818274	-	argY	77
						2818473	2818549	-	argV	77
						2818553	2818645	-	serV	93
						2818961	2819146	-	csrA	186
113	2818888	2819070	183	1.81658	2819000	2818553	2818645	-	serV	93
						2818961	2819146	-	csrA	186
114	2867078	2867225	148	1.61167	2867167	2866559	2867551	-	rpoS	993
115	2867918	2868027	110	1.85078	2867944	2867614	2868753	-	nlpD	1140
116	2924220	2924357	138	1.72669	2924238	2924156	2924524	-	csrB	369
117	2924423	2924562	140	1.65396	2924501	2924156	2924524	-	csrB	369
						2924735	2925280	-	syd	546
118	3055866	3056326	461	2.07068	3055886	3055612	3055941	+	zapA	330
						3055983	3056165	+	ssrS	183
						3056241	3056789	+	fau	549
119	3110389	3110498	110	1.5972	3110432	3110366	3110441	+	pheV	76
						3110590	3111126	-	yghD	537
120	3150424	3151145	722	2.1827	3151052	3149662	3150546	+	yghA	885
						3150818	3151243	-	exbD	426
121	3151242	3152029	788	1.9449	3151646	3150818	3151243	-	exbD	426
						3151250	3151984	-	exbB	735
						3152236	3153423	+	metC	1188
122	3308088	3308822	735	1.94822	3308349	3308040	3308924	-	nlpI	885
123	3318066	3318389	324	1.98993	3318140	3317554	3318006	-	rimP	453
						3318213	3318289	-	metY	77
						3318637	3319980	+	argG	1344
124	3321891	3322620	730	1.92202	3322186	3319988	3321613	-	yhbX	1626
						3322072	3322158	-	leuU	87
125	3348590	3348726	137	1.66139	3348618	3348452	3349084	+	yrbL	633
126	3354075	3354196	122	1.70257	3354089	3353121	3354050	-	yhcC	930
						3354725	3359185	+	gltB	4461
127	3423270	3429027	5758	2.19298	3424202	3422436	3423194	+	yhdZ	759
						3423423	3423542	-	rrfF	120
						3423580	3423655	-	thrV	76
						3423668	3423787	-	rrfD	120
						3423880	3426783	-	rrlD	2904
						3426958	3427033	-	alaU	76
						3427076	3427152	-	ileU	77
						3427221	3428762	-	rrsD	1542
						3429236	3429790	+	yrdA	555
128	3439790	3440469	680	1.84947	3439913	3439616	3439999	-	rplQ	384
						3440040	3441029	-	rpoA	990
129	3440621	3441493	873	2.29129	3440803	3440040	3441029	-	rpoA	990
						3441055	3441675	-	rpsD	621
130	3441549	3444426	2878	2.44058	3442982	3441055	3441675	-	rpsD	621
						3441709	3442098	-	rpsK	390
						3442115	3442471	-	rpsM	357
						3442618	3442734	-	rpmJ	117
						3442766	3444097	-	secY	1332
						3444105	3444539	-	rplO	435
131	3444511	3444709	199	1.93257	3444637	3444105	3444539	-	rplO	435
						3444543	3444722	-	rpmD	180
132	3444797	3445059	263	1.73222	3444844	3444726	3445229	-	rpsE	504
133	3445245	3446118	874	2.08154	3445863	3445244	3445597	-	rplR	354
						3445607	3446140	-	rplF	534
134	3446244	3446530	287	1.84913	3446304	3446153	3446545	-	rpsH	393
135	3446606	3447348	743	2.01308	3446999	3446579	3446884	-	rpsN	306
						3446899	3447438	-	rplE	540
136	3447470	3447666	197	1.93543	3447492	3447453	3447767	-	rplX	315
137	3447769	3448444	676	1.79145	3448220	3447453	3447767	-	rplX	315
						3447778	3448149	-	rplN	372
						3448314	3448568	-	rpsQ	255
138	3448648	3449021	374	1.79727	3448773	3448568	3448759	-	rpmC	192
						3448759	3449169	-	rplP	411
139	3449313	3449437	125	1.70117	3449338	3449182	3449883	-	rpsC	702
140	3450548	3450684	137	1.58901	3450563	3450543	3451364	-	rplB	822
141	3453045	3453490	446	1.8646	3453062	3452959	3453270	-	rpsJ	312
						3453508	3453927	-	gspB	420
142	3466829	3467021	193	1.64697	3466953	3466797	3466991	-	bfd	195	+
						3467160	3469853	-	chiA	2694
143	3471480	3471603	124	1.60384	3471548	3470145	3471329	-	tufA	1185
						3471400	3473514	-	fusA	2115
144	3499267	3499382	116	1.75245	3499308	3497828	3499201	+	cysG	1374	+
						3499448	3499615	+	yhfL	168
145	3515760	3515886	127	1.72825	3515820	3515077	3515913	-	dam	837
146	3561845	3562345	501	2.08333	3562140	3561497	3561823	-	glpE	327
						3562013	3563518	+	glpD	1506
147	3562438	3564138	1701	2.24154	3563730	3562013	3563518	+	glpD	1506
						3563787	3564005	-	yzgL	219
						3564134	3566581	-	glgP	2448
148	3580907	3581032	126	1.58991	3580981	3579768	3580805	-	yhhX	1038
						3580927	3581016	-	ryhB	90
						3581138	3581626	+	yhhY	489
149	3600680	3601071	392	1.87861	3601004	3599929	3600783	-	rpoH	855
						3601028	3602086	-	ftsX	1059
150	3656996	3657136	141	1.77277	3657075	3656995	3657567	+	hdeD	573
151	3705439	3705560	122	1.64735	3705497	3704771	3705790	-	dppB	1020
152	3705632	3705822	191	1.96139	3705650	3704771	3705790	-	dppB	1020
						3706098	3707705	-	dppA	1608
153	3705919	3706109	191	1.78128	3705926	3704771	3705790	-	dppB	1020
						3706098	3707705	-	dppA	1608
154	3707580	3707773	194	1.63681	3707666	3706098	3707705	-	dppA	1608
						3708616	3708692	-	proK	77
155	3719834	3720058	225	1.95853	3719933	3719478	3719768	+	yiaG	291
						3720049	3720261	+	cspA	213
156	3751819	3752003	185	2.04887	3751940	3751128	3751868	-	yiaT	741	+
						3751992	3752966	+	yiaU	975
157	3919196	3919348	153	1.74794	3919261	3918316	3919857	-	atpA	1542
158	3919665	3919866	202	1.75439	3919683	3918316	3919857	-	atpA	1542
						3919870	3920403	-	atpH	534
159	3920430	3920574	145	1.61705	3920510	3920418	3920888	-	atpF	471
160	3920820	3921097	278	1.76435	3921022	3920418	3920888	-	atpF	471
						3920950	3921189	-	atpE	240
161	3921236	3921351	116	1.60183	3921285	3921236	3922051	-	atpB	816
162	3921482	3921623	142	1.67464	3921504	3921236	3922051	-	atpB	816
163	3921886	3922065	180	1.74377	3921956	3921236	3922051	-	atpB	816
						3922060	3922440	-	atpI	381
164	3941808	3947276	5469	2.12918	3943977	3941808	3943349	+	rrsC	1542
						3943435	3943510	+	gltU	76
						3943704	3946607	+	rrlC	2904
						3946700	3946819	+	rrfC	120
						3946872	3946948	+	aspT	77
						3946957	3947032	+	trpT	76
						3947128	3947967	-	hdfR	840
165	3966109	3966529	421	1.95084	3966150	3965761	3966090	+	trxA	330
						3966417	3967676	+	rho	1260
166	3982381	3982506	126	1.51834	3982388	3982375	3982451	+	argX	77
						3982509	3982585	+	hisR	77
167	3982687	3982851	165	1.65465	3982764	3982606	3982692	+	leuT	87
						3982735	3982811	+	proM	77
						3982958	3984193	+	aslB	1236
168	3991062	3991177	116	1.57082	3991077	3989825	3990766	-	hemC	942
						3991153	3993699	+	cyaA	2547
169	3991225	3991378	154	1.70469	3991248	3991153	3993699	+	cyaA	2547
170	4035476	4040796	5321	2.16624	4039385	4034608	4035153	+	hemG	546
						4035531	4037072	+	rrsA	1542
						4037141	4037217	+	ileT	77
						4037260	4037335	+	alaT	76
						4037519	4040423	+	rrlA	2905
						4040517	4040636	+	rrfA	120
						4040906	4041433	-	mobB	528
171	4116343	4116452	110	1.56283	4116391	4115714	4117222	-	glpK	1509
172	4116737	4116865	129	1.58616	4116741	4115714	4117222	-	glpK	1509
173	4117511	4117642	132	1.76093	4117571	4117245	4118090	-	glpF	846
174	4117721	4117865	145	1.77362	4117743	4117245	4118090	-	glpF	846
175	4166604	4172015	5412	1.94259	4168983	4165428	4166285	+	murI	858
						4166659	4168200	+	rrsB	1542
						4168372	4168447	+	gltT	76
						4168641	4171544	+	rrlB	2904
						4171637	4171756	+	rrfB	120
						4172057	4173085	+	murB	1029
176	4175200	4176078	879	2.05044	4175415	4174076	4175026	-	coaA	951
						4175388	4175463	+	thrU	76
						4175472	4175556	+	tyrU	85
						4175673	4175747	+	glyT	75
						4175754	4175829	+	thrT	76
						4175944	4177128	+	tufB	1185
177	4176144	4176284	141	1.57927	4176147	4175944	4177128	+	tufB	1185
178	4177039	4177236	198	1.71687	4177158	4175944	4177128	+	tufB	1185
						4177358	4177741	+	secE	384
179	4177325	4177446	122	1.7266	4177381	4177358	4177741	+	secE	384
180	4177588	4177748	161	1.73507	4177649	4177358	4177741	+	secE	384
181	4178131	4178709	579	1.96902	4178402	4177743	4178288	+	nusG	546
182	4178981	4179107	127	1.65454	4179005	4178879	4179583	+	rplA	705
183	4179552	4180667	1116	1.95323	4179748	4178879	4179583	+	rplA	705
						4179996	4180493	+	rplJ	498
						4180560	4180925	+	rplL	366
184	4180785	4181198	414	1.80013	4181031	4180560	4180925	+	rplL	366
						4181245	4185273	+	rpoB	4029
185	4185077	4185208	132	1.73405	4185147	4181245	4185273	+	rpoB	4029
186	4208147	4213204	5058	1.94259	4210385	4208147	4209688	+	rrsE	1542
						4209774	4209849	+	gltV	76
						4210043	4212946	+	rrlE	2904
						4213040	4213159	+	rrfE	120
						4213234	4213617	+	yjaA	384
187	4331446	4331554	109	1.67965	4331458	4330502	4332004	+	proP	1503
188	4467392	4467586	195	1.63084	4467524	4466299	4467246	-	treR	948
						4467431	4467484	+	mgtL	54
						4467625	4470321	+	mgtA	2697
189	4604599	4604750	152	1.99576	4604678	4604160	4604837	+	bglJ	678
190	4604831	4604944	114	1.6498	4604844	4604160	4604837	+	bglJ	678
						4604875	4605663	-	fhuF	789
191	4604993	4606184	1192	2.31936	4605757	4604875	4605663	-	fhuF	789
						4605804	4606040	+	yjjZ	237
192	4606310	4606424	115	1.57766	4606335	4606200	4606286	-	leuP	87
						4606315	4606401	-	leuQ	87
						4606669	4607700	-	rsmC	1032
193	4640617	4640734	118	1.7913	4640634	4640402	4640542	+	yjjY	141
						4640942	4641628	+	yjtD	687
			93866

## Sheet: Page 2_ Experiment_2
Peak regions found by Matcher-based approach in the library of the second experiment (R≥1.5)
Left border corresponds to the first position in the peak area with R≥1.5
Right border corresponds to the last position in the peak area witn R≥1.5 plus 49 bp (the size of the read)
Left borders of selected regions overlapping with Dps-binding sites revealed by CLC GW are bolded
Total number of peaks						1647
Number of peaks overlapping with samples found by CLC GW						1361	0.826351
Average length						195
Average length without 7 operons of ribosomal RNAs						195
Total length						320719
Total length without 7 operons of ribosomal RNAs						320719
Overlap with 371 Dps binding sites found by SELEX						169	0.103
Number of genes encoding rRNAs, tRNAs and sRNAs (bolded)						32
Number of peaks located in spaces between convergent genes (blue marks)						79
Number of peaks located in spaces between divergent genes (green marks)						207
	Peak borders					Associated genes
Number	Left	Right	Length(bp)	Maximal R	Position with maximal R	Start	End	Strand	Name	Size	Overlap with Dps-targets found by SELEX
1	1784	1948	165	2.11343	1883	337	2799	+	thrA	2463
2	9036	9315	280	2.73603	9226	8238	9191	+	talB	954
						9306	9893	+	mog	588
3	10894	11014	121	2.12107	10948	10643	11356	-	yaaW	714
4	12681	12898	218	2.30738	12714	12163	14079	+	dnaK	1917
5	13088	13197	110	2.57375	13130	12163	14079	+	dnaK	1917
6	16706	16852	147	3.56697	16720	15445	16557	+	insL1	1113
						16751	16960	-	mokC	210
7	19631	19774	144	1.87266	19639	18715	19620	+	nhaR	906
						19811	20314	-	insB1	504
8	29154	29595	442	2.69434	29178	28374	29195	+	dapB	822	+
						29651	30799	+	carA	1149
9	30512	30627	116	2.14974	30533	29651	30799	+	carA	1149
10	37713	37844	132	2.07114	37772	36271	37824	-	caiC	1554
						37898	39115	-	caiB	1218
11	42314	42490	177	2.6886	42338	40417	41931	-	caiT	1515	+
						42403	43173	+	fixA	771
12	54653	54840	188	2.36049	54778	53416	54702	-	surA	1287
						54755	57109	-	lptD	2355
13	55203	55352	150	1.83444	55208	54755	57109	-	lptD	2355
14	55715	55843	129	2.21662	55783	54755	57109	-	lptD	2355
15	58588	58726	139	2.57491	58647	58474	59279	+	yabP	806	+
16	62880	63010	131	2.06722	62944	60358	63264	-	rapA	2907
17	84196	84370	175	1.95827	84212	83622	83708	-	leuL	87	+
						84368	85312	+	leuO	945
18	85442	85611	170	3.5313	85495	84368	85312	+	leuO	945	+
						85630	87354	+	ilvI	1725
19	87029	87171	143	1.97298	87101	85630	87354	+	ilvI	1725
20	92586	92710	125	2.00642	92654	91413	93179	+	ftsI	1767
21	96349	96463	115	2.23874	96361	96002	97084	+	mraY	1083
22	98982	99113	132	2.50212	99015	98403	99647	+	ftsW	1245
23	110671	110800	130	1.99426	110679	108279	110984	+	secA	2706
24	112766	112942	177	2.30302	112775	112599	113219	-	coaE	621
25	114147	114258	112	1.80578	114165	113444	114487	+	guaC	1044	+
26	115024	115150	127	1.79886	115083	114522	115724	-	hofC	1203
27	119696	119814	119	2.27929	119730	119281	120135	+	ampE	855
28	119880	119991	112	1.95292	119930	119281	120135	+	ampE	855
29	121051	121212	162	1.91382	121078	120178	121551	-	aroP	1374	+
30	121599	121787	189	2.4077	121617	120178	121551	-	aroP	1374	+
						122092	122856	+	pdhR	765
31	122734	122845	112	1.88295	122782	122092	122856	+	pdhR	765
32	126558	126671	114	2.09366	126573	125695	127587	+	aceF	1893	+
33	127817	127932	116	1.86479	127862	125695	127587	+	aceF	1893
						127912	129336	+	lpd	1425
34	128338	128466	129	1.87266	128394	127912	129336	+	lpd	1425
35	131153	131485	333	3.06435	131362	129407	131260	-	yacH	1854
						131615	134212	+	acnB	2598
36	141425	141537	113	1.90956	141468	138835	141225	-	gcd	2391
						141431	141967	+	hpt	537
37	142663	142901	239	1.94562	142833	142008	142670	-	can	663
						142779	143705	+	yadG	927
38	145913	146025	113	1.90238	145927	145081	146310	+	yadE	1230
39	149577	149927	351	2.21509	149810	148807	149601	-	panB	795
						149715	150953	-	yadC	1239
40	150362	150622	261	3.03829	150491	149715	150953	-	yadC	1239
41	151087	151294	208	2.36949	151203	151003	151599	-	yadK	597
42	151525	151650	126	2.00642	151555	151003	151599	-	yadK	597
						151626	152231	-	yadL	606
43	153155	153284	130	2.14018	153204	152829	155426	-	htrE	2598
44	156092	156218	127	2.1965	156147	155461	156201	-	yadV	741
						156299	156883	-	yadN	585
45	156945	157090	146	6.11958	156977	156299	156883	-	yadN	585	+
						157253	157732	-	folK	480
46	161141	161295	155	2.10328	161147	160782	161486	-	sfsA	705
47	166845	166972	128	2.00642	166855	164730	167264	+	mrcB	2535
48	168634	168871	238	2.74725	168797	167484	169727	+	fhuA	2244
49	174869	175040	172	2.02387	174917	173602	174882	-	hemL	1281
						175107	176528	+	clcA	1422
50	176559	176683	125	2.02387	176567	175107	176528	+	clcA	1422
						176610	176954	+	erpA	345
51	176903	177273	371	2.44783	176982	176610	176954	+	erpA	345
						177001	177624	-	yadS	624
52	192430	192631	202	1.94909	192451	191855	192580	+	pyrH	726
						192872	193429	+	frr	558
53	202050	202175	126	2.33474	202099	200971	201996	+	lpxD	1026	+
						202101	202556	+	fabZ	456
54	209209	209333	125	1.92616	209226	208621	209580	+	accA	960
55	222619	222771	153	2.30302	222643	221614	222645	-	metN	1032
						222833	223408	+	gmhB	576
56	229299	229460	162	1.99037	229393	229167	229970	+	dkgB	804
57	229609	229773	165	2.00642	229716	229167	229970	+	dkgB	804
58	229945	230131	187	2.20706	230042	229167	229970	+	dkgB	804
						229967	230881	-	yafC	915
59	230850	231007	158	1.98897	230918	229967	230881	-	yafC	915
						231122	231922	+	yafD	801
60	233941	234071	131	1.97555	234001	232597	233955	-	mltD	1359
						234027	234782	-	gloB	756
61	238648	238904	257	1.87266	238657	238257	238736	-	ykfM	480	+
						238746	239102	-	yafU	357
62	243253	243392	140	2.57491	243282	240859	243303	-	fadE	2445
						243543	244121	+	gmhA	579
63	245007	245121	115	1.72404	245034	244327	245094	+	yafJ	768
						245065	245805	-	yafK	741
64	246074	246287	214	2.44995	246214	245961	246239	-	yafQ	279	+
						246242	246502	-	dinJ	261
65	246504	246614	111	2.09559	246532	246242	246502	-	dinJ	261	+
						246712	247461	+	yafL	750
66	250455	250595	141	2.21509	250471	250072	250827	+	lafU	756
67	251965	252079	115	2.85358	251997	250898	251953	+	dinB	1056
						252005	252298	+	yafN	294
68	253335	253537	203	2.46121	253430	252709	253161	+	yafP	453
						253479	253685	+	ykfJ	207
69	265528	265637	110	1.7389	265563	265304	265543	-	ykfF	240
						265620	266087	-	ykfB	468
70	269109	269330	222	2.16344	269248	268097	268960	-	ykfA	864
						269289	270182	-	perR	894
71	269883	270058	176	2.2253	269902	269289	270182	-	perR	894
72	270187	270297	111	2.11586	270208	269289	270182	-	perR	894
						270278	272189	+	insN	1912
73	282162	282336	175	1.99348	282244	280829	281983	-	yagA	1155
						282278	283186	+	yagE	909
74	290133	290310	178	2.0429	290200	289301	290305	-	argF	1005
75	293360	293614	255	2.44592	293510	293220	293918	-	yagL	699
76	294527	294640	114	2.26607	294565	293945	294799	-	yagM	855
77	295061	295187	127	2.59291	295079	293945	294799	-	yagM	855
						295139	295579	-	yagN	441
78	295725	295844	120	2.03986	295774	295696	297096	-	intF	1401
79	303231	303406	176	2.4077	303334	302991	303605	+	yagU	615
80	303638	303758	121	2.44419	303689	302991	303605	+	yagU	615
						303853	304182	-	ykgJ	330
81	304031	304254	224	3.5313	304093	303853	304182	-	ykgJ	330
						304495	305205	-	ecpE	711
82	304308	304437	130	2.67523	304363	303853	304182	-	ykgJ	330
						304495	305205	-	ecpE	711
83	305660	305782	123	2.4077	305708	305174	306817	-	ecpD	1644
84	310932	311217	286	2.88925	311094	310746	311336	-	ecpR	591	+
85	311382	311800	419	2.54933	311462	310746	311336	-	ecpR	591	+
						312112	312339	+	ykgL	228
86	313118	313226	109	2.14018	313171	312514	312777	-	ykgM	264	+
						313141	313242	-	ykgR	102
87	313357	313502	146	2.43981	313393	313141	313242	-	ykgR	102
						313716	313805	-	ykgP	90
88	317196	317312	117	2.4077	317208	316486	317169	-	ykgA	684
						317439	317567	+	ykgQ	129
89	322198	322394	197	1.8884	322335	321608	322327	+	ykgE	720
						322338	323765	+	ykgF	1428
90	325013	325136	124	2.78538	325023	324696	325364	-	ykgH	669
91	332096	332296	201	2.86632	332228	329463	331496	+	betT	2034	+
						332371	333459	+	yahA	1089
92	332392	332638	247	2.51239	332495	332371	333459	+	yahA	1089
93	334509	334638	130	2.00642	334571	333501	334433	-	yahB	933
						334525	335022	-	yahC	498
94	340594	340710	117	2.56822	340615	340165	341115	+	yahI	951
95	340871	340981	111	1.8631	340921	340165	341115	+	yahI	951
96	344211	344383	173	3.21027	344233	344176	344991	+	yahL	816	+
97	361479	361822	344	3.34403	361640	361249	361860	-	lacA	612
98	380482	380595	114	2.47459	380493	380069	380842	-	yaiO	774
99	384520	384712	193	3.15295	384639	384059	384616	-	yaiS	558
						385232	386194	+	tauA	963
100	385035	385182	148	2.59291	385053	384059	384616	-	yaiS	558	+
						385232	386194	+	tauA	963
101	389769	390006	238	2.80899	389906	388753	389727	-	hemB	975	+
						390251	394418	+	yaiT	4168
102	390562	390873	312	3.57508	390765	390251	394418	+	yaiT	4168
103	391354	391707	354	2.36049	391580	390251	394418	+	yaiT	4168
104	397714	397827	114	2.16344	397722	396639	397859	+	sbmA	1221
						397872	398966	+	yaiW	1095
105	401255	401513	259	2.8798	401421	399829	400923	-	ddlA	1095	+
						401386	401646	+	iraP	261
106	401635	401796	162	2.99907	401710	401386	401646	+	iraP	261
						401747	403162	+	phoA	1416
107	419215	419425	211	2.21662	419300	417889	419184	+	phoR	1296
						419591	420910	+	brnQ	1320
108	435586	435708	123	1.93118	435651	435137	435556	+	nusB	420
						435634	436611	+	thiL	978
109	441532	441689	158	2.37122	441561	441101	441343	-	xseB	243
						441549	442997	+	thiI	1449
110	443863	443975	113	1.79886	443912	443604	444515	-	panE	912
111	464510	464654	145	1.96759	464589	463937	464308	+	ybaV	372
						464402	464800	+	fadM	399
112	467624	467777	154	2.11343	467668	467412	468230	+	cof	819
113	472445	472587	143	2.92701	472517	470636	472417	+	mdlB	1782
						472598	472936	+	glnK	339
114	475844	476053	210	2.87587	475982	475379	475951	+	ybaY	573
						475982	476371	-	ybaZ	390
115	477245	477385	141	2.05876	477250	477067	478617	-	ylaB	1551
116	478895	479011	117	1.99156	478911	478781	479251	-	ylaC	471
117	480441	480731	291	3.21027	480651	480334	480708	-	tomB	375
118	503945	504084	140	2.32745	503956	503476	504696	-	fsr	1221
119	522840	522999	160	2.1784	522928	520416	522830	+	ybbP	2415	+
						523261	527541	+	rhsD	4281
120	523062	523202	141	1.91382	523089	523261	527541	+	rhsD	4281	+
121	532929	533039	111	2.46503	532934	532451	532933	+	allA	483
						533011	533826	+	allR	816
122	535792	535901	110	2.05658	535804	535710	536486	+	hyi	777
123	541812	541947	136	2.36949	541828	540565	541866	+	ybbY	1302
						541888	543033	+	glxK	1146
124	543213	543356	144	2.65851	543283	541888	543033	+	glxK	1146
						543261	544046	-	allE	786
125	544660	544795	136	1.96183	544723	544057	545292	-	allC	1236
126	562787	562912	126	2.23323	562805	562336	563319	+	sfmH	984
127	565652	565880	229	2.48067	565664	564815	565978	-	intD	1164
128	569624	569766	143	2.05876	569706	568902	570428	+	ybcK	1527
129	571395	571517	123	2.72873	571419	570893	571444	+	ybcL	552
						571454	572251	+	ybcM	798
130	571592	571782	191	2.80899	571658	571454	572251	+	ybcM	798
131	576219	576374	156	1.82121	576221	574737	575753	-	insH1	1017
						577398	577613	+	essD	216
132	576570	576703	134	2.1784	576601	574737	575753	-	insH1	1017	+
						577398	577613	+	essD	216
133	578343	578468	126	2.72873	578400	578107	578568	+	rzpD	462
134	582026	582354	329	2.29305	582202	581660	582097	+	tfaD	438
						582152	582806	-	ybcY	655
135	583632	583756	125	2.4077	583679	582953	583135	+	tfaX	183	+
						583681	584430	+	appY	750
136	585745	585902	158	2.29305	585774	584680	585633	-	ompT	954	+
						586057	586101	+	pauD	45
137	593143	593272	130	2.44995	593207	590941	593178	-	nfrB	2238
						593328	594770	-	cusS	1443
138	607649	607766	118	2.22936	607689	606265	607383	-	ybdK	1119
						607734	607792	+	sokE	59
139	609455	609586	132	2.36546	609488	608065	609177	+	insL1	1113
						609459	610079	-	entD	621
140	612660	612801	142	2.02553	612730	610254	612494	-	fepA	2241
						612737	613939	+	fes	1203
141	618534	618645	112	2.78224	618539	618254	619387	+	fepE	1134
142	637019	637181	163	2.20706	637030	636716	637618	-	ybdO	903
143	641961	642092	132	1.81321	642036	641439	641867	-	uspG	429
						642088	643326	+	ybdR	1239
144	646510	646619	110	3.21027	646541	645117	646580	-	citT	1464
						646631	647509	-	citG	879
145	653960	654139	180	2.60835	653972	653862	654542	+	citB	681
146	660194	660311	118	2.05101	660222	659251	660216	-	lipA	966
						660425	661378	-	ybeF	954
147	663964	664075	112	3.70416	663983	662752	663963	-	dacA	1212
						664102	665190	-	rlpA	1089
148	671778	671982	205	1.97555	671793	671605	672186	-	lptE	582
149	674939	675100	162	2.18631	675036	672201	674783	-	leuS	2583
						675018	675500	+	ybeL	483
150	687454	687585	132	2.12681	687479	686839	687747	-	gltI	909
151	697325	697499	175	2.12445	697358	697057	697133	-	metT	77
						697513	699177	-	asnB	1665
152	711517	711648	132	2.50212	711528	710935	711465	-	fldA	531
						711605	711898	-	ybfE	294
153	712903	713015	113	1.87266	712950	712038	712802	-	ybfF	765
						712987	713532	+	seqA	546
154	729440	729616	177	2.36546	729556	729134	729340	+	ybfA	207
						729583	733776	+	rhsC	4194
155	737539	737648	110	2.49688	737568	736825	737961	+	ybfL	1137
156	746388	746496	109	2.14018	746399	745935	746726	+	nei	792
157	754639	754821	183	2.34597	754759	753185	754468	-	gltA	1284
						755177	755566	+	sdhC	390
158	758699	758843	145	2.22936	758710	757689	758405	+	sdhB	717
						758706	761507	+	sucA	2802
159	771081	771238	158	2.2225	771100	767978	770611	+	mngB	2634	+
						771458	773026	+	cydA	1569
160	785359	785554	196	2.48796	785489	784937	785317	-	ybgS	381
						785633	786685	+	aroG	1053
161	794983	795144	162	2.14018	795084	794773	794922	+	acrZ	150
						795089	795862	+	modA	774
162	798114	798247	134	2.4077	798143	797613	798431	-	ybhA	819
163	800447	800589	143	2.54933	800525	799622	800575	-	ybhD	954
						800759	801811	+	ybhH	1053
164	815510	815667	158	2.63064	815536	813526	815547	+	uvrB	2022
						815739	816647	-	ybhK	909
165	825936	826060	125	2.45491	825957	825002	826108	-	ybhR	1107
166	848882	848994	113	2.14018	848914	848408	848911	-	dps	504
						849210	850097	-	rhtA	888
167	864305	864432	128	2.06978	864341	863642	864304	+	fsaA	663
						864380	865129	-	moeB	750
168	890779	891043	265	2.3542	890847	890496	890753	-	grxA	258
						890913	891200	+	ybjC	288
169	925762	925873	112	2.00642	925781	923264	925540	+	clpA	2277
						925884	925971	-	serW	88
170	945580	945702	123	2.21662	945606	944931	945557	-	ycaC	627
						945871	947019	+	ycaD	1149
171	954335	954452	118	2.94275	954392	953609	954466	-	focA	858
172	987062	987304	243	3.02506	987086	985894	986982	-	ompF	1089	+
						987585	988985	-	asnS	1401
173	993834	993947	114	2.50803	993886	993277	994044	-	ssuB	768
174	997684	997886	203	3.71188	997716	996937	997512	-	ssuE	576	+
						997868	998407	+	elfA	540
175	1003810	1003991	182	3.50212	1003839	1003439	1003954	+	ycbV	516
						1003947	1004657	+	ycbF	711
176	1016961	1017070	110	1.97967	1017001	1016539	1018299	-	ycbZ	1761
177	1021509	1021637	129	2.9695	1021565	1021138	1021767	+	sxy	630
178	1040322	1040466	145	3.13002	1040354	1039296	1040432	+	cbdB	1137
						1040445	1040537	+	cbdX	93
179	1064890	1065044	155	3.32493	1064971	1064036	1065292	+	yccE	1257
180	1065197	1065317	121	2.67523	1065210	1064036	1065292	+	yccE	1257
						1065585	1066826	+	agp	1242
181	1067667	1067800	134	3.5313	1067725	1067112	1067708	-	wrbA	597
						1068081	1068254	+	ymdF	174
182	1068441	1068559	119	5.61798	1068485	1068081	1068254	+	ymdF	174
						1068511	1069839	-	rutG	1329
183	1089552	1089684	133	3.00963	1089576	1087839	1089857	-	pgaB	2019
184	1090289	1090399	111	2.0733	1090309	1089866	1092289	-	pgaA	2424
185	1106166	1106332	167	1.93954	1106260	1105820	1106353	+	ymdB	534
186	1157774	1157937	164	2.75883	1157788	1156777	1157574	+	ycfH	798
						1157869	1159302	+	ptsG	1434
187	1176205	1176344	140	3.21027	1176224	1175427	1176626	+	lolC	1200
188	1202820	1202966	147	2.3542	1202897	1202259	1202933	-	cohE	675
						1203024	1203224	+	croE	201
189	1208267	1208463	197	2.94275	1208330	1208132	1208545	+	tfaP	414
190	1214448	1214590	143	2.52236	1214517	1214264	1215475	-	bluF	1212
191	1224164	1224283	120	2.2225	1224185	1223564	1223907	+	ycgI	344
						1224279	1224545	-	minE	267
192	1225760	1225874	115	2.16076	1225799	1225385	1226080	-	minC	696
193	1245299	1245511	213	2.60835	1245406	1245160	1245600	+	ycgY	441
194	1247824	1247994	171	3.78354	1247852	1247696	1249114	-	dhaM	1419
195	1250877	1251040	164	3.35619	1250892	1249768	1250838	-	dhaK	1071
						1251066	1252985	+	dhaR	1920
196	1277726	1277863	138	2.55819	1277792	1275822	1277618	-	narX	1797
						1277957	1279348	+	narK	1392
197	1293723	1293893	171	2.83574	1293829	1293527	1294144	+	tdk	618
198	1314971	1315093	123	2.21887	1314987	1314718	1315224	-	yciE	507
199	1335479	1335624	146	2.4077	1335503	1335291	1335458	+	yciX	168
						1335831	1338506	+	acnA	2676
200	1358314	1358451	138	2.26813	1358335	1357802	1359187	-	puuP	1386
201	1378517	1378665	149	2.84547	1378522	1377884	1380151	+	ycjT	2268
202	1393016	1393191	176	2.48067	1393131	1391991	1392890	+	pgrR	900
						1393227	1394840	+	mppA	1614
203	1413158	1413266	109	1.78754	1413198	1412000	1413235	-	intR	1236
						1413237	1413452	-	ydaQ	216
204	1414806	1414944	139	1.83444	1414876	1414786	1417386	-	recE	2601
205	1424032	1424327	296	2.75166	1424206	1423782	1425239	+	trkG	1458
206	1425144	1425343	200	2.34597	1425230	1423782	1425239	+	trkG	1458
						1425377	1425640	+	ynaK	264
207	1446786	1446899	114	1.8145	1446829	1446378	1447283	-	feaR	906
208	1473322	1473479	158	2.49688	1473380	1469358	1470509	+	insI1	1152
						1474221	1475081	+	ydbC	861
209	1477563	1477690	128	2.08668	1477611	1475144	1477450	+	ydbD	2307
						1477621	1478226	+	ynbA	606
210	1479739	1479910	172	2.06375	1479774	1479138	1480895	+	ynbC	1758
211	1480988	1481203	216	4.01284	1481020	1480909	1482201	+	ynbD	1293
212	1482180	1482345	166	2.77812	1482250	1480909	1482201	+	ynbD	1293
						1482255	1482860	-	azoR	606
213	1492330	1492507	178	2.46503	1492449	1492119	1492174	+	sokB	56
						1492470	1494110	+	trg	1641
214	1492781	1492923	143	2.4077	1492831	1492470	1494110	+	trg	1641
215	1501615	1501726	112	2.27394	1501618	1501562	1502155	+	tehB	594
216	1504841	1504997	157	2.4077	1504931	1503717	1504865	+	insQ	1149
						1504905	1506080	-	ydcO	1176
217	1524108	1524238	131	2.4077	1524138	1523307	1524368	+	yncE	1062
218	1526789	1526913	125	4.41413	1526833	1526247	1526864	+	yncG	618	+
						1526940	1527152	+	yncH	213
219	1530468	1530600	133	2.9695	1530538	1529922	1530404	+	ydcD	483	+
						1530586	1531639	+	yncI	1054
220	1530939	1531071	133	2.83986	1530952	1530586	1531639	+	yncI	1054
221	1536506	1536700	195	2.91843	1536549	1535937	1536617	-	narV	681
						1536614	1537309	-	narW	696
222	1544690	1544806	117	2.32745	1544711	1544384	1545714	-	yddK	1331
223	1553833	1554079	247	2.80899	1554022	1552828	1553838	-	adhP	1011
						1553972	1555669	-	maeA	1698
224	1555859	1556016	158	2.25722	1555912	1555826	1555963	-	sra	138
						1556065	1556280	-	bdm	216
225	1560722	1560836	115	9.63082	1560733	1559907	1560929	-	ddpB	1023
226	1567270	1567433	164	2.28423	1567302	1565758	1567140	-	dosC	1383
						1567504	1568823	-	yddW	1320
227	1568820	1568986	167	2.67523	1568834	1567504	1568823	-	yddW	1320
						1568954	1570489	-	gadC	1536
228	1581046	1581181	136	2.63701	1581069	1580842	1582524	-	ydeN	1683
229	1581924	1582053	130	2.56822	1581989	1580842	1582524	-	ydeN	1683
230	1588960	1589113	154	2.45491	1588986	1588309	1588839	-	ydeS	531
						1588853	1590079	-	ydeT	1227
231	1590698	1590845	148	2.19369	1590726	1590334	1590536	-	yneL	203
						1590854	1592176	-	hipA	1323
232	1592453	1592566	114	2.77251	1592463	1592176	1592442	-	hipB	267
						1592665	1597987	-	yneO	5323
233	1596628	1596836	209	2.1784	1596641	1592665	1597987	-	yneO	5323
234	1598089	1598523	435	3.21027	1598330	1592665	1597987	-	yneO	5323	+
						1598617	1600209	-	lsrK	1593
235	1601227	1601347	121	2.31853	1601272	1600288	1601241	-	lsrR	954
						1601490	1603025	+	lsrA	1536
236	1605894	1606013	120	1.8884	1605962	1605051	1606073	+	lsrB	1023
237	1638297	1638430	134	2.4077	1638305	1637954	1638109	-	ynfN	156
						1638455	1638667	-	cspI	213
238	1645241	1645449	209	3.54468	1645388	1645119	1645274	-	hokD	156
						1645346	1645633	-	relE	288
239	1648137	1648274	138	2.86632	1648201	1647934	1648341	+	dicA	408
240	1651779	1651902	124	2.55363	1651793	1651551	1652708	+	intQ	1158
241	1652931	1653054	124	2.06978	1652993	1652896	1653915	-	rspB	1020
242	1658159	1658285	127	2.1784	1658177	1658069	1660495	+	ynfE	2427
243	1679076	1679194	119	2.20706	1679118	1678427	1679371	+	ydgH	945
244	1689905	1690020	116	2.28098	1689953	1689852	1691360	+	ydgA	1509
245	1704535	1704683	149	2.20706	1704563	1703268	1704308	-	ydgJ	1041
						1704551	1704676	+	blr	126
246	1719803	1719948	146	1.85858	1719875	1718493	1719602	-	anmK	1110
						1719876	1720343	+	slyB	468
247	1720335	1720455	121	2.17166	1720385	1719876	1720343	+	slyB	468
						1720390	1720824	-	slyA	435
248	1723754	1723864	111	2.12681	1723795	1722121	1724133	+	ydhK	2013
249	1735331	1735478	148	2.62659	1735404	1734435	1735250	+	mepH	816
						1735378	1735959	+	sodB	582
250	1754874	1754988	115	2.29305	1754933	1753851	1754477	-	ydhY	627
						1754932	1755141	-	ydhZ	210
251	1764559	1764696	138	2.65465	1764582	1764018	1764386	-	sufA	369
						1764713	1764780	-	rydB	68
252	1772146	1772291	146	2.08668	1772226	1771071	1772285	+	ydiM	1215
						1772512	1773777	+	ydiN	1266
253	1777418	1777541	124	2.24719	1777480	1777196	1778347	+	ydiO	1152
254	1784496	1784647	152	2.56822	1784566	1783031	1784677	+	fadK	1647	+
255	1802917	1803053	137	2.06375	1802989	1800642	1802570	-	thrS	1929
						1803094	1804993	+	arpB	1900
256	1803355	1803502	148	3.61156	1803378	1803094	1804993	+	arpB	1900
257	1803806	1803941	136	4.01284	1803870	1803094	1804993	+	arpB	1900
258	1804796	1805034	239	2.78224	1804851	1803094	1804993	+	arpB	1900	+
						1805165	1805272	+	yniD	108
259	1816805	1816921	117	2.63701	1816820	1816386	1817135	-	chbG	750
260	1826905	1827091	187	2.69434	1827016	1825955	1826923	-	astE	969
						1826916	1828259	-	astB	1344
261	1870399	1870559	161	2.91843	1870412	1870385	1871860	+	yeaI	1476	+
262	1877497	1877644	148	2.77812	1877523	1877278	1877532	-	yoaF	255
						1877715	1878740	+	yeaP	1026
263	1879396	1879507	112	2.2225	1879452	1879007	1879255	-	yeaQ	249
						1879403	1879585	-	yoaG	183
264	1901540	1901682	143	2.4077	1901619	1900029	1901585	-	yoaE	1557
						1902048	1903019	+	manX	972
265	1910507	1910625	119	2.54147	1910527	1910276	1911649	+	yebQ	1374
266	1937112	1937248	137	2.46503	1937136	1936652	1937521	+	yebK	870
267	1940734	1940868	135	2.50212	1940799	1940313	1941635	-	mepM	1323
268	1946356	1946469	114	2.4077	1946403	1946251	1946853	+	yebB	603	+
269	1969083	1969208	126	2.36312	1969154	1968504	1969364	-	cheR	861
270	1972167	1972305	139	2.77251	1972213	1971030	1972691	-	tar	1662
271	1979539	1979696	158	2.20706	1979566	1978940	1979215	-	insA	276	+
272	1985128	1985250	123	2.48796	1985181	1979753	1980181	+	uspC	429
273	1986858	1986975	118	2.36049	1986877	1985139	1986128	-	araF	990	+
274	2002568	2002752	185	2.02553	2002622	1986925	1987428	+	ftnB	504
275	2024451	2024635	185	2.05101	2024481	2023968	2024591	+	rcsA	624
276	2042065	2042186	122	2.20706	2042073	2024635	2024823	-	dsrB	189
277	2051920	2052028	109	2.05658	2051947	2044938	2052014	+	yeeJ	7077
278	2055110	2055241	132	1.95626	2055144	2055061	2056515	+	amn	1455
279	2055284	2055480	197	2.1965	2055411	2055061	2056515	+	amn	1455
280	2056981	2057104	124	1.93346	2057049	2056858	2057574	+	yeeN	717
281	2098303	2098517	215	2.20706	2098371	2058203	2059690	-	yeeO	1488
282	2099610	2099722	113	2.80899	2099620	2098447	2099613	-	ugd	1167
						2099862	2101268	-	gnd	1407
283	2101369	2101528	160	2.46944	2101412	2099862	2101268	-	gnd	1407
						2101396	2103389	-	wbbL	1994
284	2104291	2104460	170	2.1784	2104303	2103391	2104509	-	wbbK	1119	+
285	2105962	2106154	193	2.50803	2105991	2105065	2106057	-	wbbI	993	+
						2106060	2107226	-	wbbH	1167
286	2116594	2116735	142	2.7644	2116610	2115907	2117127	-	wcaL	1221
287	2129734	2129855	122	2.19369	2129749	2129661	2130878	-	wcaD	1218	+
288	2168387	2168527	141	3.33374	2168452	2167989	2168306	-	yegR	318	+
289	2196410	2196561	152	2.32322	2196478	2168712	2169611	+	yegS	900
290	2211411	2211554	144	2.02754	2211419	2211225	2211686	+	yehR	462
291	2230631	2230756	126	2.03317	2230642	2230624	2231022	+	yohJ	399
292	2263441	2263568	128	1.92616	2263510	2262365	2263495	-	fruB	1131
						2263863	2265044	+	setB	1182
293	2305512	2305633	122	2.30738	2305576	2305108	2306754	-	mqo	1647
294	2344712	2344827	116	2.94275	2344717	2340417	2344169	-	yfaL	3753
						2344865	2347150	+	nrdA	2286
295	2350255	2350406	152	1.8494	2350277	2349935	2351011	-	glpQ	1077
296	2358681	2358816	136	2.56822	2358756	2358042	2358845	-	rhmA	804
297	2387469	2387591	123	2.53118	2387483	2386934	2387437	+	yfbM	504
						2387710	2388426	-	yfbN	717
298	2388590	2388719	130	3.4778	2388644	2387710	2388426	-	yfbN	717
						2388635	2389057	+	yfbO	423
299	2388760	2388888	129	2.3007	2388821	2388635	2389057	+	yfbO	423
300	2407292	2407528	237	2.77251	2407315	2405703	2406641	-	lrhA	939
						2407561	2408778	+	alaA	1218
301	2423494	2423666	173	2.58605	2423595	2422649	2423539	-	yfcI	891
						2423736	2424509	-	hisP	774
302	2430051	2430183	133	2.28732	2430127	2428721	2430238	-	purF	1518
303	2462856	2463003	148	2.23573	2462936	2461306	2462646	+	fadL	1341
						2463012	2464070	+	yfdF	1059
304	2463122	2463249	128	4.10202	2463132	2463012	2464070	+	yfdF	1059
305	2463312	2463436	125	2.10674	2463321	2463012	2464070	+	yfdF	1059
306	2467701	2467863	163	2.31328	2467760	2466545	2467702	+	intS	1158
						2467855	2468217	+	gtrA	363
307	2468197	2468331	135	2.18882	2468256	2467855	2468217	+	gtrA	363
						2468214	2469134	+	gtrB	921
308	2468957	2469073	117	2.00642	2469021	2468214	2469134	+	gtrB	921
309	2470003	2470121	119	2.67523	2470013	2469131	2470462	+	gtrS	1332	+
310	2476843	2476965	123	2.33127	2476852	2476694	2477629	-	dsdC	936
311	2483262	2483468	207	2.52236	2483285	2482176	2483339	-	emrK	1164	+
						2483755	2484369	+	evgA	615
312	2486590	2486750	161	3.16306	2486676	2484374	2487967	+	evgS	3594
313	2490846	2491019	174	2.4077	2490942	2490256	2491950	-	oxc	1695
314	2494054	2494164	111	2.19834	2494097	2493767	2494402	-	yfdX	636
315	2497024	2497147	124	2.1784	2497033	2496921	2496992	+	ypdK	72
						2497057	2498295	-	alaC	1239
316	2502033	2502152	120	2.28098	2502042	2501990	2504485	-	fryA	2496
317	2512768	2512918	151	2.67523	2512821	2511468	2512706	-	mntH	1239
						2513042	2514244	+	nupC	1203
318	2526748	2526907	160	2.34597	2526758	2525930	2526856	-	yfeR	927
						2526946	2527944	+	yfeH	999
319	2534791	2534900	110	2.4077	2534805	2534066	2535793	+	ptsI	1728
320	2538204	2538337	134	2.15088	2538264	2537749	2538483	+	yfeS	735
321	2538579	2538714	136	1.92616	2538634	2537749	2538483	+	yfeS	735
						2538672	2539583	-	cysM	912
322	2545616	2545762	147	2.02387	2545622	2544752	2545609	-	murR	858
						2545773	2546669	+	murQ	897
323	2562007	2562152	146	3.02506	2562027	2561625	2561993	+	yffN	369
						2562111	2562527	+	yffO	417
324	2576490	2576614	125	2.47191	2576500	2576098	2578377	-	maeB	2280
325	2578038	2578171	134	2.24719	2578051	2576098	2578377	-	maeB	2280
326	2578530	2578707	178	2.07938	2578553	2576098	2578377	-	maeB	2280
						2578666	2579616	+	talA	951
327	2600821	2600933	113	2.4426	2600871	2600478	2600948	+	bcp	471
328	2603154	2603264	111	2.4077	2603199	2601818	2603836	+	hyfB	2019
329	2612395	2612511	117	2.32745	2612414	2611900	2613912	+	hyfR	2013
330	2624421	2624547	127	3.37079	2624474	2623044	2625110	+	ppk	2067
331	2628983	2629142	160	3.61156	2629011	2626695	2628938	-	yfgF	2244
						2629290	2629481	+	yfgG	192
332	2630740	2630858	119	2.02247	2630792	2630326	2630865	+	yfgI	540
333	2666408	2666528	121	2.1784	2666431	2665435	2666715	+	csiE	1281
334	2691888	2692078	191	2.15426	2692012	2691656	2695543	-	purL	3888
335	2700115	2700251	137	2.00642	2700189	2699663	2699923	+	yfhL	261
						2700117	2700197	-	shoB	81
336	2700436	2700663	228	4.21348	2700505	2700117	2700197	-	shoB	81
						2700520	2700596	+	ohsC	77
						2700618	2700998	-	acpS	381
337	2708484	2708644	161	2.18882	2708504	2707798	2708754	-	rseB	957
338	2710071	2710345	275	2.51471	2710210	2709437	2710012	-	rpoE	576
						2710420	2712042	+	nadB	1623
339	2714368	2714483	116	1.94909	2714428	2712896	2714230	+	srmB	1335
						2714439	2715320	-	yfiE	882
340	2716083	2716198	116	2.45787	2716130	2716066	2716449	-	grcA	384
341	2716583	2716696	114	2.45787	2716608	2716066	2716449	-	grcA	384
						2716754	2717443	+	ung	690
342	2741205	2741318	114	2.24719	2741209	2740080	2741150	-	aroF	1071	+
						2741360	2741725	+	yfiL	366
343	2744376	2744534	159	2.27929	2744424	2744183	2744530	-	rplS	348
						2744572	2745339	-	trmD	768
344	2745912	2746032	121	2.09902	2745973	2745370	2745918	-	rimM	549
						2745937	2746185	-	rpsP	249
345	2750635	2750850	216	2.32322	2750754	2750115	2750708	-	grpE	594
						2750831	2751709	+	nadK	879
346	2753454	2753637	184	3.17014	2753519	2751795	2753456	+	recN	1662
						2753605	2753946	+	bamE	342
347	2753851	2754003	153	2.44592	2753945	2753605	2753946	+	bamE	342
						2754008	2754298	-	ratB	291
348	2760342	2760511	170	2.47459	2760356	2758985	2760394	+	yfjI	1410	+
						2760547	2761173	+	yfjJ	627
349	2760724	2760931	208	2.59879	2760748	2760547	2761173	+	yfjJ	627
350	2761469	2761647	179	2.36546	2761492	2761351	2763540	-	yfjK	2190
351	2765446	2765606	161	2.63064	2765541	2763537	2765153	-	yfjL	1617
						2765513	2765776	-	yfjM	264
352	2765744	2765957	214	2.10196	2765842	2765513	2765776	-	yfjM	264
						2765918	2766991	+	rnlA	1074
353	2766163	2766299	137	2.15088	2766178	2765918	2766991	+	rnlA	1074
354	2767284	2767404	121	2.80899	2767327	2766984	2767355	+	rnlB	372
						2767710	2768573	+	yfjP	864
355	2774050	2774183	134	2.80899	2774083	2773318	2775021	+	yfjW	1704	+
356	2774547	2774700	154	3.32493	2774623	2773318	2775021	+	yfjW	1704	+
357	2784151	2784389	239	2.28098	2784234	2783638	2785011	-	ypjC	1374	+
358	2787270	2787383	114	1.88429	2787301	2786397	2788649	+	ygaQ	2253
359	2787636	2787954	319	3.34403	2787694	2786397	2788649	+	ygaQ	2253	+
360	2788001	2788168	168	2.17166	2788015	2786397	2788649	+	ygaQ	2253
361	2816241	2816375	135	1.99037	2816259	2814883	2816439	-	gshA	1557
362	2834140	2834248	109	2.10196	2834189	2833912	2835045	+	norW	1134
363	2838107	2838225	119	2.23874	2838118	2837578	2838105	-	hydN	528
						2838254	2839264	-	ascG	1011
364	2854299	2854440	142	2.34597	2854315	2853254	2854264	+	hypE	1011
						2854338	2856416	+	fhlA	2079
365	2872840	2873052	213	2.05101	2872870	2872509	2872820	-	ftsB	312
						2873014	2873337	-	ygbE	324
366	2877490	2877598	109	2.56822	2877509	2876581	2877618	+	iap	1038
367	2883461	2883604	144	2.52236	2883532	2882630	2884138	-	casA	1509
368	2883720	2883830	111	2.00642	2883728	2882630	2884138	-	casA	1509
369	2890037	2890149	113	2.09902	2890087	2888387	2890099	-	cysI	1713
						2890099	2891898	-	cysJ	1800
370	2892533	2892641	109	2.16344	2892570	2892214	2892579	+	queD	366
						2892657	2893928	+	ygcN	1272
371	2902471	2902624	154	2.4077	2902561	2901896	2903374	+	ygcE	1479
372	2908784	2908934	151	2.08668	2908839	2908029	2909666	-	pyrG	1638
373	2909842	2909993	152	2.29305	2909868	2908029	2909666	-	pyrG	1638
						2909894	2910685	-	mazG	792
374	2910345	2910509	165	2.44783	2910445	2909894	2910685	-	mazG	792
375	2913732	2913880	149	1.91918	2913751	2913699	2915000	-	rlmD	1302
376	2922268	2922390	123	2.07561	2922291	2920748	2922100	-	gudP	1353
						2922535	2922984	-	yqcA	450
377	2925278	2925404	127	2.83259	2925328	2924735	2925280	-	syd	546
						2925348	2926196	+	queF	849
378	2925688	2925860	173	2.43981	2925707	2925348	2926196	+	queF	849
379	2927734	2927869	136	2.70867	2927759	2926308	2927672	+	ygdH	1365	+
						2928229	2929518	+	sdaC	1290
380	2929422	2929550	129	1.96491	2929475	2928229	2929518	+	sdaC	1290
						2929576	2930943	+	sdaB	1368
381	2933988	2934226	239	2.16076	2934034	2933041	2933688	-	fucA	648	+
						2934235	2935551	+	fucP	1317
382	2938808	2938979	172	3.50212	2938879	2937468	2938886	+	fucK	1419
						2938888	2939310	+	fucU	423
383	2942496	2942679	184	3.42916	2942568	2941650	2942567	-	gcvA	918
						2942696	2942901	+	gcvB	206
384	2958952	2959109	158	2.14974	2958963	2955996	2958884	-	ptrA	2889
						2959060	2962428	-	recC	3369
385	2968965	2969127	163	3.15677	2968997	2968447	2968977	-	rppH	531
						2969662	2970351	+	mutH	690
386	2969174	2969289	116	2.12445	2969227	2969662	2970351	+	mutH	690
387	2971198	2971441	244	2.59879	2971373	2970420	2971133	+	ygdQ	714
						2971271	2971489	+	ygdR	219
388	2972102	2972225	124	2.20706	2972168	2971597	2972637	+	tas	1041
389	2974274	2974408	135	2.11202	2974291	2973855	2976014	-	aas	2160
390	2974875	2974996	122	1.96994	2974886	2973855	2976014	-	aas	2160
391	2986528	2986642	115	1.7807	2986569	2985847	2987076	+	yqeG	1230
392	2987117	2987357	241	3.14854	2987204	2985847	2987076	+	yqeG	1230	+
						2987536	2988168	+	yqeH	633
393	2987787	2987903	117	2.02553	2987825	2987536	2988168	+	yqeH	633
394	2988763	2988943	181	2.26607	2988780	2988502	2989311	+	yqeI	810
395	2992256	2992379	124	2.26607	2992284	2992094	2993470	+	ygeH	1377
396	2993513	2993646	134	2.49688	2993574	2992094	2993470	+	ygeH	1377	+
						2993638	2993856	+	ygeI	219
397	2993936	2994212	277	2.31853	2993956	2993638	2993856	+	ygeI	219
						2993939	2994441	+	pbl	503
398	2998128	2998254	127	2.06375	2998158	2997692	2998828	-	ygeQ	1137
399	3000440	3000596	157	2.56822	3000452	3000345	3002603	+	xdhA	2259
400	3005695	3005833	139	2.10674	3005778	3004008	3005786	-	ygeV	1779
401	3008153	3008301	149	2.32745	3008239	3006262	3007452	+	ygeW	1191
402	3009323	3009481	159	2.60835	3009415	3008764	3009975	+	ygeY	1212
403	3010102	3010226	125	2.45229	3010126	3010028	3011413	+	hyuA	1386
404	3010480	3010592	113	2.67523	3010527	3010028	3011413	+	hyuA	1386
405	3014726	3014914	189	2.14018	3014843	3014287	3015057	-	yqeC	771
406	3016474	3016632	159	2.23573	3016483	3016060	3019158	+	ygfK	3099
407	3018779	3018930	152	2.03986	3018790	3016060	3019158	+	ygfK	3099
408	3024872	3024985	114	1.89406	3024888	3024351	3025751	+	xanQ	1401
409	3025058	3025187	130	2.23323	3025072	3024351	3025751	+	xanQ	1401
410	3029117	3029242	126	2.11878	3029185	3029012	3030931	-	ygfT	1920
411	3030817	3030990	174	2.06816	3030885	3029012	3030931	-	ygfT	1920	+
						3031367	3032815	+	uacT	1449
412	3031287	3031416	130	2.37684	3031353	3029012	3030931	-	ygfT	1920	+
						3031367	3032815	+	uacT	1449
413	3034621	3034741	121	1.9213	3034688	3033657	3035174	-	lysS	1518
414	3039710	3039905	196	2.02128	3039807	3038847	3039743	-	xerD	897
						3039855	3040376	+	fldB	522
415	3043261	3043405	145	1.81321	3043351	3042489	3043148	-	yqfA	660
						3043312	3043623	-	yqfB	312
416	3046121	3046339	219	2.32322	3046140	3045158	3045901	-	ygfF	744
						3046168	3049041	-	gcvP	2874
417	3058338	3058520	183	1.93211	3058350	3057178	3058410	-	serA	1233
						3058666	3059325	-	rpiA	660
418	3062532	3062646	115	2.14881	3062552	3060850	3062994	+	scpA	2145
419	3064244	3064374	131	2.48414	3064288	3063993	3064778	+	scpB	786
420	3066536	3066665	130	2.29305	3066583	3066277	3067173	-	ygfI	897
421	3066862	3066984	123	2.3007	3066925	3066277	3067173	-	ygfI	897	+
422	3068737	3068914	178	2.74211	3068764	3068173	3068808	-	argO	636
						3068947	3069807	-	mscS	861
423	3079168	3079313	146	2.57491	3079236	3078887	3079330	-	cmtB	444	+
424	3080862	3081074	213	2.29305	3080941	3079644	3081635	-	tktA	1992
425	3082735	3082849	115	2.02128	3082787	3081913	3082671	+	loiP	759
						3082877	3083797	-	speB	921
426	3088073	3088322	250	2.51715	3088207	3086706	3087860	+	metK	1155
						3088284	3089678	+	galP	1395
427	3090791	3090914	124	2.31853	3090801	3090347	3091054	+	endA	708
428	3092030	3092203	174	2.63064	3092057	3091878	3092828	+	gshB	951
429	3093745	3094045	301	2.34597	3093984	3093500	3093916	+	yqgF	417
						3094100	3095080	-	yggR	981
430	3097392	3097534	143	2.78224	3097474	3097267	3098403	+	yggW	1137
431	3104168	3104480	313	2.10674	3104260	3104093	3104368	+	yggX	276
						3104433	3105512	+	mltC	1080
432	3106495	3106668	174	2.53443	3106601	3105714	3106970	+	nupG	1257
433	3108850	3109061	212	2.80899	3108879	3107020	3109155	-	speC	2136
434	3121142	3121311	170	2.25908	3121149	3119597	3121279	-	glcA	1683
						3121634	3123805	-	glcB	2172
435	3141157	3141291	135	2.24719	3141175	3140792	3141286	-	hybD	495
						3141286	3142989	-	hybC	1704
436	3142942	3143068	127	2.00642	3142992	3141286	3142989	-	hybC	1704
						3142986	3144164	-	hybB	1179
437	3143679	3143839	161	2.06375	3143697	3142986	3144164	-	hybB	1179
438	3147708	3147876	169	2.30302	3147720	3146856	3147691	-	yghX	836
						3147897	3148937	+	gpr	1041
439	3149075	3149210	136	2.3756	3149083	3148977	3149471	-	yqhA	495
440	3151164	3151273	110	2.37798	3151197	3150818	3151243	-	exbD	426
						3151250	3151984	-	exbB	735
441	3151662	3151809	148	1.9417	3151751	3151250	3151984	-	exbB	735
442	3151942	3152102	161	2.07938	3151955	3151250	3151984	-	exbB	735
						3152236	3153423	+	metC	1188
443	3158593	3158841	249	2.10328	3158783	3157650	3158576	+	yqhG	927
						3158627	3158884	+	yqhH	258
444	3159441	3159558	118	2.20706	3159454	3158927	3161146	-	ygiQ	2220
445	3160772	3160987	216	2.68686	3160800	3158927	3161146	-	ygiQ	2220
446	3166461	3166616	156	1.98134	3166475	3166111	3167718	-	ygiS	1608
447	3167222	3167359	138	1.84591	3167285	3166111	3167718	-	ygiS	1608
448	3168169	3168518	350	2.80899	3168269	3167851	3168246	-	mqsA	396
						3168248	3168544	-	mqsR	297
449	3168744	3168876	133	1.91581	3168810	3168248	3168544	-	mqsR	297
						3168749	3169231	-	ygiV	483
450	3169539	3169774	236	2.11586	3169702	3169284	3169676	-	ygiW	393
						3169828	3170487	+	qseB	660
451	3170489	3170631	143	2.85915	3170504	3170484	3171833	+	qseC	1350
452	3171934	3172139	206	2.1784	3172005	3171879	3172211	-	ygiZ	333	+
453	3174842	3175147	306	2.58605	3175075	3173504	3175396	-	parE	1893
454	3178462	3178572	111	2.00642	3178513	3178115	3179596	+	tolC	1482
455	3180956	3181109	154	2.30302	3181047	3180421	3181581	+	ygiC	1161
456	3182348	3182480	133	1.95292	3182388	3181619	3182407	-	ygiD	789
						3182550	3183323	+	zupT	774
457	3183510	3183821	312	2.89622	3183693	3182550	3183323	+	zupT	774	+
						3183813	3184466	-	ribB	654
458	3185037	3185272	236	2.61707	3185099	3184840	3185130	+	yqiC	291
						3185414	3185965	+	ygiL	552
459	3185378	3185520	143	1.89177	3185449	3184840	3185130	+	yqiC	291
						3185414	3185965	+	ygiL	552
460	3188005	3188196	192	2.17362	3188032	3186061	3189865	+	yqiG	3805
461	3191046	3191179	134	2.59291	3191109	3190632	3191696	+	yqiI	1065
462	3194819	3194933	115	1.83444	3194859	3194723	3194865	-	sibD	143
						3194766	3194825	+	ibsD	60
						3195099	3195240	-	sibE	142
463	3196591	3196781	191	2.09902	3196649	3195320	3196753	-	hldE	1434
						3196801	3199641	-	glnE	2841
464	3198153	3198334	182	2.71213	3198214	3196801	3199641	-	glnE	2841
465	3198444	3198648	205	2.66453	3198493	3196801	3199641	-	glnE	2841
466	3204986	3205137	152	2.56822	3205043	3204694	3205311	+	plsY	618
467	3211805	3211919	115	1.71979	3211862	3211107	3212852	+	dnaG	1746
468	3217279	3217466	188	2.83574	3217385	3216779	3217402	+	yqjI	624
						3217556	3219076	-	aer	1521
469	3226335	3226443	109	2.09241	3226351	3226234	3227667	+	ygjI	1434
470	3227902	3228026	125	2.37426	3227940	3227801	3228871	+	ygjJ	1071
471	3230480	3230674	195	2.26439	3230563	3228888	3231239	+	ygjK	2352
472	3231545	3231714	170	2.61707	3231580	3228888	3231239	+	ygjK	2352
						3231665	3233683	+	fadH	2019
473	3237316	3237481	166	2.32745	3237369	3237311	3238297	+	ygjR	987
474	3238348	3238473	126	2.10084	3238363	3237311	3238297	+	ygjR	987
						3238580	3239545	+	alx	966
475	3239796	3239907	112	1.86403	3239827	3238580	3239545	+	alx	966
						3239944	3241188	+	sstT	1245
476	3244838	3245085	248	1.93954	3244898	3243329	3244741	-	uxaC	1413
						3245224	3246522	+	exuT	1299
477	3245617	3245891	275	2.91843	3245755	3245224	3246522	+	exuT	1299
478	3248814	3248942	129	1.90956	3248860	3248439	3248822	+	mzrA	384
						3248969	3249337	+	yqjC	369
479	3252212	3252324	113	2.07938	3252248	3251024	3252010	+	yqjG	987
						3252304	3252669	+	yhaH	366
480	3252686	3252902	217	2.10674	3252701	3252304	3252669	+	yhaH	366	+
						3252911	3253267	+	yhaI	357
481	3254639	3254825	187	2.48796	3254752	3254319	3255020	+	yhaK	702
482	3257551	3257676	126	2.03508	3257560	3256679	3258010	-	yhaO	1332
483	3258076	3258217	142	2.01858	3258095	3256679	3258010	-	yhaO	1332	+
						3258285	3259649	-	tdcG	1365
484	3262442	3262556	115	2.4077	3262461	3260124	3262418	-	tdcE	2295
						3262452	3263660	-	tdcD	1209
485	3264049	3264190	142	2.92937	3264076	3263686	3265017	-	tdcC	1332
486	3266177	3266363	187	2.47749	3266184	3266127	3267065	-	tdcA	939	+
487	3266434	3266570	137	1.99426	3266517	3266127	3267065	-	tdcA	939
488	3267483	3267616	134	2.6886	3267517	3267380	3267598	+	tdcR	219	+
						3267854	3268393	+	yhaB	540
489	3267743	3267853	111	1.76977	3267783	3267854	3268393	+	yhaB	540
490	3268581	3268724	144	2.32322	3268651	3268415	3269602	+	yhaC	1188	+
491	3268829	3269079	251	2.06375	3268967	3268415	3269602	+	yhaC	1188	+
492	3269121	3269362	242	2.08668	3269172	3268415	3269602	+	yhaC	1188	+
493	3270985	3271131	147	2.2225	3270990	3270625	3271770	-	garK	1146
494	3276647	3276756	110	2.23874	3276660	3275282	3276853	+	garD	1572
495	3277289	3277416	128	2.02247	3277346	3277002	3277337	+	prlF	336
						3277337	3277801	+	yhaV	465
496	3278620	3279153	534	3.21027	3279084	3277856	3278665	-	agaR	810
						3278914	3280194	+	kbaZ	1281
497	3280202	3280399	198	2.20706	3280317	3278914	3280194	+	kbaZ	1281
						3280217	3280690	+	agaV	474
498	3283930	3284106	177	2.73817	3284013	3283143	3284003	+	kbaY	861	+
						3284170	3284646	+	agaB	477
499	3286965	3287194	230	2.21509	3287042	3286270	3287025	+	agaI	756	+
						3287426	3288010	+	yraH	585
500	3287407	3288054	648	3.17538	3287728	3286270	3287025	+	agaI	756	+
						3287426	3288010	+	yraH	585
						3288090	3288785	+	yraI	696
501	3289271	3289404	134	2.24166	3289325	3288814	3291330	+	yraJ	2517
502	3290092	3290339	248	2.57667	3290268	3288814	3291330	+	yraJ	2517
503	3290478	3290588	111	1.84591	3290493	3288814	3291330	+	yraJ	2517
504	3292387	3292503	117	2.05993	3292445	3291341	3292432	+	yraK	1092
						3292475	3293335	-	rsmI	861
505	3296289	3296478	190	2.1645	3296405	3295809	3296399	+	diaA	591
						3296409	3296984	+	yraP	576
506	3301270	3301446	177	2.45787	3301280	3300752	3301276	-	yhbT	525
						3301485	3302480	+	yhbU	996
507	3304462	3304601	140	2.01937	3304543	3303448	3304455	+	yhbW	1008
						3304573	3305817	-	mtr	1245
508	3308400	3308640	241	2.35038	3308429	3308040	3308924	-	nlpI	885
509	3313252	3313465	214	2.91843	3313271	3312777	3313178	-	rbfA	402
						3313342	3316014	-	infB	2673
510	3317812	3318054	243	2.76083	3317861	3317554	3318006	-	rimP	453
						3318213	3318289	-	metY	77
511	3321174	3321291	118	1.82986	3321184	3319988	3321613	-	yhbX	1626	+
512	3321755	3322010	256	3.40136	3321845	3319988	3321613	-	yhbX	1626	+
						3322072	3322158	-	leuU	87
513	3324131	3324435	305	3.03829	3324307	3324063	3324911	-	folP	849
514	3327681	3327802	122	1.85421	3327704	3327035	3327664	-	rlmE	630
						3327790	3328083	+	yhbY	294
515	3328732	3328975	244	2.4077	3328904	3328239	3328715	-	greA	477
						3328963	3330396	+	dacB	1434
516	3332739	3332884	146	2.1784	3332761	3331770	3332735	-	yhbE	966
						3332862	3333119	-	rpmA	258
517	3333619	3333794	176	3.93258	3333722	3333140	3333451	-	rplU	312
						3333710	3334681	+	ispB	972
518	3334730	3334941	212	2.57491	3334864	3333710	3334681	+	ispB	972
						3334909	3335187	+	sfsB	279
519	3343508	3343631	124	2.43981	3343550	3342836	3343411	+	lptC	576
						3343380	3343937	+	lptA	558
520	3344643	3344886	244	1.90881	3344715	3343944	3344669	+	lptB	726
						3344717	3346150	+	rpoN	1434
521	3344984	3345146	163	1.92616	3345050	3344717	3346150	+	rpoN	1434
522	3347909	3348018	110	2.19526	3347929	3347115	3347969	+	yhbJ	855
						3347966	3348238	+	npr	273
523	3348478	3348634	157	2.29826	3348506	3348452	3349084	+	yrbL	633
524	3351033	3351162	130	2.14018	3351094	3350689	3353025	-	arcB	2337
525	3354170	3354570	401	2.66307	3354469	3353121	3354050	-	yhcC	930
						3354725	3359185	+	gltB	4461
526	3358249	3358359	111	2.19369	3358260	3354725	3359185	+	gltB	4461
527	3361043	3361261	219	2.88925	3361152	3359198	3360616	+	gltD	1419	+
						3361176	3361940	+	gltF	765
528	3361371	3361496	126	2.37426	3361428	3361176	3361940	+	gltF	765
529	3363391	3363505	115	2.34082	3363431	3362807	3365188	+	yhcD	2382
530	3364343	3364703	361	2.88925	3364369	3362807	3365188	+	yhcD	2382
531	3364995	3365275	281	2.16991	3365074	3362807	3365188	+	yhcD	2382
						3365185	3366929	+	yhcE	1745
532	3366721	3366873	153	2.72873	3366775	3365702	3366718	-	insH1	1017
						3366926	3367642	+	yhcF	717
533	3368738	3368895	158	2.71981	3368820	3367827	3368954	+	yhcG	1128
534	3369025	3369210	186	2.25908	3369052	3369014	3369478	-	yhcH	465
535	3372994	3373175	182	2.12107	3373050	3372683	3373576	-	nanA	894
536	3373621	3373819	199	2.92937	3373640	3372683	3373576	-	nanA	894
						3373698	3374489	-	nanR	792
537	3374762	3374909	148	2.69096	3374789	3373698	3374489	-	nanR	792	+
						3374869	3376236	+	dcuD	1368
538	3375286	3375402	117	1.70546	3375288	3374869	3376236	+	dcuD	1368
539	3377333	3377594	262	2.15863	3377367	3376782	3377420	-	sspA	639
						3377815	3378207	-	rpsI	393
540	3380640	3380866	227	3.5313	3380673	3380191	3380589	+	yhcB	399
						3380743	3382110	+	degQ	1368
541	3381402	3381512	111	1.88992	3381412	3380743	3382110	+	degQ	1368
542	3382089	3382197	109	1.94306	3382100	3380743	3382110	+	degQ	1368
						3382200	3383267	+	degS	1068
543	3384648	3384969	322	2.60835	3384828	3383330	3384268	-	mdh	939
						3384703	3385173	+	argR	471
544	3386519	3386673	155	1.93954	3386615	3386221	3388188	-	aaeB	1968
545	3387034	3387173	140	2.64179	3387086	3386221	3388188	-	aaeB	1968
546	3388119	3388249	131	2.1784	3388144	3386221	3388188	-	aaeB	1968
						3388194	3389126	-	aaeA	933
547	3389066	3389207	142	1.80578	3389093	3388194	3389126	-	aaeA	933
						3389134	3389337	-	aaeX	204
548	3390700	3390876	177	2.78538	3390815	3390583	3392028	-	tldD	1446
549	3392123	3392233	111	1.67922	3392149	3390583	3392028	-	tldD	1446
						3392458	3396258	-	yhdP	3801
550	3392850	3393021	172	1.93211	3392921	3392458	3396258	-	yhdP	3801
551	3393194	3393321	128	2.29305	3393246	3392458	3396258	-	yhdP	3801
552	3395644	3395756	113	1.79297	3395702	3392458	3396258	-	yhdP	3801
553	3396630	3396739	110	2.09241	3396668	3396326	3397795	-	rng	1470
554	3397922	3398051	130	2.2225	3397936	3397785	3398378	-	yhdE	594
555	3400846	3401051	206	2.15863	3400946	3400044	3401087	-	mreB	1044
556	3402501	3402634	134	2.46715	3402553	3401392	3403332	-	csrD	1941
557	3403362	3403544	183	2.72873	3403395	3401392	3403332	-	csrD	1941
						3403484	3404458	+	acuI	975
558	3404472	3404659	188	2.4077	3404566	3403484	3404458	+	acuI	975
						3404495	3404637	+	yrdF	143
						3404638	3405031	+	yrdE	394
559	3404812	3404929	118	2.51239	3404837	3404638	3405031	+	yrdE	394
560	3405950	3406061	112	1.73528	3405966	3405436	3405906	+	accB	471
						3405917	3407266	+	accC	1350
561	3407806	3407917	112	2.14018	3407811	3407607	3409058	+	panF	1452
562	3408625	3408819	195	2.01858	3408679	3407607	3409058	+	panF	1452
563	3410016	3410229	214	2.78988	3410167	3409070	3409951	+	prmA	882
						3410280	3411245	+	dusB	966
564	3410521	3410639	119	1.80036	3410572	3410280	3411245	+	dusB	966
565	3413039	3413162	124	1.77037	3413082	3412803	3413465	-	acrS	663
566	3414533	3414723	191	1.95292	3414547	3413864	3415021	+	acrE	1158
567	3415412	3415537	126	2.4077	3415476	3415033	3418137	+	acrF	3105
568	3415644	3415821	178	1.9417	3415689	3415033	3418137	+	acrF	3105
569	3415932	3416073	142	2.50401	3415951	3415033	3418137	+	acrF	3105
570	3416674	3416791	118	2.11878	3416738	3415033	3418137	+	acrF	3105
571	3417552	3417673	122	1.99613	3417603	3415033	3418137	+	acrF	3105
572	3419474	3419620	147	2.58605	3419491	3419042	3420066	+	yhdW	1025
573	3429064	3429201	138	2.03729	3429124	3427221	3428762	-	rrsD	1542
						3429236	3429790	+	yrdA	555
574	3429518	3429848	331	2.54147	3429596	3429236	3429790	+	yrdA	555
						3429766	3430023	-	yrdB	258
575	3430356	3430477	122	2.10961	3430414	3430020	3430838	-	aroE	819
576	3431544	3431766	223	2.47459	3431702	3431420	3431962	-	yrdD	543
577	3432291	3432480	190	2.25237	3432345	3431991	3432464	-	smg	474
						3432436	3433560	-	smf	1125
578	3432968	3433153	186	2.4077	3433076	3432436	3433560	-	smf	1125
579	3435545	3435917	373	2.65465	3435839	3435207	3436496	+	rsmB	1290
580	3436060	3436182	123	2.08668	3436077	3435207	3436496	+	rsmB	1290
581	3437254	3437391	138	1.83195	3437308	3436518	3437894	+	trkA	1377
582	3438075	3438332	258	3.04307	3438109	3438024	3438434	+	mscL	411
583	3438410	3438793	384	3.04976	3438549	3438024	3438434	+	mscL	411
						3438431	3438649	-	arfA	219
						3438705	3439130	-	zntR	426
584	3441458	3441693	236	2.51715	3441624	3441055	3441675	-	rpsD	621
						3441709	3442098	-	rpsK	390
585	3445172	3445289	118	2.61482	3445229	3444726	3445229	-	rpsE	504
						3445244	3445597	-	rplR	354
586	3448087	3448199	113	1.8797	3448131	3447778	3448149	-	rplN	372
						3448314	3448568	-	rpsQ	255
587	3449566	3449847	282	2.5184	3449682	3449182	3449883	-	rpsC	702
588	3455747	3455893	147	1.98897	3455834	3455578	3456393	+	gspC	816	+
589	3456557	3456740	184	2.84547	3456572	3456377	3458329	+	gspD	1953
590	3457582	3457716	135	2.11343	3457607	3456377	3458329	+	gspD	1953
591	3458621	3458779	159	2.62172	3458642	3458339	3459820	+	gspE	1482
592	3461001	3461237	237	2.95491	3461032	3459817	3461013	+	gspF	1197
						3461023	3461460	+	gspG	438
593	3461922	3462173	252	2.00642	3461954	3461468	3461977	+	gspH	510
						3461974	3462351	+	gspI	378
594	3462968	3463089	122	1.88102	3463030	3462344	3462931	+	gspJ	588
						3462924	3463907	+	gspK	984
595	3463818	3463995	178	2.22044	3463932	3462924	3463907	+	gspK	984
						3463922	3465085	+	gspL	1164
596	3464852	3465011	160	1.94909	3464943	3463922	3465085	+	gspL	1164
597	3465110	3465220	111	2.69955	3465152	3465082	3465543	+	gspM	462
598	3465563	3465674	112	1.94909	3465579	3465543	3466220	+	gspO	678
599	3466576	3466708	133	2.57667	3466655	3466249	3466725	-	bfr	477
600	3466929	3467112	184	2.18477	3467010	3466797	3466991	-	bfd	195	+
						3467160	3469853	-	chiA	2694
601	3474080	3474220	141	2.08668	3474102	3473542	3474081	-	rpsG	540
						3474178	3474552	-	rpsL	375
602	3474656	3474869	214	3.48943	3474682	3474178	3474552	-	rpsL	375
						3474678	3474965	-	tusB	288
603	3475312	3475441	130	2.31853	3475331	3474973	3475332	-	tusC	360
						3475332	3475718	-	tusD	387
604	3475554	3475674	121	2.26178	3475573	3475332	3475718	-	tusD	387
605	3477157	3477309	153	1.74559	3477219	3476607	3477419	-	fkpA	813
606	3479772	3479984	213	3.07651	3479923	3478802	3480607	-	kefB	1806
607	3480984	3481113	130	2.33474	3481028	3480607	3481161	-	kefG	555
608	3481550	3481681	132	1.94306	3481592	3481289	3483202	+	yheS	1914
609	3481748	3481901	154	2.13366	3481776	3481289	3483202	+	yheS	1914
610	3482788	3482933	146	1.89698	3482874	3481289	3483202	+	yheS	1914
611	3485007	3485147	141	1.98282	3485021	3484490	3485359	+	prkB	870
612	3485435	3485611	177	2.20706	3485530	3485414	3485818	-	yhfA	405
613	3486150	3486264	115	2.43857	3486175	3486120	3486752	+	crp	633
614	3487553	3487689	137	2.04525	3487567	3486791	3488893	+	yhfK	2103
615	3489241	3489409	169	2.52236	3489274	3488960	3490180	-	argD	1221
616	3490126	3490330	205	2.10674	3490264	3488960	3490180	-	argD	1221
						3490266	3490829	-	pabA	564
617	3492269	3492462	194	3.70073	3492393	3491725	3492297	-	ppiA	573
						3492568	3493749	+	tsgA	1182
618	3492610	3492738	129	1.75106	3492644	3492568	3493749	+	tsgA	1182
619	3493804	3494055	252	2.03986	3493979	3492568	3493749	+	tsgA	1182
						3494011	3496554	+	nirB	2544
620	3497733	3497880	148	2.4077	3497764	3497003	3497809	+	nirC	807
						3497828	3499201	+	cysG	1374
621	3499530	3499680	151	2.17166	3499604	3499448	3499615	+	yhfL	168	+
						3499910	3501247	+	frlA	1338
622	3500258	3500438	181	2.13096	3500281	3499910	3501247	+	frlA	1338
623	3501438	3501574	137	2.24719	3501502	3501268	3502290	+	frlB	1023
624	3502030	3502181	152	2.04082	3502035	3501268	3502290	+	frlB	1023
625	3504941	3505182	242	3.37079	3505072	3504935	3506020	-	yhfS	1086
626	3506602	3506772	171	2.65465	3506617	3506032	3507336	-	yhfT	1305
627	3508948	3509112	165	2.15088	3508956	3508587	3509813	-	yhfW	1227
628	3512349	3512545	197	2.69663	3512452	3511439	3512344	-	yhfZ	906
						3512634	3513638	-	trpS	1005
629	3513214	3513378	165	2.27394	3513241	3512634	3513638	-	trpS	1005
630	3515728	3515856	129	1.90082	3515749	3515077	3515913	-	dam	837
631	3518650	3518813	164	2.44114	3518677	3518543	3519064	-	aroK	522
632	3518895	3519287	393	2.4077	3519006	3518543	3519064	-	aroK	522
						3519465	3520703	-	hofQ	1239
633	3521235	3521360	126	1.90881	3521297	3521009	3521449	-	hofO	441
634	3523274	3523419	146	1.98282	3523348	3522871	3525423	+	mrcA	2553
635	3526119	3526362	244	3.21027	3526187	3525589	3526149	-	nudE	561
						3526469	3528604	+	yrfF	2136
636	3527026	3527158	133	1.85482	3527098	3526469	3528604	+	yrfF	2136
637	3527771	3527909	139	2.04866	3527838	3526469	3528604	+	yrfF	2136
638	3528808	3528931	124	1.87266	3528839	3528669	3529337	+	yrfG	669
639	3530466	3530618	153	2.12292	3530485	3529774	3530652	+	hslO	879
						3530715	3532439	-	yhgE	1725
640	3532322	3532469	148	2.0733	3532409	3530715	3532439	-	yhgE	1725
						3532818	3534440	+	pck	1623
641	3532893	3533031	139	2.36312	3532963	3532818	3534440	+	pck	1623
642	3536551	3536754	204	2.11046	3536646	3535865	3536584	-	ompR	720
						3536812	3537288	+	greB	477
643	3537180	3537297	118	1.89324	3537232	3536812	3537288	+	greB	477
						3537385	3539706	+	yhgF	2322
644	3538716	3538888	173	2.35038	3538768	3537385	3539706	+	yhgF	2322
645	3539963	3540145	183	2.77251	3540029	3537385	3539706	+	yhgF	2322	+
						3540163	3540390	+	feoA	228
646	3540600	3540728	129	2.17166	3540659	3540407	3542728	+	feoB	2322
647	3541888	3542003	116	2.32468	3541902	3540407	3542728	+	feoB	2322
648	3542956	3543192	237	2.19163	3543130	3542728	3542964	+	feoC	237
						3543167	3544045	+	yhgA	879
649	3543296	3543653	358	2.45635	3543528	3543167	3544045	+	yhgA	879
650	3544749	3545030	282	2.90585	3544779	3544074	3544844	-	bioH	771
						3544882	3545565	+	gntX	684
651	3545421	3545561	141	1.85594	3545484	3544882	3545565	+	gntX	684
652	3545865	3545985	121	2.22044	3545892	3545624	3546199	+	nfuA	576
653	3546264	3546630	367	2.69663	3546281	3545624	3546199	+	nfuA	576
						3546559	3547875	+	gntT	1317
654	3547950	3548259	310	2.27929	3548144	3546559	3547875	+	gntT	1317
						3547986	3550070	-	malQ	2085
655	3548809	3548965	157	4.41413	3548834	3547986	3550070	-	malQ	2085
656	3552685	3553010	326	2.92701	3552798	3550080	3552473	-	malP	2394
						3553085	3555790	+	malT	2706
657	3554256	3554429	174	1.85737	3554278	3553085	3555790	+	malT	2706
658	3555081	3555202	122	2.46305	3555110	3553085	3555790	+	malT	2706
659	3556991	3557198	208	2.80899	3557084	3556853	3558079	-	rtcB	1227
660	3557871	3558125	255	1.99426	3557896	3556853	3558079	-	rtcB	1227	+
						3558268	3559866	+	rtcR	1599
661	3559882	3560002	121	1.66687	3559905	3559848	3560605	-	glpR	758
662	3560415	3560632	218	1.93954	3560420	3559848	3560605	-	glpR	758
						3560622	3561452	-	glpG	831
663	3561805	3561956	152	2.37426	3561877	3561497	3561823	-	glpE	327
						3562013	3563518	+	glpD	1506
664	3562974	3563089	116	1.89495	3562990	3562013	3563518	+	glpD	1506
665	3563975	3564107	133	1.88992	3564031	3563787	3564005	-	yzgL	219
						3564134	3566581	-	glgP	2448
666	3564351	3564531	181	2.49688	3564471	3564134	3566581	-	glgP	2448
667	3564701	3565045	345	2.82504	3564953	3564134	3566581	-	glgP	2448
668	3565390	3565546	157	3.21027	3565475	3564134	3566581	-	glgP	2448
669	3566141	3566421	281	1.97776	3566275	3564134	3566581	-	glgP	2448
670	3566627	3566878	252	2.4077	3566648	3564134	3566581	-	glgP	2448
						3566600	3568033	-	glgA	1434
671	3572625	3572747	123	1.82911	3572684	3571316	3573502	-	glgB	2187
672	3572844	3573093	250	2.12445	3572947	3571316	3573502	-	glgB	2187
673	3573154	3573282	129	2.43981	3573178	3571316	3573502	-	glgB	2187
674	3573989	3574134	146	1.94306	3574010	3573775	3574878	-	asd	1104
675	3574833	3575138	306	2.35593	3574961	3573775	3574878	-	asd	1104
						3575071	3575664	+	yhgN	594
676	3575933	3576062	130	2.46121	3575985	3575721	3577061	-	gntU	1341
677	3577179	3577465	287	2.62378	3577312	3577065	3577592	-	gntK	528
678	3577506	3577830	325	3.2504	3577542	3577065	3577592	-	gntK	528
						3577731	3578726	-	gntR	996
679	3578665	3578856	192	2.75166	3578760	3577731	3578726	-	gntR	996
						3578950	3579645	-	yhhW	696
680	3579600	3579816	217	2.92937	3579751	3578950	3579645	-	yhhW	696
						3579768	3580805	-	yhhX	1038
681	3580542	3580880	339	2.53715	3580764	3579768	3580805	-	yhhX	1038
						3580927	3581016	-	ryhB	90
682	3581045	3581261	217	2.17166	3581140	3580927	3581016	-	ryhB	90
						3581138	3581626	+	yhhY	489
683	3582213	3582376	164	2.12855	3582318	3581863	3583041	+	yhhZ	1179
684	3582539	3582766	228	2.8798	3582579	3581863	3583041	+	yhhZ	1179
685	3582911	3583088	178	3.04131	3582928	3581863	3583041	+	yhhZ	1179	+
						3583038	3584309	+	yrhA	1272
686	3584224	3584470	247	2.20706	3584360	3583038	3584309	+	yrhA	1272
						3584759	3585043	+	yrhB	285
687	3584877	3585031	155	2.7644	3584940	3584759	3585043	+	yrhB	285	+
688	3585458	3585621	164	2.60835	3585468	3585081	3586823	-	ggt	1743	+
689	3588476	3588618	143	2.20706	3588489	3588110	3589180	-	ugpC	1071
690	3590049	3590210	162	2.23746	3590081	3589182	3590027	-	ugpE	846
						3590024	3590911	-	ugpA	888
691	3590296	3590474	179	1.98134	3590367	3590024	3590911	-	ugpA	888
692	3590599	3590862	264	2.05536	3590629	3590024	3590911	-	ugpA	888
693	3591460	3591593	134	2.28098	3591481	3591009	3592325	-	ugpB	1317
694	3592774	3592888	115	1.79034	3592820	3592724	3593437	-	livF	714
695	3594070	3594199	130	2.00642	3594087	3593439	3594206	-	livG	768
696	3595845	3596038	194	2.4077	3595855	3595477	3596403	-	livH	927
697	3596195	3596331	137	2.01621	3596210	3595477	3596403	-	livH	927
698	3597472	3597872	401	3.59411	3597553	3596451	3597560	-	livK	1110	+
						3597984	3598367	+	panM	384
699	3599435	3599792	358	2.43743	3599670	3598555	3599658	-	livJ	1104
						3599929	3600783	-	rpoH	855
700	3600789	3600996	208	2.48796	3600930	3599929	3600783	-	rpoH	855
						3601028	3602086	-	ftsX	1059
701	3603982	3604102	121	2.28968	3604005	3602750	3604243	-	ftsY	1494
702	3605531	3605676	146	1.86479	3605541	3605251	3605610	-	yhhM	360
						3605751	3606377	+	yhhN	627
703	3606272	3606588	317	2.72175	3606443	3605751	3606377	+	yhhN	627
						3606451	3608649	+	zntA	2199
704	3610261	3610385	125	1.81634	3610330	3609955	3610512	+	dcrB	558
705	3611543	3611733	191	2.32468	3611667	3610516	3611733	-	yhhS	1218
706	3611776	3611916	141	2.43538	3611800	3610516	3611733	-	yhhS	1218
						3611865	3612914	+	yhhT	1050
707	3612077	3612266	190	1.94306	3612170	3611865	3612914	+	yhhT	1050
708	3613135	3613247	113	2.14018	3613159	3612969	3613556	+	acpT	588
709	3615335	3615459	125	1.9061	3615354	3613667	3615241	+	nikA	1575
						3615241	3616185	+	nikB	945
710	3615644	3615772	129	1.99496	3615683	3615241	3616185	+	nikB	945
711	3616051	3616207	157	1.93954	3616114	3615241	3616185	+	nikB	945
						3616182	3617015	+	nikC	834
712	3617285	3617395	111	2.4077	3617332	3617015	3617779	+	nikD	765
713	3619037	3619175	139	1.95219	3619057	3618588	3618989	+	nikR	402
						3619192	3623427	+	rhsB	4236
714	3622935	3623108	174	2.05876	3623052	3619192	3623427	+	rhsB	4236	+
715	3623185	3623351	167	2.37122	3623281	3619192	3623427	+	rhsB	4236	+
716	3623414	3623746	333	2.70867	3623557	3623399	3623782	+	yhhH	384	+
717	3623841	3624200	360	2.65465	3623899	3623399	3623782	+	yhhH	384	+
						3623887	3624237	+	yrhC	351
718	3625537	3625676	140	1.9305	3625601	3624378	3625514	+	yhhI	1137
						3625679	3626803	-	yhhJ	1125
719	3629908	3630073	166	2.62172	3630013	3629535	3630602	-	yhiI	1068
720	3630964	3631305	342	2.46503	3631098	3629535	3630602	-	yhiI	1068
						3630968	3632590	-	yhiJ	1623
721	3631762	3631876	115	2.95947	3631785	3630968	3632590	-	yhiJ	1623
722	3633261	3633412	152	5.45746	3633334	3632852	3634458	-	yhiL	1607	+
723	3633894	3634034	141	2.32745	3633908	3632852	3634458	-	yhiL	1607	+
724	3634371	3634485	115	2.18882	3634413	3632852	3634458	-	yhiL	1607	+
						3634841	3635893	+	yhiM	1053
725	3635417	3635529	113	2.00642	3635423	3634841	3635893	+	yhiM	1053
726	3635932	3636220	289	2.66567	3636042	3634841	3635893	+	yhiM	1053
						3636208	3637410	-	yhiN	1203
727	3636480	3636820	341	2.45491	3636608	3636208	3637410	-	yhiN	1203
728	3637598	3637729	132	2.65678	3637660	3636208	3637410	-	yhiN	1203
						3637642	3639141	+	pitA	1500
729	3639816	3640016	201	4.74853	3639913	3639385	3639720	-	uspB	336
						3640111	3640545	+	uspA	435
730	3640706	3640846	141	2.14018	3640731	3640111	3640545	+	uspA	435
						3640862	3642331	+	dtpB	1470
731	3641613	3641882	270	2.14805	3641618	3640862	3642331	+	dtpB	1470
732	3642424	3642575	152	2.3435	3642437	3642380	3643132	-	rsmJ	753
733	3643978	3644179	202	2.18631	3644100	3643140	3645182	-	prlC	2043
734	3647048	3647233	186	1.71458	3647098	3646299	3647651	+	gor	1353
735	3647970	3648749	780	3.68452	3648157	3647705	3647788	-	dinQ	84
						3648063	3648146	+	agrA	84
						3648294	3648377	+	agrB	84
						3648528	3648881	+	arsR	354
736	3648880	3649017	138	2.22648	3648943	3648528	3648881	+	arsR	354
						3648935	3650224	+	arsB	1290
737	3650009	3650126	118	2.19369	3650031	3648935	3650224	+	arsB	1290
738	3650762	3650962	201	2.05101	3650776	3650237	3650662	+	arsC	426
						3651291	3653713	+	yhiS	2423
739	3651015	3651231	217	3.46108	3651164	3650237	3650662	+	arsC	426	+
						3651291	3653713	+	yhiS	2423
740	3651456	3651792	337	2.37281	3651472	3651291	3653713	+	yhiS	2423
741	3653224	3654427	1204	2.4077	3653532	3651291	3653713	+	yhiS	2423	+
						3653961	3654527	+	slp	567
742	3655912	3656133	222	2.06816	3655987	3655255	3655902	-	yhiD	648
						3655966	3656292	-	hdeB	327
743	3656239	3656527	289	2.70867	3656338	3655966	3656292	-	hdeB	327
						3656408	3656740	-	hdeA	333
744	3656666	3657047	382	2.97247	3656713	3656408	3656740	-	hdeA	333
						3656995	3657567	+	hdeD	573
745	3657605	3657714	110	2.2225	3657624	3656995	3657567	+	hdeD	573
						3657986	3658054	-	arrS	69
746	3657820	3658028	209	1.90082	3657953	3656995	3657567	+	hdeD	573
						3657986	3658054	-	arrS	69
747	3658223	3658532	310	3.0358	3658323	3657986	3658054	-	arrS	69
						3658366	3658893	+	gadE	528
748	3659229	3659353	125	2.02128	3659247	3658366	3658893	+	gadE	528
						3659232	3660389	+	mdtE	1158
749	3659418	3659592	175	2.36949	3659530	3659232	3660389	+	mdtE	1158
750	3660101	3660842	742	2.95491	3660500	3659232	3660389	+	mdtE	1158
						3660414	3663527	+	mdtF	3114
751	3662259	3662461	203	1.89177	3662402	3660414	3663527	+	mdtF	3114
752	3663345	3663678	334	2.64848	3663532	3660414	3663527	+	mdtF	3114
						3663890	3664618	-	gadW	729
753	3664115	3664271	157	2.4077	3664157	3663890	3664618	-	gadW	729
754	3664868	3664980	113	2.1569	3664912	3663890	3664618	-	gadW	729
						3664864	3664968	+	gadY	105
755	3665155	3665674	520	3.86692	3665359	3664986	3665810	-	gadX	825	+
756	3667583	3667787	205	2.23323	3667632	3666180	3667580	-	gadA	1401	+
						3667791	3669188	-	yhjA	1398
757	3668237	3668375	139	2.19526	3668265	3667791	3669188	-	yhjA	1398	+
758	3669344	3669478	135	2.22426	3669362	3667791	3669188	-	yhjA	1398	+
						3669592	3671241	+	treF	1650
759	3669602	3669721	120	1.9344	3669651	3669592	3671241	+	treF	1650
760	3670261	3670444	184	2.01575	3670276	3669592	3671241	+	treF	1650
761	3671554	3671773	220	2.50031	3671625	3671292	3671894	-	yhjB	603
762	3672059	3672376	318	2.26439	3672276	3671292	3671894	-	yhjB	603	+
						3672414	3673313	+	yhjC	900
763	3674313	3674432	120	1.8797	3674369	3673362	3674375	+	yhjD	1014
						3674786	3676108	+	yhjE	1323
764	3674502	3674843	342	2.75665	3674544	3673362	3674375	+	yhjD	1014
						3674786	3676108	+	yhjE	1323
765	3676458	3676678	221	1.84293	3676605	3676290	3678350	-	yhjG	2061
766	3677245	3677358	114	2.13182	3677250	3676290	3678350	-	yhjG	2061
767	3679140	3679354	215	2.02871	3679288	3678420	3679187	-	yhjH	768
						3679419	3680348	+	kdgK	930
768	3682144	3682291	148	2.15547	3682221	3680444	3681940	-	yhjJ	1497
						3682161	3683447	-	dctA	1287
769	3683309	3683543	235	2.4077	3683367	3682161	3683447	-	dctA	1287
						3683630	3685618	-	yhjK	1989
770	3684283	3684562	280	2.07845	3684368	3683630	3685618	-	yhjK	1989
771	3685253	3685493	241	2.69663	3685271	3683630	3685618	-	yhjK	1989
772	3687773	3687889	117	1.8797	3687820	3685700	3689173	-	bcsC	3474
773	3689567	3689699	133	1.89495	3689580	3689155	3690261	-	bcsZ	1107
774	3691018	3691147	130	1.84591	3691031	3690268	3692607	-	bcsB	2340
775	3692198	3692318	121	1.9682	3692250	3690268	3692607	-	bcsB	2340
776	3692548	3692742	195	2.12107	3692650	3690268	3692607	-	bcsB	2340
						3692618	3695236	-	bcsA	2619
777	3694750	3694878	129	2.09366	3694773	3692618	3695236	-	bcsA	2619
778	3696052	3696551	500	3.16011	3696442	3695997	3696185	-	yhjR	189
						3696458	3698029	+	bcsE	1572
779	3696694	3697033	340	2.3151	3696942	3696458	3698029	+	bcsE	1572	+
780	3698232	3698342	111	2.02754	3698263	3698214	3699893	+	bcsG	1680
781	3699455	3699577	123	2.15863	3699501	3698214	3699893	+	bcsG	1680
782	3700290	3700947	658	2.48796	3700374	3700136	3700201	+	rdlD	66
						3700563	3701834	+	yhjV	1272
783	3702574	3702743	170	2.05787	3702679	3701864	3702868	-	dppF	1005
784	3702858	3703038	181	1.9305	3702899	3701864	3702868	-	dppF	1005
						3702865	3703848	-	dppD	984
785	3707612	3707723	112	2.06065	3707650	3706098	3707705	-	dppA	1608
						3708616	3708692	-	proK	77
786	3707817	3708304	488	3.17379	3708165	3706098	3707705	-	dppA	1608
						3708616	3708692	-	proK	77
787	3709141	3709255	115	2.09154	3709161	3708784	3710475	-	eptB	1692
788	3709299	3709554	256	2.45491	3709429	3708784	3710475	-	eptB	1692
789	3709914	3710080	167	2.77812	3709927	3708784	3710475	-	eptB	1692
790	3710681	3711099	419	2.58893	3710850	3708784	3710475	-	eptB	1692
						3710799	3712007	-	yhjX	1209
791	3711727	3711895	169	2.1747	3711819	3710799	3712007	-	yhjX	1209
792	3711996	3712213	218	2.21887	3712075	3710799	3712007	-	yhjX	1209
						3712236	3712934	-	yhjY	699
793	3713076	3713247	172	2.11586	3713083	3712236	3712934	-	yhjY	699
						3713092	3713655	+	tag	564
794	3715509	3715705	197	2.3435	3715536	3714061	3716394	-	bisC	2334
795	3715941	3716064	124	2.51239	3715990	3714061	3716394	-	bisC	2334
796	3717265	3717563	299	2.3542	3717427	3716547	3717206	+	yiaD	660
						3717310	3718284	+	ghrB	975
797	3717987	3718177	191	1.89177	3718095	3717310	3718284	+	ghrB	975
798	3718336	3718465	130	2.73468	3718369	3718334	3719044	-	yiaF	711
799	3718975	3719858	884	2.94275	3719525	3718334	3719044	-	yiaF	711
						3719478	3719768	+	yiaG	291
						3720049	3720261	+	cspA	213
800	3720029	3720186	158	2.09154	3720113	3719478	3719768	+	yiaG	291
						3720049	3720261	+	cspA	213
801	3720289	3720639	351	2.56822	3720485	3720049	3720261	+	cspA	213	+
						3720448	3720600	-	hokA	153
						3720448	3720632	-	mokA	185
802	3720887	3721031	145	2.25587	3720931	3720680	3721201	+	insJ	522
803	3721284	3721440	157	2.20192	3721357	3721198	3722049	+	insK	852
804	3721572	3722066	495	3.00963	3721947	3721198	3722049	+	insK	852
						3722076	3722105	+	sokA	30
805	3722141	3722449	309	3.74532	3722180	3722076	3722105	+	sokA	30
						3722328	3724397	-	glyS	2070
806	3723689	3723813	125	2.06722	3723753	3722328	3724397	-	glyS	2070
807	3724768	3724893	126	2.25908	3724817	3724407	3725318	-	glyQ	912
808	3725250	3725457	208	2.11586	3725294	3724407	3725318	-	glyQ	912
						3725413	3725712	-	ysaB	300
809	3725581	3725749	169	2.47749	3725656	3725413	3725712	-	ysaB	300
						3725887	3726882	+	wecH	996
810	3726257	3726408	152	2.24719	3726345	3725887	3726882	+	wecH	996
811	3726887	3727101	215	2.31853	3727038	3725887	3726882	+	wecH	996
						3726924	3727361	-	yiaA	438
812	3727235	3727391	157	2.51126	3727296	3726924	3727361	-	yiaA	438
						3727407	3727748	-	yiaB	342
813	3727725	3727841	117	2.25722	3727785	3727407	3727748	-	yiaB	342	+
						3727917	3729371	-	xylB	1455
814	3729406	3729775	370	2.48796	3729433	3727917	3729371	-	xylB	1455
						3729443	3730765	-	xylA	1323
815	3730404	3730556	153	2.63701	3730424	3729443	3730765	-	xylA	1323
816	3730797	3731195	399	2.21314	3730881	3729443	3730765	-	xylA	1323	+
						3731131	3732123	+	xylF	993
817	3731917	3732355	439	2.1747	3732249	3731131	3732123	+	xylF	993
						3732201	3733742	+	xylG	1542
818	3732876	3733283	408	2.29305	3732898	3732201	3733742	+	xylG	1542
819	3733747	3733918	172	2.35038	3733850	3732201	3733742	+	xylG	1542
						3733720	3734901	+	xylH	1182
820	3735183	3735510	328	2.11789	3735232	3734979	3736157	+	xylR	1179
821	3735652	3736036	385	4.99376	3735775	3734979	3736157	+	xylR	1179
822	3736824	3737336	513	2.80899	3737249	3736353	3737177	-	bax	825
						3737497	3739527	+	malS	2031
823	3737623	3737839	217	1.96547	3737646	3737497	3739527	+	malS	2031
824	3739067	3739243	177	3.04976	3739110	3737497	3739527	+	malS	2031
825	3740489	3740671	183	1.92999	3740544	3739705	3740958	+	avtA	1254
826	3741651	3741895	245	2.12107	3741788	3741109	3741582	-	ysaA	474
						3741684	3742532	-	yiaJ	849
827	3742605	3742779	175	2.69955	3742629	3741684	3742532	-	yiaJ	849
						3742733	3743731	+	yiaK	999
828	3744129	3744549	421	2.67523	3744318	3743743	3744210	+	yiaL	468	+
						3744328	3744801	+	yiaM	474
829	3745622	3745833	212	3.14607	3745740	3744804	3746081	+	yiaN	1278
830	3746681	3746924	244	2.18882	3746805	3746094	3747080	+	yiaO	987
831	3749558	3749716	159	3.02143	3749651	3749232	3750092	+	sgbU	861
832	3750823	3750960	138	2.61482	3750846	3750813	3750914	-	ysaC	102
						3750918	3751109	+	ysaD	192
833	3751016	3751153	138	2.34082	3751049	3750918	3751109	+	ysaD	192
						3751128	3751868	-	yiaT	741
834	3751295	3751655	361	2.14881	3751593	3751128	3751868	-	yiaT	741
835	3752265	3752548	284	2.4426	3752486	3751992	3752966	+	yiaU	975
836	3753205	3753355	151	2.87818	3753215	3752963	3754099	-	yiaV	1137
837	3753792	3753949	158	2.20706	3753862	3752963	3754099	-	yiaV	1137
838	3754312	3754482	171	1.96759	3754329	3754105	3754428	-	yiaW	324	+
						3754973	3756511	-	aldB	1539
839	3754539	3754732	194	2.08668	3754562	3754105	3754428	-	yiaW	324	+
						3754973	3756511	-	aldB	1539
840	3756317	3756574	258	2.33474	3756378	3754973	3756511	-	aldB	1539
						3756676	3757827	-	yiaY	1152
841	3756720	3756865	146	2.20192	3756745	3756676	3757827	-	yiaY	1152
842	3757787	3757908	122	1.86403	3757805	3756676	3757827	-	yiaY	1152
						3758017	3759861	-	selB	1845
843	3759864	3759991	128	2.38003	3759914	3758017	3759861	-	selB	1845
						3759858	3761249	-	selA	1392
844	3760580	3760777	198	2.16693	3760717	3759858	3761249	-	selA	1392
845	3761869	3762156	288	2.15863	3762077	3761347	3761955	-	yibF	609
						3762183	3766316	+	rhsA	4134
846	3765891	3766602	712	3.63516	3766093	3762183	3766316	+	rhsA	4134
						3766337	3767179	+	yibA	843
847	3766901	3767225	325	2.3756	3767033	3766337	3767179	+	yibA	843
						3767221	3768165	+	rhsJ	945
848	3767661	3767796	136	2.14018	3767730	3767221	3768165	+	rhsJ	945
849	3767855	3768048	194	2.2253	3767992	3767221	3768165	+	rhsJ	945
850	3768209	3768713	505	2.96601	3768302	3768177	3768638	+	yibG	462
						3768639	3768890	+	yibS	252
851	3768828	3769085	258	3.01919	3768856	3768639	3768890	+	yibS	252
						3768892	3769256	+	yibW	365
852	3769178	3769297	120	2.51239	3769232	3768892	3769256	+	yibW	365
						3769345	3769783	+	yibV	439
853	3769750	3770285	536	2.90453	3769875	3769345	3769783	+	yibV	439	+
						3769948	3770146	+	yibU	199
						3770243	3771379	-	yibH	1137
854	3771679	3772132	454	2.90159	3771805	3771382	3771744	-	yibI	363
						3772281	3774194	+	mtlA	1914
855	3772239	3772399	161	2.07845	3772334	3771382	3771744	-	yibI	363
						3772281	3774194	+	mtlA	1914
856	3772517	3772637	121	1.86597	3772545	3772281	3774194	+	mtlA	1914
857	3773034	3773186	153	2.47459	3773111	3772281	3774194	+	mtlA	1914
858	3773648	3773875	228	2.22106	3773804	3772281	3774194	+	mtlA	1914
859	3774293	3774607	315	2.88925	3774478	3772281	3774194	+	mtlA	1914
						3774424	3775572	+	mtlD	1149
860	3774737	3774945	209	2.48796	3774818	3774424	3775572	+	mtlD	1149
861	3775282	3775394	113	2.01621	3775326	3774424	3775572	+	mtlD	1149
862	3775448	3775587	140	2.2823	3775458	3774424	3775572	+	mtlD	1149
						3775572	3776159	+	mtlR	588
863	3775910	3776231	322	2.65465	3776040	3775572	3776159	+	mtlR	588
						3776171	3776380	-	yibT	210
864	3776510	3776709	200	2.4077	3776624	3776171	3776380	-	yibT	210	+
						3776665	3777027	+	yibL	363
865	3777118	3777419	302	2.08668	3777359	3776665	3777027	+	yibL	363
						3777399	3779054	+	lldP	1656
866	3777573	3777791	219	1.97555	3777673	3777399	3779054	+	lldP	1656
867	3778203	3778375	173	2.14974	3778313	3777399	3779054	+	lldP	1656
868	3779709	3779828	120	2.16248	3779730	3779054	3779830	+	lldR	777
869	3780118	3780228	111	1.95497	3780167	3779827	3781017	+	lldD	1191
870	3780440	3780554	115	1.81044	3780474	3779827	3781017	+	lldD	1191
871	3781151	3781313	163	2.09366	3781173	3779827	3781017	+	lldD	1191
						3781215	3781688	+	trmL	474
872	3782839	3782999	161	7.22311	3782847	3782642	3783661	-	gpsA	1020
873	3784373	3784618	246	2.36049	3784540	3784191	3784442	-	grxC	252
						3784584	3785015	-	yibN	432
874	3784695	3784928	234	2.4077	3784870	3784584	3785015	-	yibN	432
875	3785141	3785326	186	1.8631	3785159	3784584	3785015	-	yibN	432
						3785260	3786804	+	gpmM	1545
876	3785715	3785852	138	2.33246	3785796	3785260	3786804	+	gpmM	1545
877	3786451	3786593	143	2.67523	3786517	3785260	3786804	+	gpmM	1545
878	3788094	3788394	301	2.1784	3788124	3786838	3788097	+	envC	1260
						3788101	3789060	+	yibQ	960
879	3788466	3788663	198	1.95497	3788500	3788101	3789060	+	yibQ	960
880	3788838	3788949	112	1.78906	3788874	3788101	3789060	+	yibQ	960
881	3789226	3789419	194	2.08668	3789361	3789047	3790081	-	waaH	1035	+
882	3790670	3790825	156	2.29305	3790686	3790320	3791345	-	tdh	1026
883	3791373	3791502	130	2.30415	3791387	3790320	3791345	-	tdh	1026
						3791355	3792551	-	kbl	1197
884	3792152	3792326	175	2.84547	3792178	3791355	3792551	-	kbl	1197
885	3792446	3792935	490	2.4077	3792761	3791355	3792551	-	kbl	1197
						3792826	3793683	-	yibB	858
886	3793567	3793701	135	2.3542	3793635	3792826	3793683	-	yibB	858
						3793987	3794919	+	hldD	933
887	3793946	3794082	137	2.04082	3794006	3792826	3793683	-	yibB	858
						3793987	3794919	+	hldD	933
888	3794660	3794774	115	2.1747	3794672	3793987	3794919	+	hldD	933
889	3796396	3796524	129	2.44886	3796449	3795979	3796938	+	waaC	960
890	3796815	3797030	216	2.47459	3796906	3795979	3796938	+	waaC	960
						3796948	3798207	+	waaL	1260
891	3798229	3798500	272	2.5266	3798297	3796948	3798207	+	waaL	1260
						3798239	3799312	-	waaU	1074
892	3798573	3799042	470	2.58605	3798976	3798239	3799312	-	waaU	1074	+
893	3799273	3799393	121	2.28098	3799282	3798239	3799312	-	waaU	1074	+
						3799345	3800196	-	waaZ	852
894	3800125	3800528	404	2.59011	3800138	3799345	3800196	-	waaZ	852
						3800267	3800965	-	waaY	699
895	3800781	3801061	281	2.26178	3800800	3800267	3800965	-	waaY	699
						3800983	3801999	-	waaR	1017
896	3801380	3801552	173	2.08668	3801398	3800983	3801999	-	waaR	1017
897	3802309	3802524	216	2.19369	3802405	3802039	3803058	-	waaO	1020
898	3802588	3803165	578	3.5313	3803085	3802039	3803058	-	waaO	1020
						3803058	3804137	-	waaB	1080
899	3803258	3803452	195	2.18631	3803349	3803058	3804137	-	waaB	1080
900	3803916	3804100	185	2.05101	3803984	3803058	3804137	-	waaB	1080
901	3804153	3804359	207	2.64848	3804294	3803058	3804137	-	waaB	1080	+
						3804181	3805116	-	waaS	936
902	3804614	3804807	194	2.05457	3804745	3804181	3805116	-	waaS	936	+
903	3804882	3805032	151	2.78538	3804960	3804181	3805116	-	waaS	936	+
904	3805788	3805941	154	2.59497	3805853	3805153	3805950	-	waaP	798
905	3807137	3807246	110	2.22936	3807165	3807064	3808098	-	waaQ	1035
906	3807477	3807834	358	2.3151	3807727	3807064	3808098	-	waaQ	1035
907	3807906	3808060	155	2.04525	3807920	3807064	3808098	-	waaQ	1035
908	3808290	3808506	217	2.59011	3808432	3807064	3808098	-	waaQ	1035
						3808540	3809817	+	waaA	1278
909	3809734	3809960	227	2.79294	3809778	3808540	3809817	+	waaA	1278
						3809825	3810304	+	coaD	480
910	3810320	3810529	210	2.50031	3810469	3809825	3810304	+	coaD	480
						3810343	3811152	-	mutM	810
911	3811108	3811626	519	2.7398	3811156	3810343	3811152	-	mutM	810
						3811250	3811417	-	rpmG	168
						3811438	3811674	-	rpmB	237
912	3812025	3812236	212	2.06375	3812141	3811891	3812559	-	yicR	669
913	3812341	3812657	317	2.87587	3812387	3811891	3812559	-	yicR	669
						3812731	3813951	+	dfp	1221
914	3813190	3813325	136	2.80899	3813259	3812731	3813951	+	dfp	1221
915	3813669	3813931	263	2.83574	3813808	3812731	3813951	+	dfp	1221
916	3814128	3814310	183	1.96418	3814180	3813932	3814387	+	dut	456
917	3814610	3814735	126	1.95219	3814627	3814494	3815090	+	slmA	597
918	3815083	3815203	121	2.21314	3815132	3814494	3815090	+	slmA	597
						3815127	3815768	-	pyrE	642
919	3815664	3815846	183	2.10451	3815688	3815127	3815768	-	pyrE	642
						3815834	3816549	-	rph	716
920	3817595	3817909	315	2.37122	3817732	3816676	3817539	+	yicC	864
						3817760	3818584	+	dinD	825
921	3818326	3818492	167	2.06978	3818349	3817760	3818584	+	dinD	825
922	3818609	3818831	223	1.90881	3818728	3817760	3818584	+	dinD	825
						3818874	3819491	+	yicG	618
923	3818981	3819093	113	2.27394	3818991	3818874	3819491	+	yicG	618
924	3819202	3819328	127	1.84293	3819277	3818874	3819491	+	yicG	618
925	3820000	3820114	115	2.11586	3820049	3819488	3821170	-	ligB	1683
926	3820568	3820949	382	2.80899	3820872	3819488	3821170	-	ligB	1683
927	3821068	3821546	479	2.52809	3821178	3819488	3821170	-	ligB	1683
						3821428	3822051	+	gmk	624
928	3822616	3822901	286	1.97388	3822689	3822400	3824508	+	spoT	2109
929	3824201	3824426	226	2.10084	3824356	3822400	3824508	+	spoT	2109
930	3824864	3825019	156	2.11586	3824943	3824515	3825204	+	trmH	690
931	3825140	3825359	220	2.4077	3825279	3824515	3825204	+	trmH	690
						3825210	3827291	+	recG	2082
932	3827504	3827718	215	2.48295	3827520	3827460	3828665	-	gltS	1206
933	3827902	3828058	157	1.82712	3828003	3827460	3828665	-	gltS	1206
934	3828709	3828830	122	2.45948	3828734	3827460	3828665	-	gltS	1206
						3828945	3830336	+	xanP	1392
935	3829574	3829727	154	1.88712	3829601	3828945	3830336	+	xanP	1392
936	3830242	3830704	463	2.50212	3830392	3828945	3830336	+	xanP	1392
						3830457	3832166	+	yicH	1710
937	3831948	3832060	113	2.34597	3831989	3830457	3832166	+	yicH	1710
938	3832307	3832432	126	2.10961	3832326	3832219	3834537	-	yicI	2319
939	3833545	3833816	272	2.32468	3833600	3832219	3834537	-	yicI	2319
940	3834042	3834642	601	2.3007	3834390	3832219	3834537	-	yicI	2319
						3834547	3835929	-	yicJ	1383
941	3835010	3835180	171	2.70867	3835112	3834547	3835929	-	yicJ	1383
942	3835580	3835698	119	2.52573	3835635	3834547	3835929	-	yicJ	1383
943	3835852	3836108	257	2.32172	3835940	3834547	3835929	-	yicJ	1383
						3836222	3836316	+	selC	95
944	3836520	3836643	124	2.16693	3836542	3836425	3836556	+	yicT	132	+
						3836953	3838137	+	setC	1185
945	3837003	3837472	470	3.37747	3837118	3836953	3838137	+	setC	1185
946	3837847	3838302	456	2.80899	3838055	3836953	3838137	+	setC	1185
						3838248	3839171	+	yicL	924
947	3839178	3839450	273	2.21662	3839304	3839175	3839993	-	nlpA	819
948	3839635	3840221	587	2.54815	3840135	3839175	3839993	-	nlpA	819
						3840215	3840508	+	yicS	294
949	3840391	3840559	169	2.32094	3840412	3840215	3840508	+	yicS	294
						3840549	3841739	-	nepI	1191
950	3841088	3841260	173	2.37426	3841108	3840549	3841739	-	nepI	1191
951	3841620	3841830	211	1.76565	3841669	3840549	3841739	-	nepI	1191
						3841950	3842402	-	yicN	453
952	3842087	3842220	134	2.48537	3842145	3841950	3842402	-	yicN	453
953	3842464	3842574	111	1.9853	3842518	3841950	3842402	-	yicN	453
						3842455	3843789	-	adeQ	1335
954	3842859	3843102	244	2.68445	3842902	3842455	3843789	-	adeQ	1335
955	3843577	3843737	161	1.8315	3843580	3842455	3843789	-	adeQ	1335
956	3845175	3845307	133	2.14741	3845242	3843964	3845730	+	adeD	1767
957	3845772	3846123	352	2.53118	3845790	3843964	3845730	+	adeD	1767
						3845776	3847167	-	uhpT	1392
958	3847081	3847194	114	2.35038	3847134	3845776	3847167	-	uhpT	1392
						3847305	3848624	-	uhpC	1320
959	3847508	3847640	133	1.94909	3847585	3847305	3848624	-	uhpC	1320
960	3850682	3850895	214	1.94468	3850689	3850136	3850726	-	uhpA	591
						3850802	3851092	-	ilvN	291
961	3851670	3851802	133	2.33474	3851739	3851096	3852784	-	ilvB	1689
962	3853020	3853166	147	2.0909	3853089	3852890	3852988	-	ivbL	99
						3853118	3853257	-	istR	140
963	3853603	3854118	516	2.29624	3853883	3853553	3853642	+	tisB	90
						3853922	3855106	+	emrD	1185
964	3854390	3854563	174	2.21196	3854471	3853922	3855106	+	emrD	1185
965	3855432	3855878	447	2.51471	3855765	3855114	3855611	-	yidF	498
						3855608	3855970	-	yidG	363
966	3855949	3856104	156	2.31328	3855953	3855608	3855970	-	yidG	363
						3855960	3856307	-	yidH	348
967	3856320	3856632	313	2.74725	3856345	3855960	3856307	-	yidH	348
						3856415	3856864	+	yidI	450
968	3857156	3857274	119	1.6828	3857215	3856911	3858404	-	yidJ	1494
969	3857844	3857986	143	2.20706	3857906	3856911	3858404	-	yidJ	1494
970	3858645	3858802	158	2.25165	3858671	3858401	3860116	-	yidK	1716
971	3859049	3859201	153	1.99426	3859058	3858401	3860116	-	yidK	1716
972	3859376	3859522	147	2.03986	3859427	3858401	3860116	-	yidK	1716
973	3860343	3860735	393	2.12681	3860366	3860283	3861176	+	yidL	894	+
974	3861207	3861344	138	2.46715	3861272	3861173	3861987	-	glvG	815
975	3861881	3862040	160	2.25483	3861912	3861173	3861987	-	glvG	815
						3861987	3863603	-	glvC	1617
976	3863635	3863825	191	2.38262	3863748	3861987	3863603	-	glvC	1617
977	3863926	3864144	219	2.36855	3863938	3863899	3864615	+	yidP	717
978	3864312	3864423	112	2.30738	3864352	3863899	3864615	+	yidP	717
979	3864611	3864804	194	2.17281	3864706	3863899	3864615	+	yidP	717
						3864612	3866273	-	yidE	1662
980	3865440	3865681	242	2.11408	3865541	3864612	3866273	-	yidE	1662
981	3865896	3866390	495	2.24719	3866050	3864612	3866273	-	yidE	1662
						3866469	3866897	-	ibpB	429
982	3866853	3866981	129	1.9682	3866919	3866469	3866897	-	ibpB	429
						3867009	3867422	-	ibpA	414
983	3867067	3867827	761	2.82385	3867756	3867009	3867422	-	ibpA	414
						3867728	3868060	+	yidQ	333
984	3869887	3870079	193	2.0909	3869899	3869377	3870441	+	cbrA	1065
985	3870541	3870740	200	1.80971	3870661	3870438	3871730	-	dgoT	1293
986	3870847	3870984	138	1.85961	3870919	3870438	3871730	-	dgoT	1293
987	3871033	3871173	141	3.4778	3871074	3870438	3871730	-	dgoT	1293
988	3871335	3871796	462	2.08286	3871696	3870438	3871730	-	dgoT	1293
						3871850	3872998	-	dgoD	1149
989	3871844	3872313	470	1.98185	3871905	3870438	3871730	-	dgoT	1293
						3871850	3872998	-	dgoD	1149
990	3872471	3872632	162	2.2225	3872497	3871850	3872998	-	dgoD	1149
991	3872741	3872927	187	2.13096	3872750	3871850	3872998	-	dgoD	1149
992	3873096	3873224	129	2.43446	3873108	3872995	3873612	-	dgoA	618
993	3874103	3874439	337	2.91843	3874276	3873596	3874474	-	dgoK	879
994	3874875	3875056	182	2.34597	3874908	3874471	3875160	-	dgoR	690
995	3875277	3875723	447	2.64848	3875401	3874471	3875160	-	dgoR	690
						3875438	3876094	+	yidX	657
996	3875931	3876100	170	2.30738	3876038	3875438	3876094	+	yidX	657
						3876140	3876952	-	yidA	813
997	3876176	3876297	122	1.92616	3876194	3876140	3876952	-	yidA	813
998	3876413	3876674	262	2.21398	3876431	3876140	3876952	-	yidA	813
999	3877291	3877496	206	2.48537	3877423	3877067	3877465	-	yidB	399
						3877705	3880119	-	gyrB	2415
1000	3878978	3879153	176	2.4077	3879097	3877705	3880119	-	gyrB	2415
1001	3879416	3879539	124	1.72727	3879465	3877705	3880119	-	gyrB	2415
1002	3880056	3880233	178	1.96418	3880084	3877705	3880119	-	gyrB	2415
						3880148	3881221	-	recF	1074
1003	3881866	3881987	122	2.38003	3881881	3881221	3882321	-	dnaN	1101
1004	3882210	3882434	225	2.07493	3882246	3881221	3882321	-	dnaN	1101
						3882326	3883729	-	dnaA	1404
1005	3882978	3883102	125	2.55363	3883003	3882326	3883729	-	dnaA	1404
1006	3883635	3883896	262	2.43131	3883694	3882326	3883729	-	dnaA	1404
						3884336	3884476	+	rpmH	141
1007	3883991	3884127	137	2.25722	3884049	3882326	3883729	-	dnaA	1404
						3884336	3884476	+	rpmH	141
1008	3884436	3884544	109	2.10961	3884480	3884336	3884476	+	rpmH	141
						3884493	3884852	+	rnpA	360
1009	3886054	3886369	316	2.4077	3886293	3885076	3886722	+	yidC	1647
1010	3887498	3887611	114	1.80578	3887508	3886828	3888192	+	mnmE	1365
1011	3888349	3888467	119	2.87235	3888368	3886828	3888192	+	mnmE	1365	+
						3888435	3888509	+	tnaC	75
1012	3888601	3888998	398	2.47191	3888664	3888435	3888509	+	tnaC	75	+
						3888435	3888509	+	tnaC	75
1013	3889120	3889287	168	2.10961	3889217	3888730	3890145	+	tnaA	1416
1014	3889841	3890787	947	2.5184	3890464	3888730	3890145	+	tnaA	1416
						3890236	3891483	+	tnaB	1248
1015	3890982	3891200	219	2.38946	3891044	3890236	3891483	+	tnaB	1248
1016	3891438	3891568	131	2.61578	3891500	3890236	3891483	+	tnaB	1248
						3891615	3892790	+	mdtL	1176
1017	3892663	3892918	256	2.04866	3892679	3891615	3892790	+	mdtL	1176
						3892765	3893724	+	yidZ	960
1018	3893075	3893259	185	1.87266	3893165	3892765	3893724	+	yidZ	960
1019	3893357	3893496	140	2.27705	3893432	3892765	3893724	+	yidZ	960
1020	3893614	3894159	546	2.85358	3893893	3892765	3893724	+	yidZ	960
						3893881	3894630	+	yieE	750
1021	3894220	3894404	185	2.06661	3894343	3893881	3894630	+	yieE	750
1022	3895683	3895856	174	2.21762	3895701	3895272	3896609	-	adeP	1338
1023	3896048	3896227	180	2.43359	3896104	3895272	3896609	-	adeP	1338
1024	3896590	3896789	200	2.04655	3896683	3895272	3896609	-	adeP	1338
						3896774	3897439	+	yieH	666
1025	3896840	3897013	174	2.00642	3896887	3896774	3897439	+	yieH	666
1026	3897103	3897266	164	2.10196	3897197	3896774	3897439	+	yieH	666
1027	3897481	3897645	165	2.00642	3897493	3896774	3897439	+	yieH	666
						3897506	3897973	+	cbrB	468
1028	3897764	3898328	565	2.50401	3898019	3897506	3897973	+	cbrB	468
						3898022	3898609	+	cbrC	588
1029	3898405	3899017	613	2.84243	3898858	3898022	3898609	+	cbrC	588
						3898671	3899393	-	yieK	723
1030	3899103	3899511	409	2.96333	3899285	3898671	3899393	-	yieK	723
						3899408	3900577	-	yieL	1170
1031	3899741	3899940	200	1.94306	3899882	3899408	3900577	-	yieL	1170
1032	3900027	3900150	124	2.17281	3900083	3899408	3900577	-	yieL	1170
1033	3900268	3900408	141	2.02754	3900321	3899408	3900577	-	yieL	1170
1034	3900624	3900796	173	2.82283	3900704	3900604	3902220	-	bglH	1617
1035	3901034	3901622	589	2.34826	3901297	3900604	3902220	-	bglH	1617
1036	3901762	3902716	955	2.58605	3902642	3900604	3902220	-	bglH	1617
						3902289	3903701	-	bglB	1413
1037	3903132	3903290	159	2.14018	3903226	3902289	3903701	-	bglB	1413
1038	3903736	3903914	179	2.56822	3903763	3903720	3905597	-	bglF	1878
1039	3905187	3905388	202	2.56057	3905297	3903720	3905597	-	bglF	1878
1040	3905947	3906275	329	3.67844	3905977	3905731	3906567	-	bglG	837
1041	3906520	3906870	351	2.50212	3906805	3905731	3906567	-	bglG	837	+
						3906853	3907578	-	phoU	726
1042	3906980	3907249	270	3.13731	3907035	3906853	3907578	-	phoU	726
1043	3908911	3909067	157	2.84243	3908938	3908549	3909439	-	pstA	891
1044	3909734	3909946	213	3.4778	3909872	3909439	3910398	-	pstC	960
1045	3910640	3910945	306	2.2823	3910879	3910485	3911525	-	pstS	1041
1046	3911255	3911885	631	2.82504	3911568	3910485	3911525	-	pstS	1041
						3911839	3913668	-	glmS	1830
1047	3912220	3912331	112	1.74559	3912225	3911839	3913668	-	glmS	1830
1048	3913482	3913708	227	2.28098	3913490	3911839	3913668	-	glmS	1830
						3913830	3915200	-	glmU	1371
1049	3913923	3914146	224	2.4765	3913946	3913830	3915200	-	glmU	1371
1050	3914522	3914714	193	2.15088	3914539	3913830	3915200	-	glmU	1371
1051	3915167	3916440	1274	3.41091	3915847	3913830	3915200	-	glmU	1371
						3915553	3915972	-	atpC	420
						3915993	3917375	-	atpD	1383
1052	3918084	3918315	232	2.10196	3918152	3917402	3918265	-	atpG	864
						3918316	3919857	-	atpA	1542
1053	3918903	3919065	163	1.97706	3918914	3918316	3919857	-	atpA	1542
1054	3919620	3919958	339	2.65091	3919829	3918316	3919857	-	atpA	1542
						3919870	3920403	-	atpH	534
1055	3920802	3921025	224	1.912	3920925	3920418	3920888	-	atpF	471
						3920950	3921189	-	atpE	240
1056	3921175	3921377	203	2.26607	3921310	3920950	3921189	-	atpE	240
						3921236	3922051	-	atpB	816
1057	3921497	3921737	241	2.00642	3921631	3921236	3922051	-	atpB	816
1058	3921827	3922020	194	2.32172	3921940	3921236	3922051	-	atpB	816
1059	3922504	3922669	166	1.83814	3922597	3922060	3922440	-	atpI	381
						3923057	3923680	-	rsmG	624
1060	3922822	3923048	227	2.26439	3922931	3922060	3922440	-	atpI	381	+
						3923057	3923680	-	rsmG	624
1061	3923469	3923815	347	2.70495	3923589	3923057	3923680	-	rsmG	624
						3923744	3925633	-	mnmG	1890
1062	3923930	3924133	204	2.24247	3923961	3923744	3925633	-	mnmG	1890
1063	3924676	3924844	169	2.01727	3924769	3923744	3925633	-	mnmG	1890
1064	3924891	3925025	135	2.65851	3924949	3923744	3925633	-	mnmG	1890
1065	3925130	3925300	171	2.46121	3925227	3923744	3925633	-	mnmG	1890
1066	3926709	3927262	554	3.41091	3927071	3926545	3927003	-	asnC	459
						3927155	3928147	+	asnA	993
1067	3927488	3927662	175	2.02466	3927498	3927155	3928147	+	asnA	993
1068	3928975	3929344	370	2.1196	3929075	3928152	3929603	-	viaA	1452
1069	3929982	3930151	170	2.02831	3929996	3929597	3931093	-	ravA	1497
1070	3930240	3930551	312	1.85858	3930365	3929597	3931093	-	ravA	1497
1071	3930762	3931601	840	3.59551	3930789	3929597	3931093	-	ravA	1497
						3931316	3933184	+	kup	1869
1072	3931675	3932329	655	3.11767	3932096	3931316	3933184	+	kup	1869
1073	3932697	3932990	294	2.38338	3932836	3931316	3933184	+	kup	1869
1074	3933092	3933334	243	1.93954	3933197	3931316	3933184	+	kup	1869
						3933351	3933770	+	rbsD	420
1075	3933447	3933691	245	2.17166	3933607	3933351	3933770	+	rbsD	420
1076	3934058	3934198	141	1.93561	3934144	3933778	3935283	+	rbsA	1506
1077	3934808	3935025	218	2.59779	3934837	3933778	3935283	+	rbsA	1506
1078	3935329	3935460	132	2.21509	3935395	3935288	3936253	+	rbsC	966
1079	3936731	3936845	115	2.32745	3936788	3936278	3937168	+	rbsB	891
1080	3937223	3937614	392	2.53715	3937291	3936278	3937168	+	rbsB	891
						3937294	3938223	+	rbsK	930
1081	3938521	3938696	176	2.05787	3938564	3938227	3939219	+	rbsR	993
1082	3939084	3939898	815	2.43	3939136	3938227	3939219	+	rbsR	993
						3939185	3940612	-	hsrA	1428
1083	3940154	3940377	224	1.98134	3940316	3939185	3940612	-	hsrA	1428
1084	3940640	3940866	227	2.52236	3940686	3939185	3940612	-	hsrA	1428
						3940635	3941327	-	yieP	693
1085	3940982	3941165	184	2.62659	3941079	3940635	3941327	-	yieP	693
1086	3941246	3941361	116	2.26813	3941308	3940635	3941327	-	yieP	693
						3941808	3943349	+	rrsC	1542
1087	3947030	3947530	501	2.4077	3947340	3946957	3947032	+	trpT	76
						3947128	3947967	-	hdfR	840
1088	3947781	3948010	230	2.8833	3947920	3947128	3947967	-	hdfR	840
						3948086	3948424	+	yifE	339
1089	3948053	3948236	184	2.22044	3948155	3947128	3947967	-	hdfR	840
						3948086	3948424	+	yifE	339
1090	3948377	3948581	205	2.18477	3948460	3948086	3948424	+	yifE	339
						3948449	3949969	-	yifB	1521
1091	3948900	3949202	303	2.03896	3949018	3948449	3949969	-	yifB	1521
1092	3949245	3949937	693	2.84338	3949474	3948449	3949969	-	yifB	1521
1093	3950118	3950601	484	2.61578	3950279	3948449	3949969	-	yifB	1521	+
						3950322	3950420	+	ilvL	99
						3950507	3950557	+	ilvX	51
1094	3951413	3951609	197	1.93663	3951498	3950560	3952204	+	ilvG	1645
1095	3951982	3952214	233	2.14018	3952123	3950560	3952204	+	ilvG	1645
						3952201	3952464	+	ilvM	264
1096	3952654	3952842	189	3.02787	3952726	3952484	3953413	+	ilvE	930
1097	3953884	3954052	169	1.94562	3953891	3953478	3955328	+	ilvD	1851
1098	3955436	3955552	117	1.77312	3955454	3955331	3956875	+	ilvA	1545
1099	3956114	3956373	260	2.89411	3956127	3955331	3956875	+	ilvA	1545
1100	3956639	3956770	132	1.82402	3956713	3955331	3956875	+	ilvA	1545
1101	3957377	3957545	169	1.97388	3957477	3956927	3957820	-	ilvY	894
1102	3957724	3958023	300	2.28423	3957957	3956927	3957820	-	ilvY	894
						3957970	3959445	+	ilvC	1476
1103	3958406	3958526	121	2.14687	3958445	3957970	3959445	+	ilvC	1476
1104	3958607	3959235	629	2.59879	3958761	3957970	3959445	+	ilvC	1476
1105	3959297	3959434	138	2.20192	3959314	3957970	3959445	+	ilvC	1476
1106	3960108	3960642	535	2.62378	3960226	3960012	3960460	-	yifN	449
						3960677	3962698	+	rep	2022
1107	3960689	3960844	156	2.45491	3960783	3960677	3962698	+	rep	2022
1108	3962803	3962917	115	2.02466	3962846	3962745	3964229	-	gpp	1485
1109	3963595	3963876	282	1.97153	3963617	3962745	3964229	-	gpp	1485
1110	3963931	3964075	145	2.34082	3963951	3962745	3964229	-	gpp	1485
1111	3964160	3964401	242	2.49073	3964241	3962745	3964229	-	gpp	1485
						3964365	3965630	-	rhlB	1266
1112	3964480	3964657	178	2.04866	3964570	3964365	3965630	-	rhlB	1266
1113	3964753	3964978	226	1.93561	3964868	3964365	3965630	-	rhlB	1266
1114	3965499	3965846	348	2.56822	3965633	3964365	3965630	-	rhlB	1266
						3965761	3966090	+	trxA	330
1115	3966331	3966471	141	2.22936	3966348	3965761	3966090	+	trxA	330
						3966417	3967676	+	rho	1260
1116	3966544	3966987	444	2.32322	3966722	3966417	3967676	+	rho	1260
1117	3967375	3967512	138	1.90377	3967454	3966417	3967676	+	rho	1260
1118	3967673	3968019	347	2.70867	3967953	3966417	3967676	+	rho	1260
						3967916	3969019	+	wecA	1104
1119	3968260	3968444	185	2.45109	3968301	3967916	3969019	+	wecA	1104
1120	3969208	3969544	337	2.45787	3969348	3969031	3970077	+	wzzE	1047
1121	3969766	3970019	254	2.23573	3969824	3969031	3970077	+	wzzE	1047
1122	3970604	3970735	132	2.54608	3970666	3970133	3971263	+	wecB	1131
1123	3971249	3971408	160	2.10084	3971299	3970133	3971263	+	wecB	1131
						3971260	3972522	+	wecC	1263
1124	3974044	3974204	161	2.32539	3974072	3973608	3974489	+	rffH	882
1125	3974328	3974468	141	1.75562	3974410	3973608	3974489	+	rffH	882
1126	3974948	3975126	179	2.1784	3975052	3974467	3975141	+	wecD	675
1127	3975821	3975931	111	1.83746	3975841	3975146	3976276	+	wecE	1131
1128	3976004	3976203	200	2.19369	3976051	3975146	3976276	+	wecE	1131
1129	3978657	3978765	109	2.187	3978664	3978601	3979953	+	wzyE	1353
1130	3979068	3979347	280	2.60227	3979135	3978601	3979953	+	wzyE	1353
1131	3979881	3980090	210	2.4077	3979920	3978601	3979953	+	wzyE	1353
						3979956	3980696	+	wecG	741
1132	3980716	3980928	213	2.23874	3980821	3979956	3980696	+	wecG	741
						3980887	3982272	+	yifK	1386
1133	3981120	3981230	111	2.92364	3981139	3980887	3982272	+	yifK	1386
1134	3983023	3983239	217	2.31328	3983097	3982958	3984193	+	aslB	1236
1135	3983357	3983474	118	1.99613	3983411	3982958	3984193	+	aslB	1236
1136	3984693	3984831	139	1.93791	3984710	3984352	3986007	-	aslA	1656
1137	3985062	3985251	190	2.58605	3985081	3984352	3986007	-	aslA	1656
1138	3986247	3986586	340	2.79294	3986352	3984352	3986007	-	aslA	1656	+
						3986432	3986638	+	glmZ	207
1139	3986895	3987472	578	2.29624	3987177	3986686	3987882	-	hemY	1197
1140	3987935	3988085	151	2.38338	3987993	3987885	3989066	-	hemX	1182
1141	3988391	3988553	163	2.4294	3988479	3987885	3989066	-	hemX	1182
1142	3988746	3988886	141	2.1645	3988818	3987885	3989066	-	hemX	1182
1143	3989597	3989752	156	2.30415	3989612	3989088	3989828	-	hemD	741
1144	3991098	3991384	287	2.38095	3991260	3989825	3990766	-	hemC	942
						3991153	3993699	+	cyaA	2547
1145	3991456	3991605	150	1.9517	3991473	3991153	3993699	+	cyaA	2547
1146	3991838	3991989	152	2.1196	3991862	3991153	3993699	+	cyaA	2547
1147	3992464	3992621	158	2.25722	3992539	3991153	3993699	+	cyaA	2547
1148	3993300	3993459	160	2.44783	3993330	3991153	3993699	+	cyaA	2547
1149	3993560	3993769	210	2.72873	3993701	3991153	3993699	+	cyaA	2547
1150	3993994	3994166	173	3.27715	3994090	3993739	3994059	-	cyaY	321
1151	3994207	3994509	303	2.25237	3994279	3993739	3994059	-	cyaY	321
						3994522	3994725	+	yifL	204
1152	3995745	3995962	218	1.97555	3995888	3995583	3996290	+	yigA	708
1153	3998724	3998872	149	2.06661	3998761	3997983	4000145	+	uvrD	2163
1154	3999379	3999567	189	2.29925	3999466	3997983	4000145	+	uvrD	2163
1155	4000107	4000279	173	2.53612	4000206	3997983	4000145	+	uvrD	2163
						4000292	4001056	-	yigE	765
1156	4000935	4001208	274	2.17538	4001065	4000292	4001056	-	yigE	765
						4001426	4002376	+	corA	951
1157	4002692	4002983	292	4.01284	4002752	4002419	4002799	-	yigF	381	+
						4002813	4003193	-	yigG	381
1158	4003729	4003932	204	2.57968	4003749	4003288	4004178	-	rarD	891
1159	4004524	4004636	113	2.48295	4004556	4004230	4004697	-	yigI	468
1160	4004721	4004831	111	4.01284	4004760	4004230	4004697	-	yigI	468
						4004862	4005731	+	pldA	870
1161	4005353	4005501	149	2.07724	4005380	4004862	4005731	+	pldA	870
1162	4005973	4006200	228	1.90323	4006121	4005864	4007693	+	recQ	1830
1163	4006495	4006605	111	2.52236	4006512	4005864	4007693	+	recQ	1830
1164	4007616	4007739	124	1.87874	4007646	4005864	4007693	+	recQ	1830
						4007757	4008377	+	rhtC	621
1165	4007815	4008044	230	2.23573	4007950	4007757	4008377	+	rhtC	621
1166	4008246	4008371	126	2.38601	4008272	4007757	4008377	+	rhtC	621
1167	4010230	4010590	361	2.27394	4010348	4010200	4011000	+	yigL	801
1168	4010949	4011188	240	2.69434	4011079	4010200	4011000	+	yigL	801
						4011076	4011975	+	yigM	900
1169	4012069	4012212	144	2.12774	4012094	4011863	4012816	-	metR	954
1170	4014414	4014607	194	1.9517	4014502	4013053	4015314	+	metE	2262
1171	4015392	4015559	168	1.9975	4015422	4015354	4016169	-	ysgA	816
1172	4015909	4016074	166	2.46503	4015977	4015354	4016169	-	ysgA	816
1173	4016187	4016335	149	2.49073	4016213	4015354	4016169	-	ysgA	816
						4016431	4017192	+	udp	762
1174	4016914	4017067	154	2.09902	4016937	4016431	4017192	+	udp	762
1175	4017344	4017505	162	3.04422	4017364	4017333	4018760	+	rmuC	1428
1176	4017560	4017739	180	2.15929	4017609	4017333	4018760	+	rmuC	1428
1177	4018765	4018974	210	2.87587	4018896	4017333	4018760	+	rmuC	1428
						4018855	4019610	+	ubiE	756
1178	4020511	4020650	140	1.94623	4020539	4020226	4021866	+	ubiB	1641
1179	4020835	4021165	331	2.20706	4020839	4020226	4021866	+	ubiB	1641
1180	4021769	4021886	118	2.13182	4021815	4020226	4021866	+	ubiB	1641
						4021945	4022214	+	tatA	270
1181	4021942	4022084	143	2.15426	4022022	4020226	4021866	+	ubiB	1641
						4021945	4022214	+	tatA	270
1182	4023183	4023304	122	1.82046	4023186	4022736	4023512	+	tatC	777
1183	4024130	4024242	113	2.10674	4024155	4023554	4024336	+	tatD	783
1184	4024633	4024785	153	2.65196	4024653	4024333	4024821	-	rfaH	489
1185	4024836	4025085	250	2.74211	4024859	4024333	4024821	-	rfaH	489
						4024988	4026481	+	ubiD	1494
1186	4026441	4026575	135	1.91522	4026506	4024988	4026481	+	ubiD	1494
						4026527	4027228	+	fre	702
1187	4027130	4027289	160	2.12107	4027190	4026527	4027228	+	fre	702
						4027609	4028772	-	fadA	1164
1188	4028805	4028938	134	2.0315	4028874	4028782	4030971	-	fadB	2190
1189	4029775	4029938	164	2.1645	4029809	4028782	4030971	-	fadB	2190
1190	4030898	4031019	122	1.82584	4030920	4028782	4030971	-	fadB	2190
						4031161	4032492	+	pepQ	1332
1191	4031370	4031493	124	2.12572	4031426	4031161	4032492	+	pepQ	1332
1192	4031969	4032107	139	2.187	4032032	4031161	4032492	+	pepQ	1332
1193	4032261	4032375	115	2.10451	4032289	4031161	4032492	+	pepQ	1332
1194	4032434	4032591	158	2.24247	4032449	4031161	4032492	+	pepQ	1332
						4032492	4033106	+	yigZ	615
1195	4033847	4034043	197	2.43538	4033986	4033145	4034596	+	trkH	1452
1196	4034499	4034793	295	2.16076	4034599	4033145	4034596	+	trkH	1452
						4034608	4035153	+	hemG	546
1197	4040935	4041211	277	2.38338	4041057	4040906	4041433	-	mobB	528
1198	4041355	4041489	135	2.33004	4041378	4040906	4041433	-	mobB	528
						4041415	4041999	-	mobA	585
1199	4041686	4041907	222	2.55954	4041743	4041415	4041999	-	mobA	585
1200	4042658	4042806	149	2.31042	4042668	4042415	4043401	+	srkA	987
1201	4044510	4044626	117	1.99613	4044520	4044199	4045629	+	yihF	1431
1202	4044672	4044937	266	2.3542	4044688	4044199	4045629	+	yihF	1431
1203	4045011	4045236	226	2.15547	4045037	4044199	4045629	+	yihF	1431
1204	4045306	4045476	171	2.35906	4045333	4044199	4045629	+	yihF	1431
1205	4047381	4047681	301	2.86632	4047577	4046966	4049752	+	polA	2787
1206	4048795	4049027	233	1.88938	4048815	4046966	4049752	+	polA	2787
1207	4049605	4049989	385	2.56204	4049924	4046966	4049752	+	polA	2787
						4049899	4050007	+	spf	109
1208	4050824	4051105	282	2.32745	4050958	4050133	4050765	-	yihA	633
						4051036	4051280	+	csrC	245
1209	4051162	4051281	120	2.33004	4051203	4051036	4051280	+	csrC	245
1210	4052440	4052653	214	2.2225	4052573	4052045	4053418	+	hemN	1374
1211	4052801	4052917	117	1.93791	4052847	4052045	4053418	+	hemN	1374
1212	4054999	4055119	121	2.15323	4055019	4053869	4055278	-	glnG	1410
1213	4055210	4055351	142	2.17166	4055289	4053869	4055278	-	glnG	1410
						4055290	4056339	-	glnL	1050
1214	4055689	4055844	156	1.83444	4055754	4055290	4056339	-	glnL	1050
1215	4056283	4056473	191	2.21762	4056334	4055290	4056339	-	glnL	1050
						4056625	4058034	-	glnA	1410
1216	4057516	4057630	115	2.12107	4057572	4056625	4058034	-	glnA	1410
1217	4059069	4059389	321	2.28423	4059318	4058407	4060230	+	typA	1824
1218	4059784	4059980	197	2.11789	4059798	4058407	4060230	+	typA	1824
1219	4060262	4060509	248	2.29826	4060354	4058407	4060230	+	typA	1824
						4060447	4061157	+	yihL	711
1220	4060810	4060957	148	1.80578	4060828	4060447	4061157	+	yihL	711
1221	4061099	4061270	172	2.18631	4061193	4060447	4061157	+	yihL	711
						4061165	4062145	+	yihM	981
1222	4061609	4061730	122	2.18631	4061628	4061165	4062145	+	yihM	981
1223	4061988	4062421	434	2.4077	4062234	4061165	4062145	+	yihM	981	+
						4062247	4063512	+	yihN	1266
1224	4062481	4062619	139	2.83011	4062521	4062247	4063512	+	yihN	1266
1225	4063014	4063178	165	2.14018	4063099	4062247	4063512	+	yihN	1266
1226	4063411	4063536	126	2.06375	4063474	4062247	4063512	+	yihN	1266
						4063603	4064295	-	ompL	693
1227	4063709	4063920	212	2.4077	4063791	4063603	4064295	-	ompL	693	+
1228	4065756	4065954	199	2.01789	4065777	4064363	4065766	-	yihO	1404
						4065809	4067194	-	yihP	1386
1229	4067176	4067403	228	1.94306	4067320	4065809	4067194	-	yihP	1386
						4067240	4069276	-	yihQ	2037
1230	4069221	4069719	499	2.3151	4069254	4067240	4069276	-	yihQ	2037
						4069475	4070401	-	yihR	927
1231	4070339	4070476	138	2.30738	4070357	4069475	4070401	-	yihR	927
						4070515	4071756	-	yihS	1242
1232	4070850	4070962	113	2.20133	4070898	4070515	4071756	-	yihS	1242
1233	4073281	4073390	110	2.18882	4073320	4072675	4073571	-	yihU	897
1234	4073466	4073773	308	2.43637	4073604	4072675	4073571	-	yihU	897
						4073739	4074635	+	yihV	897
1235	4074521	4074720	200	3.37079	4074614	4073739	4074635	+	yihV	897
						4074669	4075454	+	yihW	786
1236	4075492	4075647	156	2.14805	4075571	4074669	4075454	+	yihW	786
						4075553	4076152	+	yihX	600
1237	4075979	4076090	112	1.99348	4076025	4075553	4076152	+	yihX	600
1238	4076206	4076336	131	1.72552	4076259	4076146	4077018	+	yihY	873
1239	4076564	4076785	222	3.24238	4076677	4076146	4077018	+	yihY	873
1240	4077416	4077634	219	3.14854	4077438	4077015	4077452	+	dtd	438
						4077449	4078438	+	yiiD	990
1241	4078491	4078626	136	2.32745	4078521	4077449	4078438	+	yiiD	990	+
						4079297	4079509	+	yiiE	213
1242	4078680	4078922	243	2.1965	4078695	4077449	4078438	+	yiiD	990	+
						4079297	4079509	+	yiiE	213
1243	4078995	4079139	145	2.09241	4079044	4077449	4078438	+	yiiD	990	+
						4079297	4079509	+	yiiE	213
1244	4079444	4079805	362	2.32745	4079650	4079297	4079509	+	yiiE	213
						4079751	4079969	+	yiiF	219
1245	4080247	4080522	276	2.43278	4080428	4079751	4079969	+	yiiF	219
						4080299	4081228	-	fdhE	930
1246	4081398	4081537	140	2.32322	4081428	4081225	4081860	-	fdoI	636
1247	4083201	4083341	141	1.83086	4083273	4082772	4085822	-	fdoG	3051
1248	4084085	4084214	130	3.10559	4084119	4082772	4085822	-	fdoG	3051
1249	4084685	4084998	314	2.77015	4084855	4082772	4085822	-	fdoG	3051
1250	4085962	4086190	229	2.16991	4085992	4082772	4085822	-	fdoG	3051
						4086016	4086849	+	fdhD	834
1251	4087118	4087260	143	1.83444	4087122	4087002	4088057	+	yiiG	1056
1252	4087582	4087885	304	2.38262	4087601	4087002	4088057	+	yiiG	1056
1253	4088022	4088424	403	2.65465	4088365	4087002	4088057	+	yiiG	1056
						4088107	4089855	-	frvR	1749
1254	4089280	4089437	158	2.11878	4089292	4088107	4089855	-	frvR	1749
1255	4089833	4089992	160	2.01937	4089911	4088107	4089855	-	frvR	1749
						4089855	4090925	-	frvX	1071
1256	4090273	4090712	440	2.9523	4090399	4089855	4090925	-	frvX	1071
1257	4091796	4091928	133	2.56822	4091864	4090915	4092366	-	frvB	1452
1258	4092773	4093002	230	3.01919	4092796	4092377	4092823	-	frvA	447	+
						4093124	4093438	-	rhaM	315
1259	4094093	4094288	196	2.10403	4094230	4093448	4094272	-	rhaD	825
						4094723	4095982	-	rhaA	1260
1260	4095715	4095847	133	1.82205	4095718	4094723	4095982	-	rhaA	1260
1261	4095997	4096162	166	2.1196	4096039	4094723	4095982	-	rhaA	1260
						4095979	4097448	-	rhaB	1470
1262	4096315	4096618	304	2.01727	4096540	4095979	4097448	-	rhaB	1470
1263	4097038	4097191	154	1.9305	4097133	4095979	4097448	-	rhaB	1470
1264	4097464	4097600	137	1.81634	4097492	4095979	4097448	-	rhaB	1470
						4097736	4098572	+	rhaS	837
1265	4097711	4097970	260	2.47191	4097901	4095979	4097448	-	rhaB	1470
						4097736	4098572	+	rhaS	837
1266	4098494	4098946	453	2.4077	4098602	4097736	4098572	+	rhaS	837
						4098646	4099494	+	rhaR	849
1267	4099281	4099452	172	2.26439	4099335	4098646	4099494	+	rhaR	849
1268	4099613	4099775	163	2.00642	4099624	4099491	4100525	-	rhaT	1035
1269	4100091	4100203	113	2.07493	4100100	4099491	4100525	-	rhaT	1035
1270	4100499	4100822	324	2.46503	4100524	4099491	4100525	-	rhaT	1035
						4100810	4101430	+	sodA	621
1271	4101058	4101171	114	1.84374	4101063	4100810	4101430	+	sodA	621
1272	4102186	4102390	205	2.59497	4102321	4101690	4102673	+	kdgT	984
1273	4102707	4103011	305	2.65465	4102802	4101690	4102673	+	kdgT	984
						4102822	4103496	+	yiiM	675
1274	4103738	4103878	141	2.29305	4103816	4103602	4104975	-	cpxA	1374
1275	4105371	4105775	405	2.93112	4105645	4104972	4105670	-	cpxR	699
						4105820	4106320	+	cpxP	501
1276	4106250	4106417	168	2.4077	4106351	4105820	4106320	+	cpxP	501
						4106469	4107371	+	fieF	903
1277	4106605	4106803	199	2.07724	4106724	4106469	4107371	+	fieF	903
1278	4108758	4108982	225	2.24166	4108925	4107552	4108514	+	pfkA	963
						4108834	4109823	+	sbp	990
1279	4110000	4110154	155	2.78787	4110013	4109930	4110685	+	cdh	756
1280	4112149	4112296	148	3.0358	4112220	4111615	4112214	-	yiiQ	600
						4112315	4112755	+	yiiR	441
1281	4112644	4113284	641	2.5184	4113029	4112315	4112755	+	yiiR	441
						4112967	4113266	+	yiiS	300
						4113293	4113721	+	uspD	429
1282	4113646	4113927	282	2.28968	4113811	4113293	4113721	+	uspD	429
						4113726	4114472	-	fpr	747
1283	4114021	4114163	143	2.14805	4114071	4113726	4114472	-	fpr	747
1284	4114339	4114533	195	2.18477	4114465	4113726	4114472	-	fpr	747
						4114569	4115579	-	glpX	1011
1285	4118127	4118281	155	2.09241	4118144	4117245	4118090	-	glpF	846
						4118515	4118760	+	zapB	246
1286	4118357	4118652	296	2.46121	4118577	4117245	4118090	-	glpF	846
						4118515	4118760	+	zapB	246
1287	4118734	4118922	189	2.48067	4118845	4118515	4118760	+	zapB	246
						4118845	4119330	-	rraA	486
1288	4119268	4119506	239	2.71638	4119437	4118845	4119330	-	rraA	486
						4119423	4120349	-	menA	927
1289	4119872	4120068	197	2.28968	4119998	4119423	4120349	-	menA	927
1290	4120318	4120455	138	2.18882	4120331	4119423	4120349	-	menA	927
						4120416	4121747	-	hslU	1332
1291	4120501	4120641	141	2.34826	4120572	4120416	4121747	-	hslU	1332
1292	4121348	4121492	145	2.32745	4121412	4120416	4121747	-	hslU	1332
1293	4121696	4121818	123	2.4294	4121742	4120416	4121747	-	hslU	1332
						4121757	4122287	-	hslV	531
1294	4122189	4122362	174	2.57968	4122243	4121757	4122287	-	hslV	531
						4122380	4123339	-	ftsN	960
1295	4123373	4123510	138	1.95219	4123437	4122380	4123339	-	ftsN	960
						4123431	4124456	-	cytR	1026
1296	4124118	4124297	180	2.22648	4124159	4123431	4124456	-	cytR	1026
1297	4127551	4127874	324	2.77015	4127617	4127286	4127894	-	yiiX	609
1298	4128448	4128646	199	2.05658	4128581	4128078	4128395	-	metJ	318
						4128672	4129832	+	metB	1161
1299	4129784	4129918	135	2.05363	4129844	4128672	4129832	+	metB	1161
						4129835	4132267	+	metL	2433
1300	4131504	4131672	169	2.00642	4131529	4129835	4132267	+	metL	2433
1301	4132681	4132842	162	2.00642	4132771	4132616	4133506	+	metF	891
1302	4133038	4133295	258	2.28423	4133233	4132616	4133506	+	metF	891
1303	4133427	4133892	466	3.87908	4133564	4132616	4133506	+	metF	891
						4133835	4136015	+	katG	2181
1304	4134866	4135116	251	1.97842	4134890	4133835	4136015	+	katG	2181
1305	4135949	4136103	155	2.10674	4135969	4133835	4136015	+	katG	2181
						4136108	4137013	+	yijE	906
1306	4137231	4137432	202	2.33474	4137314	4137040	4137657	-	yijF	618
1307	4138397	4138553	157	2.23573	4138497	4137932	4139035	-	gldA	1104
1308	4142390	4142597	208	1.98134	4142468	4139720	4142221	-	frwA	2502
						4142530	4143609	+	frwC	1080
1309	4144770	4145029	260	2.30738	4144959	4143995	4146292	+	pflD	2298
1310	4145451	4145749	299	2.22936	4145512	4143995	4146292	+	pflD	2298
1311	4147228	4147347	120	2.6291	4147242	4147138	4147479	+	frwD	342
1312	4147790	4147938	149	2.29701	4147865	4147466	4148317	-	yijO	852
1313	4149115	4149310	196	2.26813	4149244	4148532	4150265	-	eptC	1734
1314	4149973	4150142	170	2.11789	4150061	4148532	4150265	-	eptC	1734
						4150447	4153098	-	ppc	2652
1315	4150235	4150443	209	2.47459	4150356	4148532	4150265	-	eptC	1734
						4150447	4153098	-	ppc	2652
1316	4151503	4151622	120	1.82402	4151515	4150447	4153098	-	ppc	2652
1317	4153123	4153356	234	2.86133	4153196	4150447	4153098	-	ppc	2652
						4153696	4154847	-	argE	1152
1318	4154039	4154177	139	2.24719	4154111	4153696	4154847	-	argE	1152
1319	4154669	4155135	467	2.48067	4154862	4153696	4154847	-	argE	1152
						4155001	4156005	+	argC	1005
1320	4155250	4155481	232	2.31328	4155271	4155001	4156005	+	argC	1005
1321	4155528	4155639	112	1.96994	4155586	4155001	4156005	+	argC	1005
1322	4156789	4156901	113	1.81758	4156813	4156013	4156789	+	argB	777
						4156850	4158223	+	argH	1374
1323	4158303	4158516	214	2.27929	4158461	4158285	4158394	-	oxyS	110
						4158490	4159407	+	oxyR	918
1324	4159997	4160357	361	2.27826	4160291	4159390	4160790	-	sthA	1401
1325	4160714	4161216	503	2.75166	4161095	4159390	4160790	-	sthA	1401
						4161124	4161771	+	fabR	648
1326	4162114	4162269	156	2.77555	4162136	4161771	4162130	+	yijD	360
						4162170	4163270	-	trmA	1101
1327	4162324	4162492	169	2.91843	4162419	4162170	4163270	-	trmA	1101
1328	4163135	4163303	169	2.11343	4163208	4162170	4163270	-	trmA	1101
						4163639	4165483	+	btuB	1845
1329	4163821	4163951	131	2.65851	4163850	4163639	4165483	+	btuB	1845
1330	4164193	4164334	142	2.49688	4164265	4163639	4165483	+	btuB	1845
1331	4164400	4164558	159	2.30738	4164480	4163639	4165483	+	btuB	1845
1332	4165184	4165513	330	2.91843	4165386	4163639	4165483	+	btuB	1845
						4165428	4166285	+	murI	858
1333	4165792	4165911	120	1.92616	4165837	4165428	4166285	+	murI	858
1334	4165975	4166097	123	1.90082	4166030	4165428	4166285	+	murI	858
1335	4172837	4172951	115	1.90323	4172874	4172057	4173085	+	murB	1029
1336	4174093	4174715	623	2.37904	4174151	4174076	4175026	-	coaA	951
1337	4174880	4175046	167	2.0733	4174922	4174076	4175026	-	coaA	951
						4175388	4175463	+	thrU	76
1338	4175260	4175391	132	2.4765	4175286	4174076	4175026	-	coaA	951
						4175388	4175463	+	thrU	76
1339	4175860	4176024	165	2.12107	4175871	4175754	4175829	+	thrT	76
						4175944	4177128	+	tufB	1185
1340	4178016	4178197	182	4.81541	4178024	4177743	4178288	+	nusG	546
1341	4180504	4180686	183	4.34331	4180525	4179996	4180493	+	rplJ	498
						4180560	4180925	+	rplL	366
1342	4180895	4181083	189	2.43538	4180928	4180560	4180925	+	rplL	366
1343	4181401	4181593	193	2.0733	4181456	4181245	4185273	+	rpoB	4029
1344	4182907	4183136	230	2.43857	4182993	4181245	4185273	+	rpoB	4029
1345	4184968	4185122	155	2.14741	4185020	4181245	4185273	+	rpoB	4029
1346	4185739	4186072	334	2.13314	4185932	4185350	4189573	+	rpoC	4224
1347	4189580	4189705	126	2.49688	4189625	4185350	4189573	+	rpoC	4224
						4189786	4190325	+	yjaZ	540
1348	4189822	4190348	527	2.63242	4190219	4189786	4190325	+	yjaZ	540
						4190327	4190487	-	sroH	161
1349	4190705	4190820	116	1.97776	4190711	4190327	4190487	-	sroH	161
						4190735	4191868	-	thiH	1134
1350	4191514	4191636	123	2.48295	4191564	4190735	4191868	-	thiH	1134
1351	4192636	4192786	151	2.01621	4192726	4191865	4192635	-	thiG	771
						4192637	4192837	-	thiS	201
1352	4192990	4193374	385	2.3756	4193099	4192821	4193576	-	thiF	756
1353	4194915	4195091	177	2.33474	4195033	4194204	4196099	-	thiC	1896
1354	4196605	4197006	402	2.88195	4196677	4196332	4196808	-	rsd	477
						4196903	4197676	+	nudC	774
1355	4197638	4197773	136	1.92616	4197654	4196903	4197676	+	nudC	774
						4197716	4198780	+	hemE	1065
1356	4199611	4199764	154	2.22713	4199703	4199504	4200094	+	yjaG	591
1357	4200231	4200425	195	1.90082	4200256	4199504	4200094	+	yjaG	591
						4200281	4200553	+	hupA	273
1358	4201574	4201780	207	2.31598	4201659	4201263	4201688	-	zraP	426
						4201926	4203323	+	zraS	1398
1359	4201836	4202012	177	2.50031	4201902	4201263	4201688	-	zraP	426
						4201926	4203323	+	zraS	1398
1360	4203217	4203365	149	2.16991	4203244	4201926	4203323	+	zraS	1398
[truncated: 411 more rows]

## Sheet: Page 3_Combined set(CS)
Combined set (CS), composed on the basis of peaks found in the second experiment by Matcher screening, which were confirmed by the data of the first experiment (CLC GW or Matcher screening)
Left border corresponds to the first position in the peak area with R≥1.5
Right border corresponds to the last position in the peak area witn R≥1.5 plus 49 bp (the size of the read)
Codes for functional specification (column G)
g	coding regions of genes or operons
p	promoter region or 5'-UTR
t	3'-UTR or transcription terminators
(div)	intergenic space between divergently transcribed genes
(con)	intergenic space between convergently transcribed genes
Total number of peaks							451			Number of sites overlapping with H-NS binding sites							181	0.40133
Average length (bp)							242			Number of sites overlapping with Fis binding sites							230	0.509978
Total length							109330			Number of sites overlapping with IHF binding sites							177	0.392461
Number of sites overlapping with targets found by SELEX							32	0.0709534		Number of sites overlapping with FNR binding sites							26	0.0576497
Number of sites overlapping with direct repeats (i=5-7, j=0-15)							425	0.94235		Number of sites overlapping with heEPODS							69	0.152993
Number of sites overlapping with inverted repeats (i=5, j=3-11 + i=6, j=4-14 + i=7, j=7-20)							380	0.842572		Number of sites overlapping with tsEPODS							28	0.0620843
Number of sites with REP-elements							16	0.0354767		Number of sites overlapping with RNAP							185	0.4102
Number of sites associated with 78 promoter islands (Pis)							10	0.0221729			Number of sites overlapping with RNAP s-subunit						138	0.305987
Number of sites in 434 mixed promoter islands (MPIs)							57	0.126386			Number of sites overlapping with RNAP b-subunit						76	0.168514
	Peak borders							Overlap with direct repeats			Overlap with inverted repeats						Overlap with H-NS binding sites (BS)					Overlap with Fis BS			IHF BS			FNR BS		EPODs		RNAP		Presence of TG(C/G)(t/c)G(A/g)TG		Presence of TG(g/c/a)TG(c/a)TG
Number	Left	Right	Length(bp)	Maximal R	Position with maximal R	Functional type	Overlap with targets found by SELEX	i=5	i=6	i=7	i=5,j=3-11	i=6,j=4-14	i=7,j=7-20	REPs	PIs	MPIs	1	2	3	4	5	1	2	3	1	2	3	Grainger et al., 2007	Myers et al., 2013	he	ts	s-70	b	Motif	p-value	Motif	p-value
1	1784	1948	165	2.11343	1883	g		+	+	+	+													+										TGCTGACG	0.00036	TGCTGACG	0.00074
2	16706	16852	147	3.56697	16720	ge(conv)					+										+
3	19631	19774	144	1.87266	19639	e(conv)		+			+										+	+	+											TGGGGATG	0.00033
4	29154	29595	442	2.69434	29178	bge	+	+	+		+	+	+		+	+		+			+			+	+	+	+					+
5	54653	54840	188	2.36049	54778	bge		+	+	+	+																									AGATGCTG	0.00045
6	55203	55352	150	1.83444	55208	g		+	+		+																							TGGCGATG	5.4e-05
7	55715	55843	129	2.21662	55783	g		+																												TGATGCTG	5e-05
8	92586	92710	125	2.00642	92654	g		+			+		+														+
9	96349	96463	115	2.23874	96361	g		+			+
10	98982	99113	132	2.50212	99015	g		+	+		+																							TGGCGATG	5.4e-05	TGTTGCTG	0.0001
11	110671	110800	130	1.99426	110679	g		+				+														+	+							TGCTGGAG	0.00055	CGATGCTG	0.00074
12	126558	126671	114	2.09366	126573	g	+	+	+	+	+	+																		+				TGCCGGTG	9e-05	TGGTGCTG	1e-05
13	127817	127932	116	1.86479	127862	bg					+															+				+
14	128338	128466	129	1.87266	128394	g		+				+																		+
15	142663	142901	239	1.94562	142833	bge(div)		+	+		+	+	+									+	+		+	+	+					+	+	GGGTGATT	0.00064
16	166845	166972	128	2.00642	166855	g		+			+		+																					AGGTGATG	0.00042	AGGTGATG	0.00032
17	176559	176683	125	2.02387	176567	bge		+			+	+									+	+	+									+		TGCCGATG	5.4e-05	GGCTGCTG	0.00045
18	209209	209333	125	1.92616	209226	g		+	+		+																							TGGCGGTG	9e-05	AGGTGCTG	0.00017
19	229299	229460	162	1.99037	229393	g				+											+			+	+								+	TGGTGATG	1.2e-05	TGGTGATG	5e-05
20	229945	230131	187	2.20706	230042	bge(conv)		+			+										+													TGGTGGAG	0.00042
21	304031	304254	224	3.5313	304093	bg		+			+		+				+		+	+	+				+									TGGTGAAT	0.00085	CGATGCTG	0.00074
22	313357	313502	146	2.43981	313393	be		+			+					+	+		+	+	+															TGGTGCTG	1e-05
23	325013	325136	124	2.78538	325023	g					+					+	+	+	+	+	+			+	+						+			TGCTGAAG	0.00027	TGCTGAAG	0.00091
24	391354	391707	354	2.36049	391580	g		+	+		+	+					+		+	+	+											+		TGGTGAAG	0.00019	TGTTGATG	0.00015
25	401255	401513	259	2.8798	401421	bg(div)	+	+	+		+		+			+	+		+	+	+			+	+							+
26	475844	476053	210	2.87587	475982	ge(conv)		+			+	+																						TGGTGAAG	0.00019	TGGTGAAG	0.00059
27	478895	479011	117	1.99156	478911	g		+	+				+								+					+	+
28	480441	480731	291	3.21027	480651	g		+		+	+					+	+		+	+	+				+							+	+
29	503945	504084	140	2.32745	503956	g		+					+								+													TGCTGATG	2.7e-05	TGCTGATG	6.5e-05
30	578343	578468	126	2.72873	578400	g		+	+		+								+	+	+															TGATGATG	8.3e-05
31	612660	612801	142	2.02553	612730	bg(div)		+	+		+	+										+	+			+	+		+					AGCTGGTG	0.00075
32	674939	675100	162	2.18631	675036	bg(div)		+	+	+											+	+	+											GGGAGATG	0.00091
33	711517	711648	132	2.50212	711528	bge		+			+	+													+	+	+					+		TGCTGATT	0.00018
34	754639	754821	183	2.34597	754759	b(div)		+			+	+						+			+			+	+	+	+			+			+
35	758699	758843	145	2.22936	758710	bg		+			+	+	+										+							+
36	798114	798247	134	2.4077	798143	g		+		+	+	+										+	+		+	+	+									AGATGCTG	0.00045
37	864305	864432	128	2.06978	864341	ge(conv)		+	+					+																				TGCTGATG	2.7e-05	TGCTGATG	6.5e-05
38	925762	925873	112	2.00642	925781	e(conv)		+			+	+									+					+	+		+	+
39	954335	954452	118	2.94275	954392	g		+			+					+			+	+	+												+	TGGCGATT	0.00025	TCCTGCTG	0.00059
40	993834	993947	114	2.50803	993886	g				+	+																							TGGCGGTG	9e-05
41	1089552	1089684	133	3.00963	1089576	g			+		+	+							+	+	+					+								TGCTGATG	2.7e-05	TGCTGATG	6.5e-05
42	1157774	1157937	164	2.75883	1157788	bge		+			+										+								+			+		CGCTGATG	0.00042	TGATGCTG	5e-05
43	1208267	1208463	197	2.94275	1208330	g		+	+		+						+		+	+	+															TGATGATG	8.3e-05
44	1335479	1335624	146	2.4077	1335503	eb		+	+	+	+	+					+		+	+	+															TGGTCCTG	0.00032
45	1473322	1473479	158	2.49688	1473380	b			+																									TGGTGATG	1.2e-05	TGGTGATG	5e-05
46	1648137	1648274	138	2.86632	1648201	g		+	+		+										+			+	+									TGGCGATG	5.4e-05	TGGTGTTG	0.00015
47	1689905	1690020	116	2.28098	1689953	g		+	+												+				+
48	1826905	1827091	187	2.69434	1827016	bge		+			+																							TGCCGATC	0.00063	TACTGCTG	0.00029
49	1901540	1901682	143	2.4077	1901619	bg(div)		+	+												+				+	+	+
50	2056981	2057104	124	1.93346	2057049	g		+	+	+	+				+	+	+		+	+	+		+
51	2105962	2106154	193	2.50803	2105991	bge	+		+		+	+	+			+	+	+	+	+	+			+	+					+						CGATGCTG	0.00074
52	2423494	2423666	173	2.58605	2423595	bge		+			+						+		+	+	+													GGGTGACG	0.00091
53	2462856	2463003	148	2.23573	2462936	bge		+	+							+	+		+	+	+										+
54	2490846	2491019	174	2.4077	2490942	g		+	+		+	+	+			+	+		+	+	+					+	+									TGGTGATA	0.00091
55	2512768	2512918	151	2.67523	2512821	b(div)		+	+	+	+	+	+																			+		TGGTGATT	0.00012
56	2600821	2600933	113	2.4426	2600871	g		+	+		+	+	+												+	+	+							TGGTGATT	0.00012	TGACGCTG	0.00059
57	2691888	2692078	191	2.15426	2692012	g		+	+																									TGGTGAAG	0.00019	TGCTGTTG	0.00022
58	2708484	2708644	161	2.18882	2708504	g		+			+	+																						TGCTGATG	2.7e-05	TGATGCTG	5e-05
59	2744376	2744534	159	2.27929	2744424	ge(conv)		+	+		+											+	+							+
60	2745912	2746032	121	2.09902	2745973	bge		+	+															+						+
61	2753454	2753637	184	3.17014	2753519	bge		+	+		+														+							+		TGCCGATG	5.4e-05	TGCTGCTG	2.3e-05
62	2753851	2754003	153	2.44592	2753945	ge(conv)			+		+										+															TGACGCTG	0.00059
63	2774050	2774183	134	2.80899	2774083	g	+	+		+	+					+	+	+	+	+	+			+	+						+		+			TGGTGCTG	1e-05
64	2816241	2816375	135	1.99037	2816259	g		+																+	+									TGCTGATG	2.7e-05	TGCTGATG	6.5e-05
65	2854299	2854440	142	2.34597	2854315	bge		+			+																					+				GGCTGCTG	0.00045
66	2872840	2873052	213	2.05101	2872870	bge		+	+		+											+										+				TGATGATG	8.3e-05
67	2971198	2971441	244	2.59879	2971373	bge		+			+										+	+	+			+	+					+		GGCTGGTG	0.00036	TGATGATG	8.3e-05
68	2972102	2972225	124	2.20706	2972168	g		+			+	+													+
69	2988763	2988943	181	2.26607	2988780	g			+							+	+		+	+	+										+			TGGTGGCG	0.00075
70	2998128	2998254	127	2.06375	2998158	g		+									+		+	+	+			+	+
71	3030817	3030990	174	2.06816	3030885	bg(div)	+	+		+	+					+	+		+	+	+													TGCTGAAG	0.00027	TGCTGCTG	2.3e-05
72	3034621	3034741	121	1.9213	3034688	g		+	+		+																							TGGAGATG	0.00027	TGGAGATG	0.00045
73	3058338	3058520	183	1.93211	3058350	bge		+	+		+	+	+								+											+				TTCTGCTG	0.00074
74	3121142	3121311	170	2.25908	3121149	bg					+						+		+	+	+					+	+							TGCCGATG	5.4e-05
75	3149075	3149210	136	2.3756	3149083	g		+																	+	+	+
76	3151164	3151273	110	2.37798	3151197	bge		+	+													+	+	+	+	+	+					+
77	3151662	3151809	148	1.9417	3151751	g		+			+	+										+	+			+	+							GGCTGAAG	0.00085
78	3151942	3152102	161	2.07938	3151955	bg(div)		+			+										+					+	+					+	+
79	3168744	3168876	133	1.91581	3168810	ge					+								+		+													TGCCGAAG	0.00033
80	3174842	3175147	306	2.58605	3175075	g		+	+		+	+																				+		AGGCGATG	0.00059
81	3185037	3185272	236	2.61707	3185099	bge		+			+		+			+	+		+	+	+	+	+							+
82	3204986	3205137	152	2.56822	3205043	g		+			+										+
83	3244838	3245085	248	1.93954	3244898	b(div)		+			+	+														+	+		+					TGCCGATT	0.00025
84	3245617	3245891	275	2.91843	3245755	g		+			+																							GGGCGATG	0.00019	TGGTGCTG	1e-05
85	3286965	3287194	230	2.21509	3287042	bge	+	+							+	+	+	+	+	+	+				+
86	3287407	3288054	648	3.17538	3287728	bge	+	+		+	+	+	+		+	+	+		+	+					+	+	+	+			+	+		GGGTGATT	0.00064	TGCCGCTG	0.00074
87	3308400	3308640	241	2.35038	3308429	g		+	+		+											+		+						+			+	TGCTGGCG	0.00091	TGATGCTG	5e-05
88	3313252	3313465	214	2.91843	3313271	bge		+			+			+																				TGGCGATG	5.4e-05	TGACGCTG	0.00059
89	3317812	3318054	243	2.76083	3317861	bge		+			+										+	+	+		+	+	+			+				TGCTGATG	2.7e-05	TGCTGATG	6.5e-05
90	3321755	3322010	256	3.40136	3321845	be	+	+	+	+	+						+		+	+	+			+				+		+			+			TGGTGCCG	0.00045
91	3324131	3324435	305	3.03829	3324307	g		+	+		+	+										+	+									+				AGCTGCTG	0.00029
92	3328732	3328975	244	2.4077	3328904	b(div)		+	+		+											+	+			+	+					+		GGGTGAAG	0.00074	TGCTTCTG	0.00074
93	3332739	3332884	146	2.1784	3332761	bge					+		+																	+						CGATGCTG	0.00074
94	3333619	3333794	176	3.93258	3333722	bg(div)		+	+													+	+							+				GGGTGATT	0.00064
95	3344643	3344886	244	1.90881	3344715	bge		+		+	+	+												+								+	+	TGGCGATG	5.4e-05	TGGAGCTG	0.00022
96	3344984	3345146	163	1.92616	3345050	g		+	+	+	+																							CGCTGGTG	0.00068	TGGTGCCG	0.00045
97	3347909	3348018	110	2.19526	3347929	bge		+															+			+	+
98	3348478	3348634	157	2.29826	3348506	g		+			+													+	+									TGGCGATG	5.4e-05
99	3354170	3354570	401	2.66307	3354469	b(div)		+	+		+					+		+			+			+	+				+			+	+	TGCTGGTT	0.00042	TGCTACTG	0.00029
100	3358249	3358359	111	2.19369	3358260	g		+		+	+	+																						TGGCGGTG	9e-05	AGCTGCTG	0.00029
101	3361371	3361496	126	2.37426	3361428	g		+	+			+					+		+	+	+			+	+											TGGTGCTG	1e-05
102	3364995	3365275	281	2.16991	3365074	bge		+	+			+	+					+			+			+	+								+	TGGCGAAG	0.00033	TGCTGCTG	2.3e-05
103	3366721	3366873	153	2.72873	3366775	b(div)		+													+	+	+	+	+								+	GGCTGGTG	0.00036
104	3377333	3377594	262	2.15863	3377367	bge		+				+				+						+	+							+		+	+			TGACGCTG	0.00059
105	3384648	3384969	322	2.60835	3384828	bg(div)		+	+		+	+				+					+	+	+											TGGTGGTT	0.00033	TGGTGCTG	1e-05
106	3386519	3386673	155	1.93954	3386615	g			+				+									+	+											TGCTGATG	2.7e-05	TGCTGATG	6.5e-05
107	3392123	3392233	111	1.67922	3392149	be		+			+		+
108	3392850	3393021	172	1.93211	3392921	g		+	+		+	+													+
109	3393194	3393321	128	2.29305	3393246	g					+	+														+	+							TGCTGGTT	0.00042	TGGTTCTG	0.00045
110	3400846	3401051	206	2.15863	3400946	g					+																							TGCCGGTT	0.00055	AGATGCTG	0.00045
111	3405950	3406061	112	1.73528	3405966	bge		+			+
112	3410521	3410639	119	1.80036	3410572	g		+			+											+	+		+
113	3419474	3419620	147	2.58605	3419491	g		+			+		+				+		+	+	+
114	3429064	3429201	138	2.03729	3429124	b(div)		+	+	+	+										+	+	+	+	+					+		+
115	3429518	3429848	331	2.54147	3429596	ge(conv)		+	+		+																									TGGTGCAG	0.00029
116	3430356	3430477	122	2.10961	3430414	g																+	+											TGGTGGAG	0.00042
117	3431544	3431766	223	2.47459	3431702	g		+			+														+	+	+
118	3432291	3432480	190	2.25237	3432345	bge					+																							TGCTGATT	0.00018
119	3438075	3438332	258	3.04307	3438109	g		+			+	+					+		+	+	+													TGGCGGTG	9e-05	TGCTGTTG	0.00022
120	3438410	3438793	384	3.04976	3438549	bge(conv)		+	+	+	+	+							+		+	+	+	+	+							+	+
121	3441458	3441693	236	2.51715	3441624	bge		+			+	+						+						+				+		+			+	TGCTGGAG	0.00055
122	3445172	3445289	118	2.61482	3445229	bge			+		+													+						+			+			AGATGCTG	0.00045
123	3448087	3448199	113	1.8797	3448131	bge			+	+														+						+
124	3449566	3449847	282	2.5184	3449682	g		+	+		+	+																		+				CGGCGATG	0.00048
125	3455747	3455893	147	1.98897	3455834	g	+			+	+				+	+	+		+	+	+		+
126	3463818	3463995	178	2.22044	3463932	bge		+			+
127	3465563	3465674	112	1.94909	3465579	g		+			+	+	+								+				+	+	+							AGGCGATG	0.00059
128	3466576	3466708	133	2.57667	3466655	g		+		+	+										+						+
129	3466929	3467112	184	2.18477	3467010	bge	+	+	+		+	+									+	+	+									+
130	3474080	3474220	141	2.08668	3474102	bge		+			+													+						+
131	3474656	3474869	214	3.48943	3474682	bge		+	+		+											+	+							+				TGGTGATG	1.2e-05	TGGTGATG	5e-05
132	3475312	3475441	130	2.31853	3475331	bge		+			+											+	+											TGCTGAAG	0.00027	TGGGGCTG	0.00045
133	3475554	3475674	121	2.26178	3475573	g		+														+	+										+	TGCCGGAG	0.00059
134	3479772	3479984	213	3.07651	3479923	g		+			+																							TGCTGGTG	7.2e-05	TGCTGCTG	2.3e-05
135	3480984	3481113	130	2.33474	3481028	g		+	+	+
136	3482788	3482933	146	1.89698	3482874	g		+	+		+	+
137	3485435	3485611	177	2.20706	3485530	g		+		+	+											+										+				TGATGCTG	5e-05
138	3486150	3486264	115	2.43857	3486175	g																+												TGGTGAAT	0.00085
139	3487553	3487689	137	2.04525	3487567	g		+		+	+	+										+	+											GGCTGATG	0.00013	GGCTGATG	0.00091
140	3489241	3489409	169	2.52236	3489274	g		+			+	+																								TGCTTCTG	0.00074
141	3499530	3499680	151	2.17166	3499604	bge	+	+	+		+						+		+	+	+				+	+	+				+			TGGCGGTT	0.00055
142	3515728	3515856	129	1.90082	3515749	g		+	+		+																			+
143	3518650	3518813	164	2.44114	3518677	g		+	+		+															+	+							CGGCGGTG	0.00074
144	3518895	3519287	393	2.4077	3519006	bge		+	+	+	+											+				+	+					+		AGCTGATG	0.00055	AGCTGATG	0.00059
145	3528808	3528931	124	1.87266	3528839	g		+																										TGCTGGCG	0.00091	TGGTACTG	0.00017
146	3537180	3537297	118	1.89324	3537232	bge																				+	+							TGGCGGTG	9e-05
147	3542956	3543192	237	2.19163	3543130	bge		+	+		+																							AGGCGATG	0.00059
148	3543296	3543653	358	2.45635	3543528	g		+	+		+	+												+	+								+	TGCCGATG	5.4e-05	TGATGCTG	5e-05
149	3546264	3546630	367	2.69663	3546281	bge		+	+		+													+	+				+			+		TGGTGATT	0.00012	TGCTCCTG	0.00059
150	3547950	3548259	310	2.27929	3548144	ge(conv)		+	+		+	+	+	+																				TGGCGACG	0.00042	TGCTGAAG	0.00091
151	3560415	3560632	218	1.93954	3560420	bge		+	+	+												+				+	+							TGGCGGTG	9e-05	TGATCCTG	0.00091
152	3561805	3561956	152	2.37426	3561877	bg(div)		+	+													+		+						+		+
153	3562974	3563089	116	1.89495	3562990	g		+			+											+		+		+	+			+			+			CGCTGCTG	0.00045
154	3563975	3564107	133	1.88992	3564031	bge		+	+	+	+	+	+								+	+	+							+		+	+
155	3564351	3564531	181	2.49688	3564471	g		+	+	+	+	+																						TGCCGATT	0.00025	AGGTGCTG	0.00017
156	3564701	3565045	345	2.82504	3564953	g		+		+	+	+	+																					TGGTGGTG	6.2e-05	TGGTGGTG	0.00011
157	3566141	3566421	281	1.97776	3566275	g		+			+												+											TGGCGACG	0.00042
158	3572844	3573093	250	2.12445	3572947	g		+			+																							GGGTGACG	0.00091
159	3575933	3576062	130	2.46121	3575985	g		+			+											+					+							TGGTGATG	1.2e-05	TGGTGATG	5e-05
160	3577179	3577465	287	2.62378	3577312	g		+		+	+	+																						TGGTGACG	0.00027	TGGTGACG	0.00045
161	3577506	3577830	325	3.2504	3577542	bge		+	+	+	+	+																						TGGTGATC	0.00048	TGCCGCTG	0.00074
162	3578665	3578856	192	2.75166	3578760	bge		+			+	+										+										+
163	3580542	3580880	339	2.53715	3580764	bge		+	+		+		+								+	+	+											GGGTGGTG	0.00027	TGGTGCTT	0.00091
164	3581045	3581261	217	2.17166	3581140	b(div)		+		+	+	+					+		+	+	+	+	+									+				TGATGTTG	0.00032
165	3584224	3584470	247	2.20706	3584360	bge		+			+	+	+			+	+	+	+	+	+			+	+	+										TTCTGCTG	0.00074
166	3597472	3597872	401	3.59411	3597553	bg(div)	+	+	+		+	+	+			+	+		+	+	+	+	+	+	+	+	+					+				TGATGTTG	0.00032
167	3599435	3599792	358	2.43743	3599670	bge		+	+	+	+	+									+											+				TGATGTTG	0.00032
168	3600789	3600996	208	2.48796	3600930	be		+	+	+	+	+										+			+	+	+			+		+
169	3606272	3606588	317	2.72175	3606443	bge		+			+		+																			+		TGCCGGTC	0.00091	TGTTGCTG	0.0001
170	3611543	3611733	191	2.32468	3611667	g		+	+		+											+	+			+	+							TGGCGAAG	0.00033	TGGTGAGG	0.00045
171	3622935	3623108	174	2.05876	3623052	g	+	+	+		+	+				+	+		+	+	+										+	+
172	3623841	3624200	360	2.65465	3623899	bge	+	+	+		+	+	+			+	+	+	+	+	+				+	+	+				+					TGATGATG	8.3e-05
173	3625537	3625676	140	1.9305	3625601	e(conv)		+	+					+							+	+	+
174	3629908	3630073	166	2.62172	3630013	g		+	+	+	+		+
175	3630964	3631305	342	2.46503	3631098	ge		+			+		+			+	+		+	+	+	+	+	+	+	+	+				+	+				TGGTGCAG	0.00029
176	3636480	3636820	341	2.45491	3636608	g		+	+		+										+													TGGCGGTG	9e-05	TGATGCTG	5e-05
177	3637598	3637729	132	2.65678	3637660	bg(div)		+													+		+			+			+	+						TTGTGCTG	0.00091
178	3639816	3640016	201	4.74853	3639913	b(div)		+			+										+								+			+
179	3647970	3648749	780	3.68452	3648157	bge(div)		+	+	+	+	+	+								+	+	+									+		TGCTGATG	2.7e-05	TGCTGATG	6.5e-05
180	3648880	3649017	138	2.22648	3648943	bge		+					+										+											AGCCGATG	0.00059
181	3653224	3654427	1204	2.4077	3653532	bge	+	+	+		+	+	+		+	+	+	+	+	+	+		+									+		GGGTGATG	9.9e-05	TGTTGCTG	0.0001
182	3656239	3656527	289	2.70867	3656338	bge		+	+		+	+	+			+	+		+	+		+	+								+
183	3656666	3657047	382	2.97247	3656713	bg(div)		+	+		+					+	+	+	+	+		+	+	+	+				+		+	+	+	TGGAGATG	0.00027	TGTTGATG	0.00015
184	3657820	3658028	209	1.90082	3657953	ge(conv)										+	+		+	+					+	+	+		+		+	+				TGATGCTA	0.00091
185	3660101	3660842	742	2.95491	3660500	bge		+	+		+	+									+				+	+	+							TGCCGATG	5.4e-05	TGCTGCTG	2.3e-05
186	3663345	3663678	334	2.64848	3663532	ge(conv)		+	+		+						+		+		+			+	+	+	+						+	TGCCGGTT	0.00055	TGGTGCCG	0.00045
187	3665155	3665674	520	3.86692	3665359	g	+	+	+	+	+	+				+	+		+	+	+		+		+	+	+				+	+		TGGCGATT	0.00025	TGTTGATG	0.00015
188	3671554	3671773	220	2.50031	3671625	g		+				+					+		+	+	+	+	+											TGGCGATC	0.00063	TGCTACTG	0.00029
189	3674313	3674432	120	1.8797	3674369	bge		+			+	+	+	+							+	+	+											CGGCGGTG	0.00074
190	3676458	3676678	221	1.84293	3676605	g		+																										TGCGGGTG	0.00068	TGATGATG	8.3e-05
191	3684283	3684562	280	2.07845	3684368	g		+	+		+		+													+	+							TGGCGATG	5.4e-05	TGCTGCGG	0.00091
192	3685253	3685493	241	2.69663	3685271	g		+	+		+																							TGCCGATG	5.4e-05	TAGTGCTG	0.00029
193	3696052	3696551	500	3.16011	3696442	bg(div)		+	+		+	+	+			+	+		+	+	+	+	+	+	+					+		+		TGGTGGTT	0.00033
194	3696694	3697033	340	2.3151	3696942	g	+	+			+	+				+	+		+	+	+	+	+	+	+					+		+
195	3700290	3700947	658	2.48796	3700374	bge		+	+		+	+	+				+		+	+	+												+	TGCTGATG	2.7e-05	TGCTGATG	6.5e-05
196	3702574	3702743	170	2.05787	3702679	g		+	+		+		+																					TGCTGACG	0.00036	TGCTGACG	0.00074
197	3702858	3703038	181	1.9305	3702899	bge		+	+		+																									TGATGATG	8.3e-05
198	3707612	3707723	112	2.06065	3707650	bg					+										+	+	+											TGCTGAAG	0.00027	GGATGCTG	0.00074
199	3707817	3708304	488	3.17379	3708165	be		+		+	+			+							+	+	+	+								+	+	TGGTGATT	0.00012
200	3709141	3709255	115	2.09154	3709161	g			+		+											+	+		+		+						+			TGGTGTTG	0.00015
201	3709299	3709554	256	2.45491	3709429	g		+	+	+	+	+										+	+				+					+				TGTTGCTG	0.0001
202	3710681	3711099	419	2.58893	3710850	bge		+	+	+		+									+													TGCTGATT	0.00018
203	3711996	3712213	218	2.21887	3712075	bge		+	+		+										+			+	+			+						TGGTGAAT	0.00085
204	3718336	3718465	130	2.73468	3718369	g				+	+																									TGATGCTG	5e-05
205	3718975	3719858	884	2.94275	3719525	bg(div)		+			+								+		+	+	+	+	+	+	+			+		+	+	GGGTGAAG	0.00074
206	3720029	3720186	158	2.09154	3720113	bg		+	+		+								+	+	+	+	+				+			+
207	3720289	3720639	351	2.56822	3720485	ge(conv)	+	+	+		+	+	+			+	+		+	+	+	+	+							+
208	3722141	3722449	309	3.74532	3722180	ge(conv)		+	+	+	+	+	+				+		+	+	+													TGCTGGAG	0.00055	TTCTGCTG	0.00074
209	3726887	3727101	215	2.31853	3727038	ge(conv)		+		+	+						+	+	+	+	+	+	+	+	+								+			TGGTGCAG	0.00029
210	3736824	3737336	513	2.80899	3737249	bg(div)		+	+		+	+	+			+					+	+	+	+	+							+	+	GGGCGATG	0.00019	TGATACTG	0.00045
211	3739067	3739243	177	3.04976	3739110	g		+	+																	+	+							TGGCGGAG	0.00059	TGCTCCTG	0.00059
212	3751295	3751655	361	2.14881	3751593	g		+			+					+	+		+	+	+				+											TGCAGCTG	0.00045
213	3754539	3754732	194	2.08668	3754562	be	+	+			+					+	+		+	+	+			+	+							+		TGGTGATT	0.00012
214	3765891	3766602	712	3.63516	3766093	bge		+	+	+	+	+				+	+	+	+	+	+			+	+	+	+						+			TGCTGCTG	2.3e-05
215	3766901	3767225	325	2.3756	3767033	bge		+		+	+	+	+			+	+		+	+	+											+		TGGAGATG	0.00027	TGGAGATG	0.00045
216	3769750	3770285	536	2.90453	3769875	bge(conv)	+	+	+	+	+				+	+	+		+		+										+	+
217	3772239	3772399	161	2.07845	3772334	bg(div)		+			+	+									+	+	+									+		TGGTGATG	1.2e-05	TGGTGATG	5e-05
218	3772517	3772637	121	1.86597	3772545	g		+			+											+	+											TGGTGATG	1.2e-05	TGGTGATG	5e-05
219	3775448	3775587	140	2.2823	3775458	bge		+																								+
220	3775910	3776231	322	2.65465	3776040	ge(conv)		+	+	+	+														+									TGCTGGTT	0.00042
221	3782839	3782999	161	7.22311	3782847	g		+	+													+	+											TGGCGATC	0.00063	TGGTGCGG	0.00059
222	3784373	3784618	246	2.36049	3784540	bge		+	+		+																					+				TGCTGCCG	0.00074
223	3788466	3788663	198	1.95497	3788500	g		+	+								+		+	+	+													AGGCGATG	0.00059	TGATGCAG	0.00074
224	3792152	3792326	175	2.84547	3792178	g		+			+	+					+		+		+	+	+											TGGGGATG	0.00033	TGATGCTA	0.00091
225	3792446	3792935	490	2.4077	3792761	bge		+	+		+	+				+	+		+	+	+	+								+
226	3793946	3794082	137	2.04082	3794006	bg(div)		+				+					+		+	+	+					+	+			+				TGGTGGTG	6.2e-05	TGTTGCTG	0.0001
227	3798229	3798500	272	2.5266	3798297	ge(conv)		+			+		+			+	+	+	+	+	+			+	+						+
228	3800125	3800528	404	2.59011	3800138	bge		+		+	+	+	+			+	+	+	+	+	+			+	+	+						+	+	TGGTGAAG	0.00019	TGATGATG	8.3e-05
229	3803258	3803452	195	2.18631	3803349	g		+	+		+	+	+				+		+	+	+												+	TGCCGATT	0.00025
230	3803916	3804100	185	2.05101	3803984	g										+	+		+	+	+												+
231	3804614	3804807	194	2.05457	3804745	g	+	+		+					+	+	+	+	+	+	+			+								+
232	3810320	3810529	210	2.50031	3810469	ge(conv)			+					+								+								+				TGGCGACT	0.00091
233	3811108	3811626	519	2.7398	3811156	bge		+	+	+	+	+	+								+	+	+							+				TGGAGATG	0.00027	TGGTACTG	0.00017
234	3812341	3812657	317	2.87587	3812387	bg(div)		+	+		+	+	+								+	+			+	+								TGCTGAAG	0.00027	TGTTGATG	0.00015
235	3821068	3821546	479	2.52809	3821178	bg(div)		+	+	+	+	+													+							+		AGGTGATG	0.00042	TGATGATG	8.3e-05
236	3822616	3822901	286	1.97388	3822689	g		+			+	+																		+				TGGCGATG	5.4e-05	TGGTGCAG	0.00029
237	3824201	3824426	226	2.10084	3824356	g		+	+		+																							TGGAGATG	0.00027	TGGAGATG	0.00045
238	3825140	3825359	220	2.4077	3825279	bge			+			+														+	+						+	TGCTGATT	0.00018
239	3830242	3830704	463	2.50212	3830392	bge		+	+		+	+																				+		GGGCGATG	0.00019	TCGTGCTG	0.00059
240	3837003	3837472	470	3.37747	3837118	g		+	+	+	+						+	+	+	+	+	+	+	+	+						+	+	+
241	3842087	3842220	134	2.48537	3842145	g		+	+				+								+													TGCAGGTG	0.00074
242	3853603	3854118	516	2.29624	3853883	bge		+		+	+	+	+	+							+	+			+	+	+							TGCTGACG	0.00036	TGATGCTG	5e-05
243	3860343	3860735	393	2.12681	3860366	g	+	+	+	+	+	+					+		+	+	+													TGGTGAAG	0.00019	TGGTGAAG	0.00059
244	3865896	3866390	495	2.24719	3866050	bge		+	+		+										+	+			+	+	+	+			+	+				TAGTGCTG	0.00029
245	3867067	3867827	761	2.82385	3867756	bg(div)		+	+	+	+	+										+	+		+	+	+	+			+	+		TGGTGGTG	6.2e-05	TGATGATG	8.3e-05
246	3882210	3882434	225	2.07493	3882246	bge		+	+		+	+													+	+	+			+
247	3883635	3883896	262	2.43131	3883694	bg(div)		+			+	+	+									+								+		+	+	GGGTGACG	0.00091
248	3883991	3884127	137	2.25722	3884049	b(div)		+	+		+											+	+		+	+	+			+				GGCTGATG	0.00013	GGCTGATG	0.00091
249	3884436	3884544	109	2.10961	3884480	bge		+	+		+											+	+		+	+	+			+
250	3886054	3886369	316	2.4077	3886293	g		+	+	+	+																					+		GGGCGATG	0.00019	TGATGATG	8.3e-05
251	3888601	3888998	398	2.47191	3888664	bge	+	+	+		+					+	+		+	+	+	+											+	GGGCGGTG	0.00048	TGATGGTG	0.00022
252	3889841	3890787	947	2.5184	3890464	bge		+	+	+	+	+	+				+			+	+	+		+	+							+	+	TGGTGATG	1.2e-05	TGGTGATG	5e-05
253	3890982	3891200	219	2.38946	3891044	g		+									+			+	+	+	+											TGCTGGTG	7.2e-05	TGCTGGTG	0.00017
254	3892663	3892918	256	2.04866	3892679	bge		+	+		+		+													+	+					+		TGGTGATG	1.2e-05	TGGTGATG	5e-05
255	3895683	3895856	174	2.21762	3895701	g					+											+												GGGTGATT	0.00064
256	3901034	3901622	589	2.34826	3901297	g		+	+	+	+	+					+		+	+	+		+				+					+		TGGTGATC	0.00048	TACTGATG	0.00059
257	3905947	3906275	329	3.67844	3905977	g		+		+	+	+					+		+	+	+				+						+			TGCAGGTG	0.00074	TGTTGCTG	0.0001
258	3911255	3911885	631	2.82504	3911568	bge		+	+	+	+	+	+								+	+	+		+	+	+					+		TGCAGGTG	0.00074	TGCTTCTG	0.00074
259	3912220	3912331	112	1.74559	3912225	g					+																							TGGCGATC	0.00063	AGATGCTG	0.00045
260	3913482	3913708	227	2.28098	3913490	bge		+																										TGCCGGTC	0.00091	TGTTGATG	0.00015
261	3914522	3914714	193	2.15088	3914539	g		+			+											+												TGCCGGTG	9e-05	CGGTGATG	0.00074
262	3915167	3916440	1274	3.41091	3915847	bge		+	+	+	+	+	+									+			+	+				+		+		TGGCGATG	5.4e-05	TGGTACTG	0.00017
263	3918084	3918315	232	2.10196	3918152	bge		+	+			+																		+						TGGAGATG	0.00045
264	3918903	3919065	163	1.97706	3918914	g		+			+																							TGGTGAAG	0.00019	TGGTGAAG	0.00059
265	3919620	3919958	339	2.65091	3919829	bge		+		+	+	+	+																	+				GGCCGATT	0.00085
266	3920802	3921025	224	1.912	3920925	bge		+	+		+							+						+	+	+	+			+			+			TTGTGCTG	0.00091
267	3921175	3921377	203	2.26607	3921310	bge		+	+									+						+	+		+			+		+	+	TGGTGGTC	0.00074	TGGTTCTG	0.00045
268	3921497	3921737	241	2.00642	3921631	g		+	+	+	+	+												+						+			+	CGCCGATG	0.00048	TGATGCTG	5e-05
269	3921827	3922020	194	2.32172	3921940	g		+			+													+						+			+	CGGTGGTG	0.00063	TGGTGCTG	1e-05
270	3923469	3923815	347	2.70495	3923589	bge		+			+													+	+							+	+	TGCTGGTG	7.2e-05	TGCTGGTG	0.00017
271	3923930	3924133	204	2.24247	3923961	g			+	+																								TGGTGAAG	0.00019	TGGTGAAG	0.00059
272	3924676	3924844	169	2.01727	3924769	g		+			+		+																	+				TGCTGATT	0.00018	TGATGCTG	5e-05
273	3924891	3925025	135	2.65851	3924949	g		+		+																				+				TGGGGATG	0.00033	TGCTGTTG	0.00022
274	3925130	3925300	171	2.46121	3925227	g		+					+																	+						CGGTGCTG	0.00032
275	3926709	3927262	554	3.41091	3927071	bg(div)		+	+		+		+									+	+									+				TGGGGCTG	0.00045
276	3927488	3927662	175	2.02466	3927498	g		+			+
277	3930762	3931601	840	3.59551	3930789	bg(div)		+	+	+	+	+	+								+	+	+						+			+		TGCTGGTG	7.2e-05	TGCTGGTG	0.00017
278	3931675	3932329	655	3.11767	3932096	g		+		+	+	+																				+		CGGTGATG	0.00033	TGGTGTTG	0.00015
279	3933092	3933334	243	1.93954	3933197	bge		+			+	+										+								+		+		TGGTGATT	0.00012	TGCTGCTG	2.3e-05
280	3937223	3937614	392	2.53715	3937291	bge		+	+													+	+		+	+	+			+				GGGTGATG	9.9e-05	AGCTGCTG	0.00029
281	3939084	3939898	815	2.43	3939136	ge(conv)		+	+		+	+	+								+		+	+	+							+	+	TGCTGGTG	7.2e-05	TGCTGCTG	2.3e-05
282	3940154	3940377	224	1.98134	3940316	g						+																								TGATGATG	8.3e-05
283	3940640	3940866	227	2.52236	3940686	bge		+	+		+	+																						TGGCGACG	0.00042	TGATGCAG	0.00074
284	3940982	3941165	184	2.62659	3941079	g		+	+		+											+	+	+	+								+
285	3947030	3947530	501	2.4077	3947340	ge(conv)		+	+		+							+			+	+	+	+	+							+	+	TGCTGACG	0.00036	TGTTGCTG	0.0001
286	3947781	3948010	230	2.8833	3947920	bg(div)		+		+	+																							TGCCGGTG	9e-05
287	3948377	3948581	205	2.18477	3948460	ge(conv)		+			+		+											+								+	+	TGCTGAAG	0.00027	AGGTGCTG	0.00017
288	3949245	3949937	693	2.84338	3949474	g		+	+		+														+							+		TGGTGATT	0.00012	TGATGGTG	0.00022
289	3950118	3950601	484	2.61578	3950279	bge(div)	+	+	+	+	+	+	+									+	+		+	+						+		TGGTGGTG	6.2e-05	TGGTGGTG	0.00011
290	3963595	3963876	282	1.97153	3963617	g		+			+																					+		TGCCGATG	5.4e-05	TGATGCTG	5e-05
291	3963931	3964075	145	2.34082	3963951	g		+	+	+	+																							GGGTGATT	0.00064
292	3964160	3964401	242	2.49073	3964241	bge		+		+																								TGCTGGTT	0.00042
293	3964480	3964657	178	2.04866	3964570	g		+			+	+												+								+
294	3964753	3964978	226	1.93561	3964868	g		+	+			+																						AGGCGATG	0.00059	TGGTGTTG	0.00015
295	3965499	3965846	348	2.56822	3965633	bg(div)		+		+	+	+	+									+	+			+	+			+		+				TGACGCTG	0.00059
296	3966331	3966471	141	2.22936	3966348	bge		+														+		+					+	+			+			TGATCCTG	0.00091
297	3966544	3966987	444	2.32322	3966722	g		+		+	+	+										+	+	+						+			+	TGGTGATG	1.2e-05	TGCTGCTG	2.3e-05
298	3967673	3968019	347	2.70867	3967953	bge		+	+	+	+	+				+					+	+	+						+			+		TGGCGATG	5.4e-05	TACTGATG	0.00059
299	3969208	3969544	337	2.45787	3969348	g		+	+		+	+	+									+	+											AGCCGATG	0.00059	TGCTGCTG	2.3e-05
300	3969766	3970019	254	2.23573	3969824	g		+	+		+	+										+	+
301	3971249	3971408	160	2.10084	3971299	bge		+	+		+	+										+	+													CGCTGCTG	0.00045
302	3979068	3979347	280	2.60227	3979135	g		+	+		+		+												+	+	+							TGCTGGTG	7.2e-05	TGCTGGTG	0.00017
303	3983023	3983239	217	2.31328	3983097	g		+	+		+											+		+									+
304	3984693	3984831	139	1.93791	3984710	g		+			+															+	+
305	3986247	3986586	340	2.79294	3986352	bg(div)	+	+	+		+	+				+	+		+	+	+			+	+	+			+		+	+	+
306	3986895	3987472	578	2.29624	3987177	g		+	+		+	+	+																					TGGTGATG	1.2e-05	TGGTGATG	5e-05
307	3987935	3988085	151	2.38338	3987993	g		+	+																									TGCCGGTT	0.00055	TGATGCAG	0.00074
308	3988391	3988553	163	2.4294	3988479	g		+	+	+	+														+	+	+
309	3989597	3989752	156	2.30415	3989612	g		+			+															+	+							TGCTGATG	2.7e-05	TGCTGATG	6.5e-05
310	3991098	3991384	287	2.38095	3991260	bg(div)		+	+		+	+												+									+			TGATGTTG	0.00032
311	3991456	3991605	150	1.9517	3991473	g		+			+	+																								AGGTGCTG	0.00017
312	3991838	3991989	152	2.1196	3991862	g		+	+		+																					+		TGCTGAAG	0.00027	TGCTGCTG	2.3e-05
313	3992464	3992621	158	2.25722	3992539	g		+		+																							+	GGCTGATG	0.00013	GGCTGATG	0.00091
314	3993560	3993769	210	2.72873	3993701	g		+		+	+		+																				+			TGATCCTG	0.00091
315	3994207	3994509	303	2.25237	3994279	b(div)				+	+	+	+																			+		TGCCGATC	0.00063
316	4000935	4001208	274	2.17538	4001065	bg(div)		+			+																					+		CGCTGATG	0.00042	TGCTGTTG	0.00022
317	4002692	4002983	292	4.01284	4002752	bge	+	+	+	+		+	+		+	+	+		+	+	+				+						+	+				TGGTGTTG	0.00015
318	4007815	4008044	230	2.23573	4007950	g		+			+	+																						GGGCGGTG	0.00048
319	4010230	4010590	361	2.27394	4010348	g		+	+		+	+										+	+									+		GGGCGATG	0.00019	TGGTGACG	0.00045
320	4010949	4011188	240	2.69434	4011079	bge		+														+	+									+		TGGTGATG	1.2e-05	TGGTGATG	5e-05
321	4015392	4015559	168	1.9975	4015422	g		+			+											+				+	+					+		TGCAGATG	0.00048	TGCAGATG	0.00091
322	4016187	4016335	149	2.49073	4016213	b(div)		+	+	+	+											+	+	+	+							+		GGGTGATT	0.00064
323	4016914	4017067	154	2.09902	4016937	g		+			+											+			+					+			+	AGGCGATG	0.00059
324	4020835	4021165	331	2.20706	4020839	g		+	+		+														+									TGGTGATG	1.2e-05	TGGTGATG	5e-05
325	4021769	4021886	118	2.13182	4021815	bge		+				+										+	+		+	+	+						+	GGCTGATG	0.00013	GGCTGATG	0.00091
326	4021942	4022084	143	2.15426	4022022	bge		+	+		+											+	+		+	+	+					+
327	4023183	4023304	122	1.82046	4023186	g		+		+												+	+											TGGCGATG	5.4e-05	TGCTGCTG	2.3e-05
328	4024633	4024785	153	2.65196	4024653	g		+		+	+
329	4026441	4026575	135	1.91522	4026506	bge					+		+									+
330	4027130	4027289	160	2.12107	4027190	ge(conv)		+			+	+																						TGGCGATG	5.4e-05
331	4029775	4029938	164	2.1645	4029809	g		+			+											+	+
332	4033847	4034043	197	2.43538	4033986	g		+			+											+	+	+	+							+		TGGTGGTT	0.00033	TCCTGCTG	0.00059
333	4034499	4034793	295	2.16076	4034599	bge			+	+	+	+										+	+	+										TGCTGGTG	7.2e-05	TGCTGGTG	0.00017
334	4040935	4041211	277	2.38338	4041057	g		+	+		+													+									+	GGCTGATT	0.00074	TGATGTTG	0.00032
335	4041355	4041489	135	2.33004	4041378	bge		+	+	+																						+
336	4044510	4044626	117	1.99613	4044520	g		+	+		+	+					+		+	+	+													GGGCGATT	0.00085	TGCCGCTG	0.00074
337	4049605	4049989	385	2.56204	4049924	bge		+			+		+								+	+	+	+	+	+	+		+			+		TGCTGGTG	7.2e-05	TGTTGATG	0.00015
338	4050824	4051105	282	2.32745	4050958	bg(div)		+	+	+	+										+											+		TGGCGGTT	0.00055	TACTGATG	0.00059
339	4051162	4051281	120	2.33004	4051203	g		+													+	+	+
340	4056283	4056473	191	2.21762	4056334	bge		+			+			+																		+				CGATGCTG	0.00074
341	4079444	4079805	362	2.32745	4079650	bge		+	+			+				+	+		+	+	+					+	+				+					TGGTGTTG	0.00015
342	4080247	4080522	276	2.43278	4080428	ge(conv)		+	+		+	+									+				+	+	+							GGGTGAAG	0.00074	TGGTACTG	0.00017
343	4084085	4084214	130	3.10559	4084119	g			+		+															+	+									AGATGATG	0.00091
344	4096315	4096618	304	2.01727	4096540	g		+	+	+	+																							TGGTGATG	1.2e-05	TGATGCTG	5e-05
345	4100499	4100822	324	2.46503	4100524	bg(div)		+	+	+	+	+									+	+	+		+	+	+					+		TGGAGATG	0.00027	TGGAGATG	0.00045
346	4102707	4103011	305	2.65465	4102802	bge		+		+				+								+	+									+		TGCTGACG	0.00036	TGATGCTG	5e-05
347	4105371	4105775	405	2.93112	4105645	bg(div)		+	+	+	+													+	+								+	TGGCGAAG	0.00033	TGATGATG	8.3e-05
348	4108758	4108982	225	2.24166	4108925	bge		+			+	+																						GGGCGATG	0.00019
349	4110000	4110154	155	2.78787	4110013	g		+	+		+										+	+	+		+		+							TGCTGATT	0.00018	TGCTGCTG	2.3e-05
350	4112644	4113284	641	2.5184	4113029	bge		+	+		+	+					+		+	+	+	+	+		+							+		TGCAGATG	0.00048	TGATGATG	8.3e-05
351	4113646	4113927	282	2.28968	4113811	ge(conv)		+			+	+					+		+	+	+	+	+		+	+	+							TGCCGATG	5.4e-05	TGATGCTG	5e-05
352	4114021	4114163	143	2.14805	4114071	g		+				+											+			+										TGGTCCTG	0.00032
353	4118127	4118281	155	2.09241	4118144	b(div)		+	+	+	+	+										+		+	+
354	4118357	4118652	296	2.46121	4118577	bg(div)					+											+		+	+							+	+	TGCAGATG	0.00048	TGCCGCTG	0.00074
355	4118734	4118922	189	2.48067	4118845	ge(conv)							+									+
356	4119872	4120068	197	2.28968	4119998	g		+	+		+																						+	GGCCGATT	0.00085
357	4122189	4122362	174	2.57968	4122243	bge		+	+	+	+		+									+					+							TGGTGATG	1.2e-05	TGGTGATG	5e-05
358	4124118	4124297	180	2.22648	4124159	g					+																							TGGTGATT	0.00012	TGGTGCTG	1e-05
359	4127551	4127874	324	2.77015	4127617	g		+	+		+	+	+									+				+	+					+		TGCTGGTG	7.2e-05	TGCTGGTG	0.00017
360	4128448	4128646	199	2.05658	4128581	b(div)		+	+	+	+	+											+	+	+	+	+					+
361	4132681	4132842	162	2.00642	4132771	g			+	+	+	+
362	4133038	4133295	258	2.28423	4133233	g				+	+		+								+													TGCCGGAG	0.00059
363	4133427	4133892	466	3.87908	4133564	bge		+	+		+		+								+	+	+			+	+		+			+
364	4134866	4135116	251	1.97842	4134890	g		+	+	+	+	+																						TGCTGGTG	7.2e-05	TGCTGGTG	0.00017
365	4153123	4153356	234	2.86133	4153196	be		+	+		+	+	+									+										+		TGCTGAAG	0.00027	TGCTGAAG	0.00091
366	4154669	4155135	467	2.48067	4154862	bg(div)		+	+	+	+	+	+												+	+								TGGCGATT	0.00025
367	4159997	4160357	361	2.27826	4160291	g		+			+															+								TGCTGGAG	0.00055	TGGTGCTG	1e-05
368	4160714	4161216	503	2.75166	4161095	bg(div)		+	+		+					+						+	+			+	+					+		TGGCGAAG	0.00033	TACTGCTG	0.00029
369	4162114	4162269	156	2.77555	4162136	ge(conv)			+		+			+											+							+		TGCTGGCG	0.00091	GGATGCTG	0.00074
370	4162324	4162492	169	2.91843	4162419	g			+															+	+	+	+						+	AGGCGATG	0.00059	TGGTGCAG	0.00029
371	4164400	4164558	159	2.30738	4164480	g		+			+
372	4165184	4165513	330	2.91843	4165386	bge		+	+	+		+	+																			+		TGCTGGTG	7.2e-05	TGCTGGTG	0.00017
373	4165792	4165911	120	1.92616	4165837	g		+																+
374	4172837	4172951	115	1.90323	4172874	g		+													+															TGGGGCTG	0.00045
375	4174093	4174715	623	2.37904	4174151	g		+	+	+	+		+				+		+	+	+			+	+	+	+						+	TGGTGAAG	0.00019	TGTTGATG	0.00015
376	4174880	4175046	167	2.0733	4174922	bg(div)		+			+		+								+			+									+	TGGCGGTC	0.00091
377	4175260	4175391	132	2.4765	4175286	bg(div)		+	+		+	+									+	+	+	+						+		+	+
378	4175860	4176024	165	2.12107	4175871	bge		+	+		+										+			+						+						TGGTGATA	0.00091
379	4178016	4178197	182	4.81541	4178024	g		+			+		+									+	+							+				CGCCGATG	0.00048	TGCTGCAG	0.00045
380	4180504	4180686	183	4.34331	4180525	bge		+	+	+								+						+	+					+		+	+			TGCTGCTG	2.3e-05
381	4180895	4181083	189	2.43538	4180928	g		+	+		+							+				+	+	+						+		+		GGCTGATG	0.00013	TACTGCTG	0.00029
382	4181401	4181593	193	2.0733	4181456	g		+			+	+																		+				TGGTGATC	0.00048
383	4182907	4183136	230	2.43857	4182993	g		+			+	+																					+
384	4184968	4185122	155	2.14741	4185020	g		+	+	+																								GGGAGATG	0.00091	GGCTGCTG	0.00045
385	4185739	4186072	334	2.13314	4185932	g		+	+		+	+	+																				+	TGCTGAAG	0.00027	TGCTGACG	0.00074
386	4189822	4190348	527	2.63242	4190219	bge		+	+	+	+	+	+								+	+	+	+	+	+	+									TGATGCTG	5e-05
387	4192990	4193374	385	2.3756	4193099	g		+	+		+	+	+																					TGGCGGTG	9e-05	TGGTACTG	0.00017
388	4196605	4197006	402	2.88195	4196677	bg(div)		+			+	+										+			+	+	+					+	+	TGCCGAAG	0.00033
389	4199611	4199764	154	2.22713	4199703	g		+			+		+									+	+											TGGTGATG	1.2e-05	TGGTGATG	5e-05
390	4200231	4200425	195	1.90082	4200256	bge		+	+													+	+	+	+								+	AGGCGATG	0.00059	CGATGCTG	0.00074
391	4201574	4201780	207	2.31598	4201659	bg(div)		+	+														+											TGGCGATG	5.4e-05	TGCAGATG	0.00091
392	4204579	4204803	225	2.1645	4204655	ge(conv)		+	+	+																										TGCTTCTG	0.00074
393	4213497	4213716	220	2.53311	4213588	ge(conv)		+	+															+	+
394	4215540	4215656	117	1.95626	4215563	g		+					+									+	+		+									TGGTGACG	0.00027	TGCTGCTG	2.3e-05
395	4220110	4220218	109	2.38003	4220152	g		+			+						+		+	+	+	+												GGGCGATG	0.00019
396	4222593	4222793	201	2.23323	4222671	be	+	+	+				+			+	+	+	+	+	+		+	+							+	+
397	4222973	4223226	254	2.50212	4223033	g		+	+			+					+		+	+	+		+											TGCCGATG	5.4e-05	AGCTGCTG	0.00029
398	4234868	4235007	140	1.74677	4234895	g		+			+													+	+								+
399	4256488	4256661	174	2.2225	4256499	bg(div)		+														+										+
400	4258959	4259258	300	2.3151	4259185	bge		+	+	+	+		+								+													TGCTGACT	0.00085
401	4275143	4275330	188	2.24719	4275266	b(div)	+	+			+	+				+	+		+	+	+	+	+									+
402	4275559	4275789	231	2.94275	4275577	g		+	+		+						+		+	+	+	+	+									+				TGCAGCTG	0.00045
403	4277801	4277933	133	1.88712	4277840	g		+			+											+	+
404	4285218	4285332	115	1.76565	4285247	be					+		+	+											+
405	4287469	4287861	393	3.08989	4287572	bg(div)		+	+		+	+				+					+	+	+		+	+	+		+					TGGCGGTT	0.00055	TGTTGCTG	0.0001
406	4313769	4313963	195	2.05101	4313811	bge		+					+								+				+	+	+					+
407	4330481	4330613	133	2.60835	4330501	bge		+	+			+	+								+	+	+													TGATGCTG	5e-05
408	4330803	4330960	158	2.15547	4330806	g		+			+											+	+	+								+		CGGCGGTG	0.00074	TGCTGTTG	0.00022
409	4331821	4332121	301	2.65465	4332030	bge		+	+	+	+	+		+																		+		TGCCGATT	0.00025	TGTTGCTG	0.0001
410	4338473	4338599	127	2.22044	4338512	g		+	+		+	+					+		+	+	+	+	+											TGCCGGTG	9e-05
411	4339450	4339568	119	1.9061	4339468	g		+	+		+											+
412	4350466	4350587	122	2.4077	4350532	g		+		+	+		+								+	+	+
413	4352887	4353069	183	2.0733	4352910	bge		+	+		+						+		+	+	+
414	4357819	4358347	529	2.92135	4358278	g		+	+	+	+	+					+		+	+	+	+	+											TGCTGAAG	0.00027	TGGTGCTG	1e-05
415	4360547	4360724	178	2.44114	4360599	g	+	+	+	+			+				+	+	+	+	+			+	+						+
416	4361184	4361786	603	3.824	4361238	g		+	+		+	+	+				+		+	+	+										+		+	TGCCGGTT	0.00055	TGGTGCCG	0.00045
417	4363564	4363683	120	2.16693	4363581	g																			+							+		CGGTGATG	0.00033	CGGTGATG	0.00074
418	4365584	4365804	221	2.46121	4365699	g		+	+	+																							+	TGCCGATG	5.4e-05	GGCTGCTG	0.00045
419	4366540	4366964	425	2.58218	4366762	bge		+			+	+										+	+	+	+				+			+		TGGAGATG	0.00027	GGGTGCTG	0.00029
420	4367733	4367847	115	1.96183	4367741	g		+	+		+											+	+													TGCAGCTG	0.00045
421	4368609	4368808	200	2.52236	4368729	bg(div)		+	+		+	+				+			+	+	+	+	+		+									TGCTGGTT	0.00042	TCGTGCTG	0.00059
422	4371055	4371183	129	1.92043	4371065	g					+	+												+	+			+					+	TGGTGATG	1.2e-05	TGGTGATG	5e-05
423	4374522	4374703	182	1.88712	4374635	bge		+	+	+	+	+	+	+		+	+		+	+	+											+		TGCTGGCG	0.00091	TACTGCTG	0.00029
424	4378787	4378997	211	3.21027	4378944	bge		+	+		+	+																						TGGCGGTG	9e-05
425	4385398	4385550	153	2.0733	4385420	g					+	+											+			+	+							TGGCGATG	5.4e-05	TGGTGGTG	0.00011
426	4402411	4402521	111	1.71979	4402418	g		+	+																									TGCTGACG	0.00036	TGATGCTG	5e-05
427	4403347	4403487	141	1.93118	4403351	g		+	+		+	+										+
428	4404500	4404747	248	3.37079	4404620	bge		+	+	+	+	+										+	+						+			+		TGGCGGTG	9e-05
429	4415039	4415230	192	2.25908	4415170	g		+	+														+			+	+							TGGCGATT	0.00025	TGGGGCTG	0.00045
430	4424844	4425022	179	2.86632	4424937	b(div)		+	+	+	+	+									+	+	+							+		+				TGATGGTG	0.00022
431	4426739	4427128	390	2.21509	4427043	g		+	+	+	+						+		+	+	+	+	+	+	+	+	+				+	+	+	TGCTGGTC	0.00075	TGCGGCTG	0.00091
432	4427759	4428109	351	2.32745	4427843	ge(conv)	+	+	+			+					+		+	+	+	+	+			+	+				+			TGCTGGTT	0.00042	TACTGATG	0.00059
433	4442267	4442407	141	2.00642	4442276	bg(div)		+			+	+									+				+	+	+					+
434	4447769	4447881	113	1.76047	4447773	g		+			+													+								+
435	4457095	4457210	116	2.29305	4457111	ge(conv)		+			+		+	+																				TGGCGAAG	0.00033
436	4457836	4458077	242	2.92937	4457915	bg(div)		+			+		+																			+
437	4468324	4468482	159	2.18882	4468409	g		+			+	+									+									+				TGGTGATT	0.00012
438	4469588	4469705	118	2.16076	4469612	g		+																		+	+			+						TGGTGCTG	1e-05
439	4486469	4486610	142	2.62172	4486530	g		+	+	+	+
440	4513479	4513589	111	1.8803	4513533	g		+	+		+	+																								TGCTTCTG	0.00074
441	4518410	4518603	194	2.37798	4518528	bg(div)			+		+	+									+			+	+							+	+	TGGTGATT	0.00012	TGATGGTG	0.00022
442	4520083	4520213	131	2.06816	4520145	g		+	+												+
443	4541535	4541806	272	3.0868	4541740	bge	+	+	+		+	+			+	+	+		+	+	+				+						+					TGACGCTG	0.00059
444	4571452	4571707	256	2.63242	4571593	bg(div)		+	+	+	+	+									+											+	+	TGCAGATG	0.00048	TGATACTG	0.00045
445	4601555	4601798	244	2.36049	4601587	bge		+	+		+	+											+		+	+	+					+		GGCTGATT	0.00074	TGAAGCTG	0.00074
446	4606478	4606638	161	1.91725	4606492	be		+		+	+		+	+							+	+	+	+						+		+
447	4608343	4608527	185	2.07724	4608464	g			+		+	+											+													TGGTGCTG	1e-05
448	4613185	4613373	189	1.99258	4613290	g		+				+	+																			+		TGGTGACG	0.00027	TGGTGACG	0.00045
449	4633700	4633902	203	2.04793	4633724	bg(div)		+	+																							+		TGCTGATT	0.00018	TACTGCTG	0.00029
450	4640350	4640464	115	1.90956	4640371	bg(div)		+				+																								TGATGTTG	0.00032
451	4640652	4640765	114	2.70867	4640703	be		+	+		+	+				+																		TGGTGAAT	0.00085
			109330
			242.417

## Sheet: Page 4_ undound regions (UR) 
Control set of regions unbound by Dps in both experiments (UR)
Left border corresponds to the first position in the area with R<0.975 in both experiments
Right border corresponds to the last position in the area witn R<0.975 in both experiments
											Number of sites overlapping with H-NS binding sites													430	0.350448
Total number of peaks								1227			Number of sites overlapping with Fis binding sites													139	0.113284
Average length (bp)								83.9			Number of sites overlapping with IHF binding sites													221	0.180114
Total length								103002			Number of sites overlapping with FNR binding sites													4	0.00325998
Number of sites overlapping with direct repeats (i=5-7, j=0-15)								965	0.786471		Number of sites overlapping with heEPODS													36	0.0293399
Number of sites overlapping with inverted repeats (i=5, j=3-11 + i=6, j=4-14 + i=7, j=7-20)								673	0.548492		Number of sites overlapping with tsEPODS													63	0.0513447
Number of sites with REP-elements								5	0.00407498		Number of sites overlapping with RNAP													73	0.0594947
Number of sites associated with 78 promoter islands (Pis)								1	0.000814996			Number of sites overlapping with RNAP s-subunit												42	0.0342298
Number of sites in 434 mixed promoter islands (MPIs)								37	0.0301548			Number of sites overlapping with RNAP b-subunit												32	0.0260799
	Peak borders				Overlap with direct repeats			Overlap with inverted repeats					Overlap with H-NS BS					Fis BS			IHF BS			FNR BS		EPODs		RNAP			Presence of TG(C/G)(t/c)G(A/g)TG		Presence of TG(g/c/a)TG(c/a)TG
Number	Left	Right	Length(bp)	i=5	i=6	i=7	i=5,j=3-11	i=6,j=4-14	i=7,j=7-20	REPs	PIs	MPIs	1	2	3	4	5	1	2	3	1	2	3	Grainger et al., 2007	Myers et al., 2013	he	ts	s-70	b	Motif	p-value	Motif	p-value
1	36461	36522	62											+	+	+	+			+										1
2	39388	39472	85		+																									2
3	40937	41008	72																									+		3
4	43428	43489	62	+																		+	+							4
5	43548	43640	93	+	+		+															+								5
6	47469	47539	71		+				+																					6
7	48950	49036	87																											7
8	49294	49358	65	+	+																									8
9	64410	64495	86		+																									9
10	64581	64666	86		+		+	+																						10
11	70738	70829	92	+	+																									11
12	72603	72663	61	+																										12
13	81736	81810	75	+	+																	+								13
14	150714	150774	61	+			+	+						+	+	+	+			+							+			14
15	154445	154513	69	+										+	+	+	+			+										15
16	154905	154976	72					+				+		+	+	+	+											+		16
17	155769	155828	60											+	+	+	+													17
18	159506	159567	62	+			+	+																						18
19	163506	163572	67	+		+																								19
20	178996	179058	63	+																		+	+							20
21	179371	179432	62	+			+																							21
22	205592	205738	147	+			+	+																						22
23	206174	206269	96																											23
24	216417	216482	66	+			+														+	+	+							24
25	237568	237633	66				+							+	+	+	+										+			25
26	241186	241249	64	+			+																							26
27	241283	241448	166	+																										27
28	242878	242947	70																			+	+							28
29	247233	247296	64		+												+													29
30	249895	249969	75		+																									30
31	250369	250429	61	+																										31
32	251280	251352	73	+																										32
33	254032	254092	61	+	+												+			+										33
34	266028	266088	61	+																										34
35	268034	268097	64	+	+		+																							35
36	270102	270166	65	+													+													36
37	272861	272929	69	+				+																						37
38	277134	277201	68	+	+																									38
39	278482	278559	78		+		+																							39
40	282551	282678	128	+			+																							40
41	284925	285007	83	+	+		+							+	+	+	+													41
42	285161	285226	66	+			+					+		+	+	+	+													42
43	285476	285635	160	+	+		+	+						+	+	+	+													43
44	286063	286161	99	+			+	+																						44
45	286544	286611	68	+				+																						45
46	287181	287247	67	+																										46
47	287766	287860	95	+	+																									47
48	289127	289194	68	+				+															+					+		48
49	299828	300045	218	+	+		+																							49
50	300650	300765	116	+					+																					50
51	300851	300914	64		+	+	+																							51
52	301816	301902	87	+																										52
53	306046	306108	63					+																						53
54	306213	306272	60				+											+		+										54
55	306949	307023	75		+		+											+		+		+	+							55
56	309604	309668	65																											56
57	310500	310575	76				+	+						+	+	+	+													57
58	315744	315946	203	+				+									+													58
59	316382	316443	62	+	+										+	+	+													59
60	319105	319166	62											+	+	+	+										+			60
61	319964	320037	74										+	+	+	+	+		+		+						+		+	61
62	323583	323642	60			+											+													62
63	325881	325941	61	+	+	+								+	+	+	+													63
64	326643	326706	64	+			+																							64
65	328408	328491	84	+	+																									65
66	337574	337635	62				+																							66
67	338602	338699	98	+	+																									67
68	340332	340403	72	+																							+			68
69	341526	341597	72																			+	+				+			69
70	342305	342370	66																											70
71	344471	344563	93		+			+				+		+	+	+	+				+	+	+				+			71
72	348255	348327	73				+										+				+									72
73	348400	348468	69		+		+					+					+					+	+							73
74	349064	349144	81	+	+	+																								74
75	350537	350611	75	+	+			+																						75
76	350725	350819	95	+	+	+																								76
77	351053	351113	61	+	+																	+	+							77
78	351289	351349	61	+																		+	+							78
79	351753	351844	92	+			+																							79
80	351934	352027	94			+																								80
81	352448	352508	61																											81
82	356659	356791	133	+			+																							82
83	359900	359960	61		+																									83
84	364101	364190	90	+			+															+	+							84
85	364735	364824	90	+	+		+																							85
86	367188	367294	107	+	+		+											+		+										86
87	371461	371539	79	+					+												+	+	+							87
88	372623	372712	90	+	+																									88
89	381475	381726	252	+			+										+												+	89
90	381921	382032	112	+	+			+																						90
91	382095	382329	235	+	+		+										+													91
92	385971	386041	71	+																										92
93	386541	386617	77	+																										93
94	391060	391182	123	+			+							+	+	+	+													94
95	392197	392399	203	+	+			+									+													95
96	397918	398050	133	+	+	+	+																							96
97	400619	400705	87	+			+								+	+	+													97
98	416954	417016	63																		+							+		98
99	417567	417628	62																											99
100	419713	419795	83	+	+													+		+										100
101	433139	433216	78															+		+										101
102	435912	435974	63																											102
103	436046	436107	62	+																										103
104	464854	464945	92	+	+		+										+													104
105	469549	469642	94	+	+		+		+																					105
106	469931	469998	68				+																							106
107	470845	470905	61		+																									107
108	473068	473134	67																											108
109	473257	473324	68			+																								109
110	474277	474337	61				+		+	+																				110
111	474635	474696	62	+	+		+															+	+							111
112	477078	477138	61				+																							112
113	482416	482529	114				+																							113
114	484992	485051	60	+																										114
115	493527	493596	70	+	+		+											+		+										115
116	497526	497594	69	+			+																							116
117	505937	506028	92	+	+																									117
118	520640	520714	75	+					+																					118
119	520935	520999	65	+																										119
120	524108	524172	65		+		+																				+			120
121	526161	526266	106	+	+																									121
122	526763	526825	63	+			+									+	+													122
123	532557	532638	82	+																	+	+	+							123
124	532727	532808	82				+															+	+							124
125	534623	534693	71	+	+			+	+																					125
126	535093	535165	73	+	+	+											+													126
127	537157	537271	115	+			+	+						+	+	+	+	+		+							+			127
128	538501	538560	60	+										+	+	+	+										+			128
129	540727	540812	86	+			+										+													129
130	542252	542360	109	+	+										+	+	+					+	+							130
131	543578	543645	68		+									+	+	+	+											+		131
132	545095	545176	82			+	+							+	+	+	+													132
133	546869	547007	139	+			+		+					+	+	+	+													133
134	547844	547908	65	+																										134
135	548103	548237	135	+																										135
136	548440	548506	67																											136
137	548704	548860	157	+	+	+	+	+																						137
138	552314	552407	94	+			+																							138
139	552644	552707	64																											139
140	556179	556263	85	+	+																								+	140
141	558213	558273	61	+			+				+	+		+	+	+	+										+			141
142	567295	567497	203	+				+									+													142
143	571175	571255	81	+										+	+	+	+										+			143
144	573574	573634	61		+		+								+	+	+													144
145	581167	581226	60														+													145
146	590137	590253	117				+														+	+	+							146
147	590509	590586	78	+			+										+													147
148	591556	591628	73		+	+		+														+	+							148
149	591734	591828	95	+			+															+	+							149
150	594945	595006	62	+																										150
151	595574	595644	71														+													151
152	595800	595885	86	+					+							+	+													152
153	598090	598149	60	+			+	+																						153
154	599872	599933	62	+					+																					154
155	600888	600955	68	+																										155
156	602651	602710	60	+	+															+										156
157	603775	603851	77		+	+	+	+						+	+	+	+													157
158	605954	606013	60	+	+																	+	+							158
159	633864	633936	73	+																										159
160	638055	638139	85	+			+							+	+	+	+	+		+										160
161	640839	640907	69	+																+										161
162	645244	645305	62	+		+														+										162
163	645741	645800	60																											163
164	645871	645934	64	+																										164
165	647012	647072	61				+														+	+	+							165
166	647658	647758	101		+		+											+		+										166
167	647998	648085	88	+														+		+										167
168	648765	648824	60																	+										168
169	649016	649103	88	+	+																									169
170	649908	649969	62	+		+																								170
171	651768	651856	89	+					+			+		+	+	+	+										+			171
172	653594	653714	121			+	+										+			+										172
173	655578	655649	72	+	+											+	+	+		+	+	+	+				+			173
174	658709	658769	61	+				+									+	+		+										174
175	666690	666804	115	+			+													+	+									175
176	676986	677097	112	+			+	+						+	+	+	+	+		+										176
177	677413	677472	60	+			+							+	+	+	+					+	+							177
178	677546	677659	114	+					+					+	+	+	+	+		+		+	+							178
179	682471	682546	76	+	+		+		+								+													179
180	682703	682798	96		+												+													180
181	683256	683318	63	+			+		+					+	+	+	+													181
182	683655	683733	79		+									+	+	+	+													182
183	694477	694540	64	+	+																									183
184	702553	702636	84				+		+									+												184
185	711731	711798	68	+	+	+	+															+	+							185
186	714761	714838	78		+																									186
187	715961	716021	61	+	+									+	+	+	+				+									187
188	716844	716917	74				+					+		+	+	+	+			+										188
189	717061	717134	74	+		+			+			+			+	+	+													189
190	717835	717924	90				+																							190
191	720289	720351	63		+		+		+					+	+	+	+													191
192	722745	722905	161		+		+	+																						192
193	723099	723182	84	+	+		+																							193
194	723214	723293	80	+																										194
195	724068	724127	60	+	+	+																								195
196	725087	725155	69	+	+	+															+	+	+							196
197	728576	728831	256	+	+		+					+					+													197
198	730005	730077	73	+			+																				+			198
199	732119	732184	66				+																							199
200	732551	732611	61	+	+																									200
201	732681	732764	84			+																								201
202	734552	734635	84			+																								202
203	734776	734845	70	+	+												+													203
204	735828	735887	60											+	+	+	+										+			204
205	736119	736194	76									+	+	+	+	+	+		+		+						+		+	205
206	736636	736695	60	+	+	+						+		+	+	+	+				+						+			206
207	740374	740439	66	+				+										+		+		+	+							207
208	741867	741928	62																											208
209	743664	743736	73	+	+		+	+																						209
210	767068	767155	88	+	+		+															+	+							210
211	767243	767303	61																			+	+							211
212	768170	768327	158	+			+	+									+					+	+							212
213	773555	773633	79				+																							213
214	783257	783318	62	+			+												+		+								+	214
215	788127	788189	63	+			+	+																						215
216	789113	789187	75	+																										216
217	789465	789573	109		+		+																							217
218	790923	790992	70	+																		+	+							218
219	792903	792991	89	+	+																									219
220	793096	793191	96	+	+		+	+																						220
221	802008	802067	60											+	+	+	+			+										221
222	804105	804180	76		+												+													222
223	804513	804573	61		+																									223
224	805368	805450	83				+																							224
225	806141	806218	78	+			+																							225
226	810683	810794	112	+																										226
227	812496	812562	67		+		+																							227
228	813656	813751	96	+	+		+																							228
229	815041	815120	80	+																										229
230	817852	817922	71		+		+	+																						230
231	833739	833807	69	+	+																									231
232	834746	834808	63																			+	+							232
233	834880	834952	73	+			+															+	+							233
234	836042	836104	63	+				+																						234
235	836743	836819	77	+	+	+		+																						235
236	842277	842352	76	+				+										+		+		+	+					+		236
237	842791	842886	96					+																						237
238	853751	853825	75	+																										238
239	855293	855361	69		+		+	+																						239
240	856684	856793	110	+																										240
241	857850	857919	70	+	+																	+	+							241
242	858794	858913	120	+																										242
243	858981	859064	84	+																	+									243
244	860592	860688	97						+																					244
245	861542	861633	92																	+		+	+							245
246	862764	862829	66																											246
247	863263	863344	82	+			+																							247
248	864617	864702	86																											248
249	867999	868096	98	+				+														+	+							249
250	870372	870431	60		+																									250
251	876199	876270	72	+			+							+	+	+	+													251
252	876918	877012	95	+	+												+													252
253	877053	877120	68	+													+													253
254	877441	877522	82	+			+																+							254
255	880036	880112	77		+																									255
256	880733	880853	121	+		+	+										+						+							256
257	881170	881239	70																											257
258	883075	883170	96	+			+										+	+		+										258
259	889455	889534	80	+				+							+	+	+				+									259
260	889679	889756	78											+	+	+	+		+		+	+	+				+			260
261	889980	890135	156	+	+		+							+	+	+	+	+		+	+		+				+			261
262	894024	894121	98	+													+			+										262
263	898465	898527	63	+																								+		263
264	907276	907366	91	+																		+	+							264
265	911110	911172	63					+		+																				265
266	912187	912258	72	+			+																							266
267	912801	912893	93	+			+															+	+							267
268	913083	913155	73	+																										268
269	917010	917179	170	+	+		+																							269
270	919385	919468	84	+	+	+	+																							270
271	920830	920920	91		+		+											+		+										271
272	921035	921114	80			+			+									+		+										272
273	931652	931772	121	+																										273
274	941708	941817	110																											274
275	942144	942204	61	+																		+								275
276	943762	943852	91	+		+																								276
277	945333	945393	61			+											+													277
278	947862	947928	67	+			+								+	+	+													278
279	950502	950579	78		+		+									+	+													279
280	969608	969668	61	+																										280
281	970767	970843	77	+	+			+													+	+	+							281
282	971236	971322	87																			+	+							282
283	972654	972721	68	+				+																						283
284	977049	977161	113	+			+																							284
285	994956	995037	82	+			+																							285
286	995537	995624	88	+			+																							286
287	995661	995752	92	+	+																									287
288	995887	995972	86	+																		+	+							288
289	996106	996247	142	+			+															+	+							289
290	996630	996790	161	+		+																								290
291	997377	997474	98	+	+			+							+	+	+													291
292	998647	998784	138	+			+							+	+	+	+													292
293	1000755	1000818	64	+			+									+	+													293
294	1002707	1002776	70														+													294
295	1004322	1004393	72														+													295
296	1007188	1007253	66	+													+											+		296
297	1007944	1008015	72	+																										297
298	1009885	1009948	64				+																							298
299	1012428	1012496	69			+												+		+										299
300	1028040	1028122	83	+													+													300
301	1029373	1029453	81	+			+																							301
302	1035426	1035494	69	+																										302
303	1038440	1038520	81			+																								303
304	1039122	1039186	65	+		+																								304
305	1039561	1039627	67	+																		+	+							305
306	1040634	1040699	66	+			+																							306
307	1041536	1041619	84	+			+																							307
308	1042066	1042141	76	+	+		+		+																					308
309	1042239	1042304	66	+			+																							309
310	1042767	1042832	66				+	+																						310
311	1043761	1043828	68	+	+	+	+																					+		311
312	1044599	1044659	61				+																							312
313	1044797	1044866	70	+			+															+	+							313
314	1045197	1045277	81			+		+																						314
315	1046519	1046625	107	+			+													+		+	+							315
316	1047034	1047153	120	+	+																+	+	+							316
317	1047319	1047381	63		+			+																						317
318	1053126	1053230	105	+					+					+	+	+	+													318
319	1053587	1053658	72				+										+					+	+							319
320	1054021	1054083	63	+																										320
321	1054364	1054437	74	+																										321
322	1054766	1054833	68	+	+																									322
323	1055407	1055477	71																											323
324	1055744	1055845	102	+	+	+																								324
325	1057153	1057264	112	+	+				+									+		+										325
326	1057659	1057720	62	+																+										326
327	1058580	1058642	63																			+	+							327
328	1058799	1058860	62	+																		+	+							328
329	1058902	1059045	144	+																	+	+	+							329
330	1059487	1059552	66	+																+										330
331	1060568	1060674	107	+		+	+																					+		331
332	1062096	1062175	80	+			+																							332
333	1063080	1063144	65															+		+										333
334	1064331	1064406	76	+	+			+	+			+		+	+	+	+				+						+			334
335	1065415	1065484	70	+			+							+	+	+	+										+			335
336	1067273	1067386	114	+													+													336
337	1069316	1069404	89	+																										337
338	1069505	1069576	72	+			+																							338
339	1069900	1069961	62	+					+																					339
340	1070510	1070574	65						+																					340
341	1071283	1071362	80	+	+		+																							341
342	1072061	1072155	95				+																							342
343	1072410	1072475	66					+																						343
344	1073265	1073363	99					+																						344
345	1074207	1074312	106	+			+		+									+		+		+	+					+		345
346	1077357	1077423	67			+																								346
347	1077590	1077658	69	+	+		+																							347
348	1078345	1078410	66	+	+																									348
349	1082283	1082344	62	+			+																							349
350	1083757	1083823	67				+	+	+																					350
351	1087020	1087083	64	+	+									+	+	+	+													351
352	1087381	1087441	61					+						+	+	+	+													352
353	1087505	1087577	73	+	+									+	+	+	+													353
354	1089928	1090020	93	+										+	+	+	+				+	+	+							354
355	1090115	1090190	76	+	+										+	+	+				+	+	+					+		355
356	1093784	1093861	78		+							+		+	+	+	+													356
357	1094733	1094935	203	+	+			+									+													357
358	1095476	1095565	90	+										+	+	+	+													358
359	1096382	1096466	85	+									+	+	+	+	+		+		+									359
360	1105991	1106051	61				+										+	+		+										360
361	1109855	1109917	63				+	+									+			+										361
362	1116257	1116346	90			+											+	+		+										362
363	1116395	1116454	60	+			+										+	+		+										363
364	1118384	1118457	74	+				+									+													364
365	1119652	1119722	71	+										+	+	+	+													365
366	1122327	1122417	91		+																									366
367	1123632	1123694	63	+					+								+													367
368	1124856	1124939	84	+																										368
369	1130988	1131070	83		+		+												+							+		+	+	369
370	1132293	1132456	164	+			+		+										+							+			+	370
371	1132934	1133048	115																							+				371
372	1137031	1137104	74				+	+																					+	372
373	1137907	1137982	76	+	+		+																							373
374	1140850	1140915	66	+			+																							374
375	1155889	1155950	62					+																						375
376	1170675	1170759	85	+														+		+										376
377	1170907	1170983	77				+																							377
378	1172022	1172095	74																											378
379	1177059	1177134	76	+			+	+																						379
380	1185038	1185101	64			+	+																							380
381	1204834	1204910	77	+	+																									381
382	1206073	1206195	123	+		+	+																							382
383	1207900	1207979	80	+			+							+	+	+	+			+										383
384	1210495	1210558	64											+	+	+	+				+						+			384
385	1218173	1218342	170		+									+	+	+	+										+			385
386	1221604	1221672	69														+													386
387	1227500	1227643	144	+			+										+		+		+									387
388	1227763	1227836	74				+		+								+													388
389	1228520	1228594	75		+		+										+													389
390	1228625	1228692	68				+										+													390
391	1229074	1229141	68			+								+	+	+	+													391
392	1229688	1229755	68									+		+	+	+	+						+				+			392
393	1231605	1231686	82	+	+		+										+													393
394	1247120	1247197	78	+	+		+	+							+	+	+													394
395	1247279	1247348	70		+										+	+	+													395
396	1249496	1249562	67	+																+										396
397	1251842	1251907	66	+				+									+				+	+								397
398	1252042	1252125	84	+													+												+	398
399	1253894	1253959	66	+			+													+										399
400	1254079	1254166	88	+	+			+	+								+			+			+							400
401	1255236	1255303	68				+									+	+													401
402	1266664	1266727	64	+																										402
403	1278458	1278527	70	+	+																									403
404	1279939	1279999	61												+	+	+													404
405	1280794	1280868	75			+																								405
406	1280898	1281067	170	+	+	+																								406
407	1281175	1281237	63	+			+																							407
408	1281843	1281975	133	+			+		+																					408
409	1282374	1282436	63	+		+																								409
410	1283242	1283311	70																											410
411	1283451	1283511	61				+	+																						411
412	1283859	1283953	95	+		+																								412
413	1284066	1284211	146	+			+																							413
414	1285329	1285390	62	+																										414
415	1286095	1286219	125	+			+	+																						415
416	1312609	1312683	75					+									+				+									416
417	1314406	1314465	60											+	+	+	+										+			417
418	1318161	1318221	61	+				+																						418
419	1319803	1319864	62																											419
420	1320040	1320118	79	+																										420
421	1320179	1320246	68	+	+		+																							421
422	1320613	1320674	62																											422
423	1321467	1321540	74				+																							423
424	1321852	1321927	76	+																										424
425	1322218	1322299	82	+			+																+							425
426	1324519	1324608	90	+				+									+						+							426
427	1326502	1326606	105	+	+												+													427
428	1326852	1326916	65	+			+																							428
429	1344852	1344914	63	+													+	+		+										429
430	1344956	1345018	63	+			+										+			+		+	+							430
431	1358672	1358733	62	+																										431
432	1358780	1358845	66	+	+																									432
433	1359854	1359920	67																											433
434	1360218	1360284	67				+																							434
435	1363098	1363175	78	+	+		+																							435
436	1364357	1364519	163	+		+	+																							436
437	1364970	1365030	61		+				+													+	+							437
438	1365555	1365616	62																											438
439	1365904	1365978	75	+																										439
440	1368632	1368740	109	+			+	+									+											+		440
441	1370401	1370471	71	+	+									+	+	+	+													441
442	1371106	1371167	62	+				+						+	+	+	+					+	+							442
443	1371455	1371588	134	+		+						+	+	+	+	+	+		+		+								+	443
444	1371753	1371846	94	+		+		+	+			+		+	+	+	+													444
445	1371883	1371959	77	+				+				+		+	+	+	+													445
446	1372241	1372352	112	+	+		+								+	+	+													446
447	1373283	1373464	182	+					+																					447
448	1375792	1375878	87	+																										448
449	1376075	1376227	153	+	+																		+							449
450	1378163	1378231	69					+																						450
451	1378300	1378360	61	+			+																							451
452	1378907	1378968	62					+														+	+							452
453	1379774	1379835	62																											453
454	1381245	1381385	141	+	+	+			+					+	+	+	+													454
455	1381525	1381586	62		+									+	+	+	+													455
456	1384108	1384182	75	+	+												+			+		+								456
457	1386330	1386443	114	+				+																						457
458	1389045	1389110	66				+																							458
459	1402169	1402239	71				+																							459
460	1402367	1402451	85	+																										460
461	1403982	1404045	64	+																										461
462	1409378	1409476	99	+	+												+											+		462
463	1412111	1412173	63	+			+								+		+					+	+					+		463
464	1414968	1415057	90	+	+											+	+				+									464
465	1415934	1416021	88	+													+													465
466	1416091	1416164	74														+													466
467	1416211	1416270	60	+	+												+													467
468	1419226	1419309	84	+	+		+							+	+	+	+				+									468
469	1422171	1422329	159			+														+										469
470	1423021	1423080	60														+													470
471	1424725	1424787	63											+	+	+	+										+			471
472	1427898	1427963	66	+			+										+													472
473	1427999	1428062	64	+	+		+																							473
474	1428603	1428665	63	+			+																							474
475	1429277	1429366	90		+		+																							475
476	1429398	1429553	156	+	+	+	+	+																						476
477	1429929	1429988	60	+	+																									477
478	1437401	1437461	61	+	+										+	+	+													478
479	1447815	1447904	90	+			+																							479
480	1448079	1448146	68	+				+																						480
481	1449446	1449622	177	+	+		+																							481
482	1449695	1449767	73	+																										482
483	1450262	1450328	67	+		+																+	+					+		483
484	1450608	1450670	63	+																		+	+							484
485	1451290	1451351	62		+												+													485
486	1453171	1453247	77	+			+	+																						486
487	1457219	1457289	71	+			+																							487
488	1458053	1458136	84	+	+		+	+																						488
489	1458546	1458618	73	+	+		+																							489
490	1461291	1461364	74	+																										490
491	1463062	1463127	66	+			+	+																						491
492	1464686	1464760	75	+		+		+						+	+	+	+				+		+							492
493	1466036	1466103	68	+	+									+	+	+	+											+		493
494	1466790	1466853	64					+									+													494
495	1468122	1468356	235	+	+		+										+									+				495
496	1468419	1468530	112		+																					+			+	496
497	1468725	1468874	150	+			+										+									+				497
498	1468908	1468976	69	+			+										+									+				498
499	1471566	1471639	74	+										+	+	+	+													499
500	1473498	1473649	152	+	+																									500
501	1475438	1475497	60		+		+					+		+	+	+	+				+									501
502	1480119	1480197	79		+												+				+	+	+							502
503	1481488	1481559	72	+	+		+										+													503
504	1483315	1483377	63	+	+		+																							504
505	1485872	1485933	62	+	+																									505
506	1486737	1486800	64	+													+					+	+							506
507	1487714	1487785	72				+									+	+				+		+							507
508	1498884	1498995	112	+	+												+				+		+					+		508
509	1501125	1501212	88	+													+													509
510	1503207	1503276	70	+													+													510
511	1506688	1506808	121				+																					+		511
512	1508165	1508235	71	+	+																									512
513	1518439	1518523	85	+	+		+																							513
514	1528155	1528219	65	+													+										+			514
515	1528615	1528720	106	+	+																						+			515
516	1533409	1533469	61	+			+									+	+													516
517	1534006	1534065	60	+													+													517
518	1537411	1537494	84	+			+	+																						518
519	1537677	1537787	111		+																									519
520	1537941	1538031	91	+	+		+																							520
521	1538357	1538426	70	+			+															+	+							521
522	1538690	1538789	100	+	+			+																						522
523	1539413	1539491	79	+			+															+	+							523
524	1539575	1539635	61	+																										524
525	1540106	1540225	120	+	+		+																							525
526	1541448	1541522	75	+	+																									526
527	1541575	1541656	82	+	+	+	+																							527
528	1542990	1543091	102	+					+								+						+							528
529	1547102	1547198	97			+	+	+								+	+						+	+						529
530	1548208	1548350	143		+																									530
531	1548518	1548712	195	+			+																							531
532	1549217	1549276	60	+			+																							532
533	1549861	1549941	81	+	+		+																							533
534	1551434	1551514	81	+																										534
535	1553362	1553429	68																											535
536	1559437	1559504	68																											536
537	1559600	1559661	62				+													+										537
538	1560275	1560356	82	+			+																							538
539	1561714	1561784	71	+	+	+		+																						539
540	1562897	1562980	84																			+	+							540
541	1563020	1563114	95	+																+	+	+	+							541
542	1564094	1564158	65				+																							542
543	1565096	1565165	70	+													+													543
544	1566865	1566930	66											+	+	+	+				+	+	+							544
545	1567922	1567981	60	+	+			+									+													545
546	1568442	1568534	93					+	+								+													546
547	1571671	1571743	73	+	+		+										+										+			547
548	1575089	1575152	64				+	+									+													548
549	1576698	1576800	103	+			+	+							+	+	+			+	+		+					+		549
550	1576828	1576894	67	+											+	+	+													550
551	1577403	1577543	141	+			+	+							+	+	+													551
552	1579962	1580037	76	+								+		+	+	+	+										+			552
553	1581707	1581793	87	+			+							+	+	+	+													553
554	1582076	1582151	76											+	+	+	+													554
555	1585694	1585794	101	+													+													555
556	1587452	1587522	71	+	+									+	+	+	+										+			556
557	1588061	1588132	72	+	+		+							+	+	+	+											+		557
558	1589543	1589620	78			+	+		+					+	+	+	+										+			558
559	1591300	1591361	62	+			+										+													559
560	1593228	1593296	69	+	+		+	+																						560
561	1594877	1594963	87	+																										561
562	1595333	1595517	185	+				+	+							+														562
563	1597081	1597145	65	+										+	+	+	+						+				+			563
564	1602342	1602401	60	+	+		+																							564
565	1603272	1603331	60		+																									565
566	1605116	1605180	65														+													566
567	1608858	1608944	87	+	+		+										+													567
568	1610281	1610381	101	+			+																							568
569	1611508	1611614	107	+	+	+	+																							569
570	1614399	1614505	107	+	+												+					+	+							570
571	1617373	1617445	73	+													+													571
572	1618402	1618478	77	+													+													572
573	1619467	1619545	79				+										+													573
574	1620341	1620405	65	+													+													574
575	1629646	1629744	99	+	+		+										+				+	+	+							575
576	1634967	1635031	65	+													+													576
577	1635926	1635985	60														+										+			577
578	1639382	1639462	81	+			+	+							+	+	+													578
579	1639508	1639617	110				+	+							+	+	+													579
580	1639791	1639887	97				+		+							+	+													580
581	1642966	1643038	73	+													+													581
582	1643920	1644031	112	+	+												+				+									582
583	1644923	1644988	66		+		+										+				+	+	+							583
584	1646010	1646099	90													+	+													584
585	1648958	1649114	157	+	+		+	+									+													585
586	1649431	1649500	70	+	+										+	+	+													586
587	1651053	1651287	235	+	+		+										+													587
588	1654139	1654231	93	+													+													588
589	1654774	1654861	88	+													+													589
590	1659805	1659866	62		+												+													590
591	1660821	1660893	73	+			+																							591
592	1661129	1661190	62	+			+																							592
593	1661658	1661853	196	+		+																								593
594	1663202	1663286	85																											594
595	1663465	1663539	75	+	+		+	+																						595
596	1669316	1669394	79	+													+													596
597	1672253	1672325	73				+										+				+									597
598	1678158	1678236	79	+	+												+			+			+							598
599	1680106	1680168	63	+																+									+	599
600	1687051	1687141	91				+	+																						600
601	1690042	1690119	78														+						+							601
602	1693728	1693807	80	+			+										+													602
603	1693847	1693916	70																											603
604	1694114	1694176	63	+				+																						604
605	1722077	1722137	61				+																							605
606	1723017	1723082	66	+			+													+			+							606
607	1726319	1726381	63		+		+																							607
608	1728413	1728475	63	+																										608
609	1728596	1728655	60	+	+		+																							609
610	1728815	1728875	61	+			+	+																						610
611	1731889	1731959	71	+			+	+																						611
612	1736971	1737085	115	+	+																	+	+							612
613	1738721	1738809	89	+	+		+	+																						613
614	1740241	1740353	113	+	+		+										+													614
615	1748570	1748638	69	+		+	+																							615
616	1748692	1748754	63	+			+																							616
617	1749437	1749539	103		+																									617
618	1751482	1751561	80	+			+		+																					618
619	1752026	1752178	153					+									+				+	+	+							619
620	1752217	1752305	89	+			+										+					+	+							620
621	1752362	1752427	66														+				+	+	+							621
622	1765828	1765915	88																											622
623	1771629	1771723	95	+			+	+						+	+	+	+													623
624	1772074	1772140	67	+										+	+	+	+												+	624
625	1774048	1774123	76	+		+	+	+	+					+	+	+	+													625
626	1775231	1775343	113	+			+							+	+	+	+													626
627	1775700	1775832	133	+										+	+	+	+													627
628	1775924	1776031	108	+										+	+	+	+													628
629	1777849	1777924	76				+										+													629
630	1778271	1778333	63												+	+	+													630
631	1780934	1781006	73	+																										631
632	1781606	1781718	113				+																							632
633	1782096	1782161	66	+	+																		+							633
634	1782270	1782376	107			+	+															+	+							634
635	1784040	1784108	69												+	+	+						+							635
636	1784727	1784801	75	+											+	+	+													636
637	1785286	1785359	74																			+	+							637
638	1785906	1785976	71	+																										638
639	1788121	1788211	91	+	+												+													639
640	1797123	1797230	108		+		+																							640
641	1809821	1809880	60	+													+					+	+							641
642	1813897	1813966	70	+			+										+												+	642
643	1814737	1814801	65		+	+	+																							643
644	1815467	1815543	77	+																										644
645	1817048	1817117	70	+													+				+	+	+							645
646	1817306	1817372	67					+							+	+	+				+									646
647	1817414	1817563	150	+	+	+									+	+	+											+		647
648	1819559	1819628	70	+											+	+	+													648
649	1820471	1820550	80	+											+	+	+													649
650	1824446	1824506	61	+			+										+			+		+	+							650
651	1838843	1838906	64				+																							651
652	1839164	1839247	84	+				+																						652
653	1841073	1841132	60	+		+	+																							653
654	1847466	1847537	72				+																							654
655	1849189	1849272	84				+										+					+	+							655
656	1851448	1851519	72	+																			+							656
657	1855613	1855689	77	+													+													657
658	1855926	1856004	79	+	+										+	+	+													658
659	1857548	1857621	74	+			+					+		+	+	+	+													659
660	1857974	1858067	94	+		+								+	+	+	+													660
661	1864542	1864633	92				+																							661
662	1867404	1867483	80					+																						662
663	1869970	1870062	93			+								+	+	+	+	+		+										663
664	1871677	1871804	128	+										+	+	+	+										+			664
665	1871853	1871916	64	+	+		+	+	+					+	+	+	+										+			665
666	1873870	1874005	136	+				+									+			+										666
667	1877200	1877305	106	+													+													667
668	1879567	1879627	61	+			+	+							+	+	+													668
669	1880010	1880079	70	+			+								+	+	+						+							669
670	1881244	1881326	83	+			+							+	+	+	+													670
671	1882120	1882208	89	+			+										+													671
672	1882554	1882618	65	+													+													672
673	1884883	1884950	68	+																										673
674	1885095	1885173	79																											674
675	1886756	1886815	60	+																			+							675
676	1887135	1887195	61	+			+																+							676
677	1889558	1889645	88	+			+										+						+							677
678	1896182	1896245	64	+													+			+										678
679	1897146	1897225	80	+				+																						679
680	1899019	1899121	103	+					+													+	+							680
681	1909552	1909630	79	+	+										+	+	+						+							681
682	1927605	1927666	62		+		+																							682
683	1929356	1929450	95	+				+																						683
684	1930151	1930240	90	+													+				+									684
685	1931362	1931439	78	+	+		+																							685
686	1932283	1932395	113	+				+																						686
687	1937718	1937822	105																	+										687
688	1938830	1938924	95	+		+		+																						688
689	1943097	1943180	84	+	+												+													689
690	1949119	1949179	61	+	+		+													+										690
691	1952695	1952757	63	+	+		+										+											+		691
692	1953704	1953769	66	+	+	+																+	+							692
693	1955659	1955724	66																											693
694	1956345	1956418	74	+			+																							694
695	1957363	1957444	82		+	+	+									+	+													695
696	1959544	1959622	79				+										+				+		+							696
697	1959716	1959777	62	+													+						+							697
698	1960383	1960453	71				+		+																					698
699	1960956	1961061	106		+																									699
700	1961620	1961683	64		+												+											+		700
701	1962894	1962955	62	+											+	+	+													701
702	1964610	1964673	64	+																										702
703	1966101	1966170	70	+					+																	+			+	703
704	1967526	1967591	66	+			+															+	+							704
705	1967744	1967809	66	+																										705
706	1969493	1969564	72																											706
707	1970831	1970905	75	+	+																									707
708	1971006	1971093	88				+												+							+			+	708
709	1971476	1971557	82		+		+																			+				709
710	1972945	1973009	65	+	+		+																							710
711	1974446	1974514	69	+	+		+													+										711
712	1974768	1974919	152	+	+		+																							712
713	1975268	1975330	63	+	+														+							+			+	713
714	1976654	1976735	82	+																						+				714
715	1976777	1976837	61	+															+							+			+	715
716	1977482	1977545	64				+										+									+				716
717	1977990	1978049	60				+	+									+									+				717
718	1980883	1980949	67		+		+									+	+			+										718
719	1984247	1984353	107				+										+													719
720	1985010	1985086	77				+										+													720
721	1985263	1985336	74				+										+			+										721
722	1993831	1993944	114	+																										722
723	1994579	1994647	69	+													+													723
724	1995954	1996045	92											+	+	+	+													724
725	1997913	1998003	91				+																							725
726	2001963	2002031	69	+		+	+		+	+																+				726
727	2002134	2002227	94	+					+																	+				727
728	2003105	2003165	61		+		+										+									+				728
729	2003325	2003384	60	+			+										+									+				729
730	2006155	2006220	66	+	+		+																							730
731	2008594	2008675	82	+	+		+																							731
732	2012861	2012949	89		+		+										+									+				732
733	2013572	2013706	135	+	+																					+				733
734	2014808	2014891	84				+																			+			+	734
735	2015391	2015540	150	+			+	+																		+				735
736	2017104	2017183	80		+																					+				736
737	2017587	2017691	105	+			+	+																						737
738	2017735	2018028	294	+	+		+																							738
739	2018441	2018603	163	+			+																						+	739
740	2019567	2019644	78	+		+	+		+									+	+	+						+			+	740
741	2020361	2020465	105	+	+	+	+		+																	+				741
742	2020782	2020853	72	+				+	+										+							+			+	742
743	2021157	2021251	95	+	+		+											+		+						+			+	743
744	2021286	2021347	62	+			+											+		+						+				744
745	2021477	2021545	69	+	+	+												+		+						+				745
746	2021656	2021742	87	+			+																			+				746
747	2022524	2022619	96	+			+										+									+			+	747
748	2030991	2031097	107	+	+			+										+		+										748
749	2031545	2031631	87	+																										749
750	2035862	2035937	76	+			+							+	+	+	+													750
751	2035994	2036077	84	+				+						+	+	+	+													751
752	2038104	2038199	96	+										+	+	+	+													752
753	2040859	2040943	85	+										+	+	+	+											+		753
754	2041610	2041691	82		+		+					+		+	+	+	+											+		754
755	2046948	2047032	85	+			+																							755
756	2049745	2049808	64																											756
757	2050270	2050338	69	+		+	+																							757
758	2050385	2050444	60		+																									758
759	2051645	2051720	76	+													+													759
760	2066042	2066117	76			+	+										+				+	+	+						+	760
761	2069153	2069561	409	+	+		+										+												+	761
762	2069756	2069905	150	+			+										+													762
763	2069939	2070007	69	+			+										+													763
764	2071136	2071197	62				+										+													764
765	2071685	2071768	84	+			+																							765
766	2071890	2071968	79																											766
767	2076820	2076882	63	+	+		+		+																					767
768	2080376	2080440	65	+																										768
769	2083570	2083713	144	+	+												+													769
770	2086028	2086087	60				+																			+				770
771	2087052	2087139	88				+		+			+					+									+				771
772	2087225	2087297	73	+					+			+					+			+			+			+		+		772
773	2091639	2091698	60	+			+																							773
774	2092627	2092789	163	+	+	+	+											+		+										774
775	2093513	2093579	67	+			+																							775
776	2093673	2093734	62																											776
777	2094421	2094520	100	+																										777
778	2094574	2094654	81						+																					778
779	2098966	2099049	84	+										+	+	+	+				+									779
780	2114997	2115057	61			+						+		+	+	+	+													780
781	2115843	2115915	73																											781
782	2116421	2116525	105	+	+			+	+																					782
783	2116860	2117007	148	+				+																				+		783
784	2117987	2118060	74	+			+																							784
785	2118159	2118219	61	+	+				+																					785
786	2119529	2119620	92		+			+																						786
787	2120157	2120224	68	+																										787
788	2120659	2120731	73	+																										788
789	2121080	2121159	80	+			+																							789
790	2121213	2121287	75																											790
791	2121611	2121683	73	+	+																									791
792	2122235	2122377	143	+	+																									792
793	2122801	2122889	89	+	+		+	+	+								+					+								793
794	2123020	2123090	71	+	+			+									+											+		794
795	2124212	2124292	81	+				+																						795
796	2124485	2124576	92	+																										796
797	2124657	2124748	92	+			+																							797
798	2126853	2126916	64	+																										798
799	2127084	2127249	166	+			+											+		+										799
800	2127607	2127667	61	+			+																							800
801	2127951	2128027	77				+										+													801
802	2130135	2130206	72	+								+		+	+	+	+			+							+			802
803	2130266	2130330	65	+	+							+		+	+	+	+				+						+		+	803
804	2130403	2130463	61	+			+					+		+	+	+	+										+			804
805	2130746	2130818	73	+			+										+													805
806	2131213	2131291	79				+										+													806
807	2131363	2131441	79	+	+																									807
808	2133395	2133454	60	+					+	+																				808
809	2133532	2133593	62	+																										809
810	2134998	2135064	67																											810
811	2136267	2136340	74				+															+	+							811
812	2136691	2137041	351	+	+		+							+	+	+	+			+										812
813	2149200	2149270	71				+																							813
814	2150860	2150949	90	+				+				+		+	+	+	+										+			814
815	2155056	2155121	66	+																										815
816	2155640	2155725	86	+			+																							816
817	2155937	2155997	61																											817
818	2156046	2156105	60																											818
819	2156749	2156810	62																											819
820	2157205	2157281	77	+				+												+										820
821	2157829	2157912	84		+																									821
822	2158033	2158121	89	+		+			+																					822
823	2158475	2158548	74	+		+	+	+																						823
824	2159381	2159445	65	+	+																									824
825	2160060	2160128	69	+																		+	+							825
826	2161632	2161772	141	+	+			+																						826
827	2164805	2164868	64	+			+																							827
828	2164952	2165026	75	+						+										+										828
829	2166558	2166705	148	+	+		+	+													+									829
830	2167618	2167679	62														+				+	+	+							830
831	2169288	2169393	106	+	+									+	+	+	+													831
832	2170689	2170891	203	+				+									+													832
833	2179557	2179616	60				+									+	+	+		+										833
834	2180661	2180724	64	+																										834
835	2180922	2180986	65	+		+	+																							835
836	2183258	2183338	81			+			+								+													836
837	2186467	2186527	61	+		+	+									+	+													837
838	2193630	2193738	109	+			+															+	+							838
839	2193810	2193879	70	+	+		+															+	+							839
840	2196141	2196209	69				+																							840
841	2197928	2197988	61			+	+										+													841
842	2198584	2198664	81		+												+													842
843	2199448	2199508	61																											843
844	2199568	2199638	71	+	+		+																							844
845	2201002	2201082	81														+													845
846	2201172	2201236	65				+										+													846
847	2201843	2201918	76														+													847
848	2202693	2202778	86																											848
849	2203887	2203951	65											+	+	+	+													849
850	2206290	2206362	73	+	+		+																							850
851	2206918	2206981	64	+				+																						851
852	2207171	2207253	83	+																										852
853	2207673	2207837	165	+	+	+	+																							853
854	2208176	2208250	75				+		+																					854
855	2210062	2210125	64				+													+										855
856	2210509	2210569	61	+																										856
857	2211240	2211305	66	+	+											+	+													857
858	2212418	2212485	68	+													+													858
859	2213116	2213183	68	+				+																						859
860	2219891	2219955	65	+																										860
861	2220711	2220771	61	+	+		+											+		+										861
862	2221132	2221197	66	+				+																						862
863	2221779	2221892	114	+		+	+										+	+		+		+	+							863
864	2223377	2223441	65	+	+		+																							864
865	2225215	2225323	109	+	+		+																							865
866	2226130	2226212	83			+	+															+	+							866
867	2228039	2228103	65	+													+													867
868	2228349	2228425	77	+	+		+										+					+	+							868
869	2229895	2229967	73	+												+	+										+			869
870	2231895	2231984	90	+				+									+										+			870
871	2233542	2233618	77		+	+								+	+	+	+										+			871
872	2235123	2235235	113	+		+																						+		872
873	2241879	2241948	70																											873
874	2249331	2249405	75	+			+															+	+							874
875	2250655	2250718	64																											875
876	2254639	2254738	100	+	+										+	+	+													876
877	2254771	2254888	118	+	+				+					+	+	+	+													877
878	2256138	2256202	65	+										+	+	+	+										+			878
879	2256706	2256771	66	+			+										+										+			879
880	2257121	2257215	95	+		+	+										+													880
881	2257331	2257434	104				+	+									+											+		881
882	2257687	2257747	61	+			+							+	+	+	+										+			882
883	2260212	2260286	75	+																										883
884	2261232	2261310	79	+																										884
885	2262594	2262656	63		+																									885
886	2265493	2265569	77		+																	+	+							886
887	2266431	2266500	70	+													+													887
888	2268846	2268927	82	+												+	+													888
889	2274947	2275033	87																											889
890	2275274	2275375	102	+													+													890
891	2276295	2276375	81				+																							891
892	2277001	2277074	74	+	+																									892
893	2279129	2279203	75				+	+																						893
894	2281458	2281539	82																	+		+	+							894
895	2290544	2290629	86				+	+									+					+	+							895
896	2290869	2291014	146	+	+																+								+	896
897	2292609	2292716	108	+	+		+																							897
898	2293041	2293118	78	+	+		+															+	+							898
899	2293185	2293254	70	+	+																									899
900	2293937	2294037	101	+																										900
901	2294148	2294259	112	+	+		+																							901
902	2294588	2294699	112	+	+																									902
903	2295513	2295588	76				+													+										903
904	2296872	2297021	150	+	+		+																							904
905	2297100	2297171	72					+																						905
906	2297211	2297275	65		+		+																							906
907	2298151	2298216	66	+					+																					907
908	2299100	2299187	88		+																									908
909	2299219	2299304	86				+																							909
910	2299372	2299449	78	+																										910
911	2299508	2299590	83	+																										911
912	2299865	2300043	179	+			+																							912
913	2300114	2300263	150																											913
914	2310086	2310178	93	+			+																							914
915	2311045	2311126	82	+			+																							915
916	2319142	2319210	69					+														+	+							916
917	2320468	2320532	65				+	+								+	+													917
918	2321652	2321735	84	+			+	+													+									918
919	2322386	2322494	109	+			+										+													919
920	2322741	2322815	75	+					+						+	+	+											+		920
921	2323050	2323115	66	+	+		+	+									+				+									921
922	2323613	2323728	116	+		+																								922
923	2324246	2324325	80	+																	+	+	+							923
924	2324571	2324653	83	+																	+									924
925	2325195	2325271	77	+			+		+																					925
926	2327480	2327562	83	+			+																							926
927	2328819	2328882	64	+																										927
928	2329436	2329498	63	+			+																							928
929	2329859	2329944	86	+			+																							929
930	2332673	2332737	65	+			+																							930
931	2332875	2332939	65				+	+																						931
932	2333157	2333295	139					+																				+		932
933	2334803	2334944	142	+		+		+														+	+							933
934	2337504	2337579	76	+				+																						934
935	2358870	2358950	81	+																										935
936	2360723	2360796	74	+																										936
937	2361525	2361686	162	+			+		+																					937
938	2366195	2366335	141	+	+	+								+	+	+	+							+						938
939	2366473	2366566	94	+					+						+	+	+				+			+				+		939
940	2368849	2368918	70	+				+																						940
941	2370262	2370339	78	+	+		+		+																					941
942	2371291	2371366	76	+	+		+																							942
943	2374862	2374921	60	+																										943
944	2376626	2376716	91	+		+	+																							944
945	2378052	2378125	74	+	+																									945
946	2378361	2378421	61	+			+																							946
947	2378530	2378589	60																											947
948	2382307	2382388	82		+									+	+	+	+													948
949	2382452	2382527	76	+		+	+							+	+	+	+										+			949
950	2384098	2384168	71	+	+	+	+							+	+	+	+	+		+							+			950
951	2384710	2384788	79	+										+	+	+	+													951
952	2384883	2384958	76	+	+									+	+	+	+													952
953	2386453	2386520	68		+									+	+	+	+										+			953
954	2410439	2410507	69	+	+			+																						954
955	2415069	2415132	64	+	+																									955
956	2417721	2417790	70	+																										956
957	2418256	2418317	62	+	+			+																						957
958	2429160	2429219	60	+																										958
959	2440014	2440098	85	+	+		+																							959
960	2442289	2442357	69				+																							960
961	2447020	2447132	113	+			+	+																						961
962	2451691	2451770	80																											962
963	2452958	2453019	62																											963
964	2457294	2457369	76	+													+													964
965	2459954	2460016	63																											965
966	2474845	2474907	63	+				+						+	+	+	+													966
967	2479511	2479576	66		+			+									+													967
968	2481193	2481262	70	+								+		+	+	+	+										+	+		968
969	2481717	2481777	61	+			+					+		+	+	+	+										+			969
970	2482683	2482764	82				+					+		+	+	+	+			+							+			970
971	2489036	2489099	64	+										+	+	+	+				+									971
972	2491272	2491375	104					+						+	+	+	+					+	+							972
973	2492608	2492683	76	+										+	+	+	+													973
974	2495807	2495894	88	+				+									+													974
975	2499633	2499707	75	+			+		+								+					+	+							975
976	2501429	2501503	75	+																										976
977	2502468	2502543	76	+			+															+	+							977
978	2503003	2503105	103		+		+																							978
979	2503355	2503532	178	+	+		+																							979
980	2505726	2505786	61	+	+		+	+																						980
981	2506004	2506070	67	+																										981
982	2507093	2507153	61						+																					982
983	2509244	2509313	70	+													+													983
984	2519408	2519483	76	+	+										+	+	+													984
985	2523380	2523450	71					+									+													985
986	2523968	2524047	80	+				+									+													986
987	2528632	2528701	70	+																+										987
988	2544218	2544299	82	+	+																									988
989	2545064	2545130	67	+																										989
990	2548522	2548590	69	+																										990
991	2548706	2548769	64	+				+																						991
992	2551956	2552069	114																											992
993	2552544	2552622	79																											993
994	2553893	2553981	89	+	+		+																							994
995	2554424	2554509	86		+																									995
996	2556910	2557052	143		+		+	+																						996
997	2562914	2562988	75	+			+														+									997
998	2563041	2563103	63				+																							998
999	2563837	2563910	74	+	+																	+	+							999
1000	2568311	2568401	91	+				+																						1000
1001	2568471	2568567	97	+																										1001
1002	2569398	2569461	64				+																							1002
1003	2569970	2570033	64	+	+	+	+																							1003
1004	2570537	2570601	65	+			+																							1004
1005	2571196	2571294	99			+	+	+																						1005
1006	2571889	2571951	63		+		+															+	+							1006
1007	2572318	2572405	88		+				+																					1007
1008	2572993	2573213	221	+			+																							1008
1009	2573831	2574054	224	+	+	+												+		+										1009
1010	2574588	2574658	71	+				+																						1010
1011	2577567	2577635	69																			+								1011
1012	2579173	2579232	60	+			+															+	+							1012
1013	2582527	2582603	77	+			+																							1013
1014	2583040	2583111	72	+													+					+	+							1014
1015	2584057	2584127	71				+																							1015
1016	2587546	2587605	60	+																										1016
1017	2587919	2587978	60		+			+										+		+										1017
1018	2588309	2588389	81																											1018
1019	2591868	2591937	70	+		+											+													1019
1020	2594445	2594509	65	+																										1020
1021	2595313	2595380	68	+	+																									1021
1022	2604901	2604972	72	+			+	+																						1022
1023	2606391	2606458	68		+																									1023
1024	2606692	2606754	63				+																							1024
1025	2607767	2607851	85	+			+																							1025
1026	2608481	2608554	74	+			+													+		+	+							1026
1027	2608742	2608879	138	+			+	+														+	+							1027
1028	2610105	2610166	62	+					+																					1028
1029	2611104	2611201	98	+	+		+																							1029
1030	2612919	2613012	94																		+							+		1030
1031	2613643	2613736	94	+		+	+	+																						1031
1032	2616230	2616299	70	+			+	+									+													1032
1033	2617280	2617344	65	+			+	+												+										1033
1034	2619365	2619436	72	+																										1034
1035	2620553	2620621	69														+													1035
1036	2620817	2620876	60														+	+		+										1036
1037	2622807	2622885	79	+	+												+	+		+										1037
1038	2624568	2624640	73		+		+										+													1038
1039	2625838	2625902	65				+	+									+											+		1039
1040	2626329	2626398	70				+										+											+		1040
1041	2646214	2646282	69				+																							1041
1042	2646586	2646679	94	+																										1042
1043	2651651	2651711	61	+			+																						+	1043
1044	2655470	2655550	81	+	+																									1044
1045	2669320	2669381	62																											1045
1046	2670457	2670539	83	+	+		+														+									1046
1047	2671069	2671137	69				+											+		+										1047
1048	2671606	2671703	98	+			+	+	+									+		+										1048
1049	2672229	2672301	73	+																										1049
1050	2672413	2672479	67	+	+																									1050
1051	2672928	2673001	74	+	+		+																							1051
1052	2673210	2673302	93												+	+	+													1052
1053	2675364	2675429	66	+					+																					1053
1054	2677074	2677166	93	+				+																						1054
1055	2677237	2677311	75																											1055
1056	2677526	2677599	74	+	+																									1056
1057	2678718	2678777	60	+										+	+	+	+													1057
1058	2681104	2681200	97	+			+																							1058
1059	2682424	2682503	80	+	+		+		+																					1059
1060	2700679	2700831	153	+	+		+					+		+	+	+	+													1060
1061	2714722	2714794	73																											1061
1062	2714918	2714987	70	+	+		+																							1062
1063	2715462	2715571	110	+													+													1063
1064	2719525	2719597	73	+																										1064
1065	2733410	2733472	63	+		+												+		+										1065
1066	2759505	2759599	95		+		+					+	+	+	+	+	+										+		+	1066
1067	2762531	2762603	73		+																									1067
1068	2762999	2763107	109		+		+																							1068
1069	2771592	2771678	87	+													+													1069
1070	2778482	2778571	90				+		+								+	+		+	+									1070
1071	2781108	2781204	97											+	+	+	+	+		+										1071
1072	2783179	2783254	76	+										+	+	+	+					+	+				+			1072
1073	2790750	2790813	64	+				+																						1073
1074	2791158	2791255	98	+																		+	+							1074
1075	2792493	2792565	73		+		+															+	+							1075
1076	2793375	2793456	82				+																							1076
1077	2811750	2811810	61	+				+																						1077
1078	2825288	2825357	70	+														+		+										1078
1079	2827365	2827484	120	+														+												1079
1080	2831826	2831913	88																											1080
1081	2837141	2837200	60	+																										1081
1082	2841771	2841859	89	+																			+							1082
1083	2848259	2848321	63	+																										1083
1084	2848791	2848861	71	+	+																	+	+							1084
1085	2850250	2850334	85	+																		+	+							1085
1086	2853495	2853559	65		+	+	+																							1086
1087	2855157	2855224	68				+																							1087
1088	2857254	2857364	111	+	+		+															+	+							1088
1089	2857730	2857789	60	+																										1089
1090	2858120	2858202	83		+																									1090
1091	2860966	2861026	61	+	+												+													1091
1092	2864246	2864325	80				+																							1092
1093	2864468	2864533	66	+																		+								1093
1094	2864571	2864632	62	+																		+	+							1094
1095	2871561	2871622	62	+			+	+																						1095
1096	2877081	2877166	86	+			+								+	+	+	+		+										1096
1097	2889093	2889200	108	+			+																							1097
1098	2891625	2891723	99		+		+																							1098
1099	2893938	2894063	126				+										+	+		+		+								1099
1100	2896053	2896119	67	+					+																					1100
1101	2899420	2899527	108	+	+		+							+	+	+	+										+			1101
1102	2901009	2901075	67		+									+	+	+	+					+	+				+			1102
1103	2905984	2906053	70	+										+	+	+	+										+			1103
1104	2918766	2918833	68	+			+		+																					1104
1105	2919752	2919816	65	+	+	+																								1105
1106	2921266	2921334	69	+																										1106
1107	2923346	2923407	62	+		+	+																							1107
1108	2931848	2931920	73	+					+																					1108
1109	2933055	2933115	61						+								+					+	+							1109
1110	2934965	2935031	67	+		+	+							+	+	+	+	+		+										1110
1111	2935677	2935754	78	+													+	+		+										1111
1112	2936038	2936119	82					+																						1112
1113	2936497	2936615	119				+	+																						1113
1114	2937852	2937913	62															+		+	+	+	+							1114
1115	2945234	2945293	60	+	+																									1115
1116	2945658	2945737	80	+	+		+																							1116
1117	2953601	2953676	76	+				+																						1117
1118	2959226	2959287	62	+														+		+		+	+					+		1118
1119	2959784	2959847	64	+			+																							1119
1120	2976723	2976786	64	+	+			+																						1120
1121	2980774	2980846	73	+			+																							1121
1122	2983650	2983733	84	+			+										+													1122
1123	2985961	2986023	63	+			+							+	+	+	+			+										1123
1124	2996573	2996981	409	+	+		+										+												+	1124
1125	2997176	2997325	150	+			+										+													1125
1126	2997359	2997427	69	+			+										+													1126
1127	2997602	2997728	127	+	+			+																						1127
1128	3001674	3001756	83		+																									1128
1129	3009492	3009556	65	+			+																							1129
1130	3013634	3013718	85	+			+																							1130
1131	3021259	3021318	60		+																	+	+							1131
1132	3024378	3024471	94	+			+									+	+													1132
1133	3027728	3027790	63															+		+		+	+							1133
1134	3027827	3027904	78		+													+		+	+	+	+							1134
1135	3030497	3030657	161														+	+		+				+						1135
1136	3036756	3036833	78	+	+																									1136
1137	3065008	3065089	82	+	+			+																						1137
1138	3066009	3066068	60			+			+					+	+	+	+													1138
1139	3076690	3076753	64						+					+		+	+													1139
1140	3076914	3076976	63		+		+							+	+	+	+													1140
1141	3077956	3078021	66	+													+						+							1141
1142	3096746	3096836	91					+										+		+			+							1142
1143	3137024	3137096	73	+													+													1143
1144	3169131	3169211	81		+																									1144
1145	3186478	3186555	78	+													+													1145
1146	3186793	3186868	76		+																									1146
1147	3186931	3187047	117	+	+		+										+													1147
1148	3194004	3194063	60																											1148
1149	3207591	3207664	74	+	+		+																							1149
1150	3208826	3208892	67																											1150
1151	3220456	3220515	60	+		+																								1151
1152	3223700	3223782	83	+					+																					1152
1153	3227199	3227268	70	+	+		+							+	+	+	+													1153
1154	3229263	3229366	104	+	+		+																							1154
1155	3231461	3231525	65				+		+																					1155
1156	3268379	3268460	82	+			+	+	+			+		+	+	+	+				+						+		+	1156
1157	3279292	3279469	178	+	+																						+			1157
1158	3281174	3281233	60	+																										1158
1159	3285144	3285209	66			+								+	+		+													1159
1160	3299170	3299236	67	+	+		+															+	+							1160
1161	3371273	3371337	65	+				+																						1161
1162	3381954	3382025	72	+			+																							1162
1163	3403778	3403843	66		+																									1163
1164	3406270	3406374	105	+														+		+		+								1164
1165	3420918	3421001	84	+	+																									1165
1166	3537051	3537129	79														+					+	+							1166
1167	3544406	3544470	65	+			+																							1167
1168	3589514	3589573	60	+																		+	+							1168
1169	3619614	3619686	73	+			+																							1169
1170	3621728	3621793	66				+																							1170
1171	3621868	3621932	65	+		+		+																						1171
1172	3650302	3650387	86		+									+	+		+											+		1172
1173	3690602	3690688	87	+			+																							1173
1174	3746220	3746290	71				+					+		+	+	+	+					+	+							1174
1175	3762605	3762677	73	+			+																							1175
1176	3764719	3764784	66				+																							1176
1177	3764859	3764923	65	+		+		+																						1177
1178	3851394	3851470	77	+		+	+																							1178
1179	4072940	4073021	82	+	+		+																							1179
1180	4288858	4288929	72	+			+															+	+							1180
1181	4290048	4290114	67	+			+															+	+							1181
1182	4298299	4298404	106	+	+		+											+		+										1182
1183	4302149	4302213	65	+	+																	+	+							1183
1184	4303168	4303234	67	+	+		+																							1184
1185	4319760	4319855	96	+	+		+	+																						1185
1186	4323899	4323987	89	+		+																+	+							1186
1187	4336747	4336806	60	+	+									+	+	+	+	+												1187
1188	4342178	4342251	74		+		+																							1188
1189	4415406	4415475	70		+																	+	+							1189
1190	4433315	4433396	82		+	+	+	+																						1190
1191	4434286	4434360	75	+	+																									1191
1192	4452466	4452537	72	+	+		+																							1192
1193	4453095	4453155	61	+																										1193
1194	4456021	4456109	89	+	+		+	+										+		+										1194
1195	4461299	4461364	66	+	+																									1195
1196	4491332	4491395	64		+									+	+	+	+													1196
1197	4492035	4492144	110	+													+				+									1197
1198	4495433	4495503	71	+			+										+													1198
1199	4497328	4497404	77												+		+													1199
1200	4498396	4498647	252	+			+										+													1200
1201	4498842	4498953	112	+	+			+																						1201
1202	4499016	4499250	235	+	+		+										+													1202
1203	4501454	4501549	96	+	+	+	+																							1203
1204	4515520	4515579	60	+		+																				+				1204
1205	4523284	4523375	92				+	+										+		+										1205
1206	4528781	4528854	74	+			+											+		+		+	+							1206
1207	4529449	4529512	64	+				+																						1207
1208	4530311	4530396	86		+		+																							1208
1209	4531252	4531315	64																	+										1209
1210	4532942	4533049	108	+	+			+												+		+	+							1210
1211	4537142	4537213	72											+	+	+	+													1211
1212	4558332	4558397	66	+	+	+	+																							1212
1213	4558786	4558855	70		+		+																							1213
1214	4559151	4559228	78			+																								1214
1215	4569411	4569476	66	+													+			+		+	+							1215
1216	4574636	4574712	77	+					+								+											+		1216
1217	4574984	4575054	71	+													+													1217
1218	4575124	4575188	65				+										+													1218
1219	4577282	4577354	73		+		+					+		+	+	+	+										+			1219
1220	4577626	4577714	89						+			+	+	+	+	+	+		+		+						+			1220
1221	4579699	4579764	66						+					+	+	+	+										+			1221
1222	4582322	4582403	82	+																										1222
1223	4587085	4587148	64		+																									1223
1224	4588278	4588346	69	+	+		+																							1224
1225	4601184	4601281	98	+		+	+																							1225
1226	4601887	4601948	62					+										+		+	+	+	+							1226
1227	4628665	4628749	85					+	+													+	+							1227
			103002
			83.9462

## Sheet: Gene map of E.coli MG1655_3
Gene map of all products
thrL	b0001	190	255	forward	thr operon leader peptide
thrA	b0002	337	2799	forward	aspartate kinase / homoserine dehydrogenase
thrB	b0003	2801	3733	forward	homoserine kinase
thrC	b0004	3734	5020	forward	threonine synthase
yaaX	b0005	5234	5530	forward	predicted protein
yaaA	b0006	5683	6459	reverse	protein that reduces intracellular iron levels under peroxide stress
yaaJ	b0007	6529	7959	reverse	putative transport protein YaaJ
talB	b0008	8238	9191	forward	transaldolase B
mog	b0009	9306	9893	forward	molybdopterin adenylyltransferase
satP	b0010	9928	10494	reverse	acetate / succinate:H<sup>+</sup> symporter
yaaW	b0011	10643	11356	reverse	conserved protein
htgA	b0012	10830	11315	forward	predicted DNA-binding transcriptional regulator
yaaI	b0013	11382	11786	reverse	predicted protein
dnaK	b0014	12163	14079	forward	chaperone protein DnaK
tpke11		14080	14168	forward	Tpke11
dnaJ	b0015	14168	15298	forward	chaperone protein DnaJ
insL-1	b0016	15445	16557	forward	IS186/IS421 transposase
Phantom Gene		15869	16177	reverse
hokC	b4412	16751	16903	reverse	HokC, Gef toxin; interferes with membrane function when in excess
mokC	b0018	16751	16960	reverse	regulatory peptide whose translation enables hokC (gef) expression
sokC	b4413	16952	17006	forward	SokC
nhaA	b0019	17489	18655	forward	Na<sup>+</sup>:H<sup>+</sup> antiporter NhaA
nhaR	b0020	18715	19620	forward	NhaR transcriptional activator
insAB-1		19811	20508	reverse	InsAB' transposase
insB-1	b0021	19811	20314	reverse	IS1 protein InsB
insA-1	b0022	20233	20508	reverse	IS1 protein InsA
rpsT	b0023	20815	21078	reverse	30S ribosomal subunit protein S20
yaaY	b0024	21181	21399	forward	predicted protein
ribF	b0025	21407	22348	forward	bifunctional riboflavin kinase / FMN adenylyltransferase
ileS	b0026	22391	25207	forward	isoleucine-tRNA ligase
lspA	b0027	25207	25701	forward	prolipoprotein signal peptidase II
fkpB	b0028	25826	26275	forward	peptidyl-prolyl <i>cis-trans</i> isomerase
ispH	b0029	26277	27227	forward	1-hydroxy-2-methyl-2-(E)-butenyl 4-diphosphate reductase
rihC	b0030	27293	28207	forward	ribonucleoside hydrolase 3
dapB	b0031	28374	29195	forward	4-hydroxy-tetrahydrodipicolinate reductase
nc9		28509	28620	forward	Nc9
carA	b0032	29651	30799	forward	carbamoyl phosphate synthetase, &alpha; chain
carB	b0033	30817	34038	forward	carbamoyl phosphate synthetase, &beta; chain
caiF	b0034	34300	34695	forward	CaiF transcriptional activator
caiE	b0035	34781	35371	reverse	predicted acyl transferase
caiD	b0036	35377	36162	reverse	crotonobetainyl-CoA hydratase
caiC	b0037	36271	37824	reverse	carnitine-CoA ligase
caiB	b0038	37898	39115	reverse	&gamma;-butyrobetainyl-CoA:carnitine CoA transferase
caiA	b0039	39244	40386	reverse	crotonobetainyl-CoA reductase
caiT	b0040	40417	41931	reverse	L-carnitine : &gamma;-butyrobetaine antiporter
fixA	b0041	42403	43173	forward	predicted elecron transfer flavoprotein subunit, ETFP adenine nucleotide-binding domain
fixB	b0042	43188	44129	forward	predicted electron transfer flavoprotein, NAD/FAD-binding domain and ETFP adenine nucleotide-binding domain-like
fixC	b0043	44180	45466	forward	flavoprotein (electron transport), possibly involved in anaerobic carnitine metabolism
fixX	b0044	45463	45750	forward	putative ferredoxin possibly involved in anaerobic carnitine metabolism
yaaU	b0045	45807	47138	forward	putative transport protein YaaU, major facilitator superfamily (MFS)
kefF	b0046	47246	47776	forward	regulator of KefC-mediated potassium transport and quinone oxidoreductase
kefC	b0047	47769	49631	forward	K<sup>+</sup> : H<sup>+</sup> antiporter KefC
folA	b0048	49823	50302	forward	dihydrofolate reductase
apaH	b0049	50380	51222	reverse	diadenosine tetraphosphatase
apaG	b0050	51229	51606	reverse	hypothetical protein
rsmA	b0051	51609	52430	reverse	16S rRNA m<sup>6</sup><sub>2</sub>A1518,m<sup>6</sup><sub>2</sub>A1519 dimethyltransferase
pdxA	b0052	52427	53416	reverse	4-hydroxy-L-threonine phosphate dehydrogenase, NAD-dependent
surA	b0053	53416	54702	reverse	peptidyl-prolyl <i>cis-trans</i> isomerase (PPIase)
lptD	b0054	54755	57109	reverse	outer membrane lipopolysaccharide transport and assembly complex - LptD subunit
djlA	b0055	57364	58179	forward	chaperone with DnaK
yabP	b0056	58474	59124	forward	predicted protein
yabQ	b0057	59121	59279	forward	predicted protein
rluA	b0058	59687	60346	reverse	23S rRNA and tRNA pseudouridine synthase
rapA	b0059	60358	63264	reverse	RNA polymerase-binding ATPase and RNAP recycling factor
polB	b0060	63429	65780	reverse	DNA polymerase II
araD	b0061	65855	66550	reverse	L-ribulose 5-phosphate 4-epimerase
araA	b0062	66835	68337	reverse	L-arabinose isomerase
araB	b0063	68348	70048	reverse	L-ribulokinase
araC	b0064	70387	71265	forward	AraC DNA-binding transcriptional dual regulator
yabI	b0065	71351	72115	forward	conserved inner membrane protein
thiQ	b0066	72229	72927	reverse	thiamin ABC transporter - ATP binding subunit
thiP	b0067	72911	74521	reverse	thiamin ABC transporter - membrane subunit
tbpA	b0068	74497	75480	reverse	thiamin ABC transporter - periplasmic binding protein
sroA		75516	75608	reverse	SroA
sgrR	b0069	75644	77299	reverse	SgrR DNA-binding transcriptional dual regulator
sgrS	b4577	77367	77593	forward	SgrS
sgrT	b4662	77388	77519	forward	SgrT, regulator of PtsG activity
setA	b0070	77621	78799	forward	sugar / lactose exporter SetA
leuD	b0071	78848	79453	reverse	LeuD
leuC	b0072	79464	80864	reverse	LeuC
leuB	b0073	80867	81958	reverse	3-isopropylmalate dehydrogenase
leuA	b0074	81958	83529	reverse	2-isopropylmalate synthase
leuL	b0075	83622	83708	reverse	leu operon leader peptide
leuO	b0076	84368	85312	forward	LeuO DNA-binding transcriptional dual regulator
ilvI	b0077	85630	87354	forward	acetolactate synthase / acetohydroxybutanoate synthase, catalytic subunit
ilvH	b0078	87357	87848	forward	acetolactate synthase / acetohydroxybutanoate synthase, regulatory subunit
fruL		87860	87946	forward
cra	b0080	88028	89032	forward	Cra DNA-binding transcriptional dual regulator
mraZ	b0081	89634	90092	forward	MraZ DNA-binding transcriptional repressor
rsmH	b0082	90094	91035	forward	16S rRNA m<sup>4</sup>C1402 methyltransferase
ftsL	b0083	91032	91397	forward	essential cell division protein FtsL
ftsI	b0084	91413	93179	forward	essential cell division protein FtsI; penicillin-binding protein 3
murE	b0085	93166	94653	forward	UDP-<i>N</i>-acetylmuramoylalanyl-D-glutamate 2,6-diaminopimelate ligase
murF	b0086	94650	96008	forward	D-alanyl-D-alanine-adding enzyme
mraY	b0087	96002	97084	forward	phospho-N-acetylmuramoyl-pentapeptide transferase
murD	b0088	97087	98403	forward	UDP-<i>N</i>-acetylmuramoyl-L-alanine:D-glutamate ligase
ftsW	b0089	98403	99647	forward	essential cell division protein FtsW; lipid II flippase
murG	b0090	99644	100711	forward	N-acetylglucosaminyl transferase
murC	b0091	100765	102240	forward	UDP-<i>N</i>-acetylmuramate-alanine ligase
ddlB	b0092	102233	103153	forward	D-alanine-D-alanine ligase B
ftsQ	b0093	103155	103985	forward	essential cell division protein FtsQ
ftsA	b0094	103982	105244	forward	essential cell division protein FtsA
ftsZ	b0095	105305	106456	forward	essential cell division protein FtsZ
lpxC	b0096	106557	107474	forward	UDP-3-O-acyl-N-acetylglucosamine deacetylase
secM	b0097	107705	108217	forward	secretion monitor that regulates SecA translation (General Secretory Pathway)
secA	b0098	108279	110984	forward	protein translocation ATPase
mutT	b0099	111044	111433	forward	8-oxo-dGTP diphosphatase
b0100	b0100	111564	111698	reverse
yacG	b0101	111649	111846	reverse	DNA gyrase inhibitor YacG
zapD	b0102	111856	112599	reverse	cell division factor ZapD
coaE	b0103	112599	113219	reverse	dephospho-CoA kinase
guaC	b0104	113444	114487	forward	GMP reductase
b0105	b0105	114407	114514	reverse
hofC	b0106	114522	115724	reverse	inner membrane protein HofC
hofB	b0107	115714	117099	reverse	T2SSE family protein
ppdD	b0108	117109	117549	reverse	prepilin peptidase dependent protein
nadC	b0109	117752	118645	reverse	quinolinate phosphoribosyltransferase (decarboxylating)
ampD	b0110	118733	119284	forward	<i>N</i>-acetyl-anhydromuramyl-L-alanine amidase
ampE	b0111	119281	120135	forward	inner membrane protein
aroP	b0112	120178	121551	reverse	aromatic amino acid:H<sup>+</sup> symporter AroP
pdhR	b0113	122092	122856	forward	PdhR DNA-binding transcriptional dual regulator
tp2		122697	122857	reverse	Tp2
aceE	b0114	123017	125680	forward	subunit of E1p component of pyruvate dehydrogenase complex
aceF	b0115	125695	127587	forward	pyruvate dehydrogenase, E2 subunit
lpd	b0116	127912	129336	forward	lipoamide dehydrogenase
yacH	b0117	129407	131260	reverse	putative membrane protein
acnB	b0118	131615	134212	forward	bifunctional aconitate hydratase 2 and 2-methylisocitrate dehydratase
yacL	b0119	134388	134750	forward	conserved protein
speD	b0120	134788	135582	reverse	adenosylmethionine decarboxylase, proenzyme
speE	b0121	135598	136464	reverse	spermidine synthase
yacC	b0122	136570	136917	reverse	predicted protein
cueO	b0123	137083	138633	forward	cuprous oxidase / multicopper oxidase with role in copper homeostasis
gcd	b0124	138835	141225	reverse	quinoprotein glucose dehydrogenase
hpt	b0125	141431	141967	forward	hypoxanthine-guanine phosphoribosyltransferase
can	b0126	142008	142670	reverse	carbonic anhydrase 2
yadG	b0127	142779	143705	forward	putative transport protein, ABC superfamily - ATP-binding component
yadH	b0128	143702	144472	forward	putative transport protein, ABC superfamily - membrane component
yadI	b0129	144577	145017	forward	predicted PTS enzyme IIA
yadE	b0130	145081	146310	forward	predicted polysaccharide deacetylase lipoprotein
panD	b0131	146314	146694	reverse	PanD proenzyme, &pi; protein
yadD	b0132	146968	147870	forward	predicted transposase
panC	b0133	147944	148795	reverse	pantothenate synthetase
panB	b0134	148807	149601	reverse	3-methyl-2-oxobutanoate hydroxymethyltransferase
yadC	b0135	149715	150953	reverse	predicted fimbrial-like adhesin protein
yadK	b0136	151003	151599	reverse	predicted fimbrial-like adhesin protein
yadL	b0137	151626	152231	reverse	hypothetical protein
yadM	b0138	152243	152812	reverse	predicted fimbrial-like adhesin protein
htrE	b0139	152829	155426	reverse	putative outer membrane usher protein
yadV	b0140	155461	156201	reverse	probable pilin chaperone similar to PapD
yadN	b0141	156299	156883	reverse	predicted fimbrial-like adhesin protein
folK	b0142	157253	157732	reverse	6-hydroxymethyl-7,8-dihydropterin pyrophosphokinase
pcnB	b0143	157729	159126	reverse	poly(A) polymerase I
gluQ	b0144	159186	160112	reverse	glutamyl-Q tRNA<sup>Asp</sup> synthetase
dksA	b0145	160149	160604	reverse	RNA polymerase-binding transcription factor DksA
sfsA	b0146	160782	161486	reverse	predicted DNA-binding transcriptional regulator of maltose metabolism
thpR	b0147	161501	162031	reverse	RNA 2',3'-cyclic phosphodiesterase
hrpB	b0148	162105	164534	forward	predicted ATP-dependent helicase
mrcB	b0149	164730	167264	forward	peptidoglycan glycosyltransferase / peptidoglycan D,D-transpeptidase - MrcB
fhuA	b0150	167484	169727	forward	ferrichrome / phage / antibiotic outer membrane porin FhuA
fhuC	b0151	169778	170575	forward	iron (III) hydroxamate ABC transporter - ATP binding subunit
fhuD	b0152	170575	171465	forward	iron (III) hydroxamate ABC transporter - periplasmic binding protein
fhuB	b0153	171462	173444	forward	iron (III) hydroxamate ABC transporter - membrane subunit
hemL	b0154	173602	174882	reverse	glutamate-1-semialdehyde aminotransferase
clcA	b0155	175107	176528	forward	chloride:H<sup>+</sup> antiporter ClcA
erpA	b0156	176610	176954	forward	essential respiratory protein A
yadS	b0157	177001	177624	reverse	conserved inner membrane protein
btuF	b0158	177662	178462	reverse	vitamin B<sub>12</sub> ABC transporter - periplasmic binding protein
mtn	b0159	178455	179153	reverse	5'-methylthioadenosine/S-adenosylhomocysteine nucleosidase
dgt	b0160	179237	180754	forward	dGTP triphosphohydrolase
degP	b0161	180884	182308	forward	serine protease Do
cdaR	b0162	182463	183620	forward	CdaR DNA-binding transcriptional activator
yaeH	b0163	183709	184095	reverse	conserved protein
yaeI	b0164	184257	185069	reverse	phosphodiesterase
b0165	b0165	184987	185118	reverse
dapD	b0166	185123	185947	reverse	tetrahydrodipicolinate succinylase
glnD	b0167	185978	188650	reverse	PII uridylyltransferase / uridylyl removing enzyme
map	b0168	188712	189506	reverse	methionine aminopeptidase
tff	b4414	189712	189847	forward	Tff
rpsB	b0169	189874	190599	forward	30S ribosomal subunit protein S2
tsf	b0170	190857	191708	forward	protein chain elongation factor EF-Ts
pyrH	b0171	191855	192580	forward	UMP kinase
frr	b0172	192872	193429	forward	ribosome recycling factor
dxr	b0173	193521	194717	forward	1-deoxy-D-xylulose 5-phosphate reductoisomerase
ispU	b0174	194903	195664	forward	undecaprenyl diphosphate synthase
cdsA	b0175	195677	196534	forward	CDP-diglyceride synthetase
rseP	b0176	196546	197898	forward	intramembrane zinc metalloprotease, signal peptide peptidase
bamA	b0177	197928	200360	forward	Outer Membrane Protein Assembly Complex - BamA subunit
skp	b0178	200482	200967	forward	periplasmic chaperone
lpxD	b0179	200971	201996	forward	UDP-3-O-(R-3-hydroxymyristoyl)-glucosamine <i>N</i>-acyltransferase
fabZ	b0180	202101	202556	forward	3-hydroxy-acyl-[acyl-carrier-protein] dehydratase
lpxA	b0181	202560	203348	forward	UDP-N-acetylglucosamine acyltransferase
lpxB	b0182	203348	204496	forward	lipid A disaccharide synthase
rnhB	b0183	204493	205089	forward	RNAse HII, degrades RNA of DNA-RNA hybrids
dnaE	b0184	205126	208608	forward	DNA polymerase III, &alpha; subunit
accA	b0185	208621	209580	forward	acetyl-CoA carboxyltransferase, &alpha; subunit
ldcC	b0186	209679	211820	forward	lysine decarboxylase 2
yaeR	b0187	211877	212266	forward	predicted lyase
tilS	b0188	212331	213629	forward	tRNA<sup>Ile</sup>-lysidine synthetase
rof	b0189	213678	213932	reverse	modulator of Rho-dependent transcription termination
yaeP	b4406	213925	214125	reverse	conserved protein
yaeQ	b0190	214291	214836	forward	conserved protein
arfB	b0191	214833	215255	forward	peptidyl-tRNA hydrolase, ribosome rescue factor
nlpE	b0192	215269	215979	forward	outer membrane lipoprotein NlpE, involved in surface sensing
yaeF	b0193	216179	217003	reverse	predicted lipoprotein
proS	b0194	217057	218775	reverse	proline-tRNA ligase
trmO	b0195	218887	219594	reverse	tRNA m<sup>6</sup>t<sup>6</sup>A37 methyltransferase
rcsF	b0196	219591	219995	reverse	RcsF outer membrane lipoprotein - activates the Rcs pathway during envelope stress
metQ	b0197	220113	220928	reverse	L-methionine / D-methionine ABC transporter - periplasmic binding protein
metI	b0198	220968	221621	reverse	L-methionine / D-methionine ABC transporter - membrane subunit
metN	b0199	221614	222645	reverse	L-methionine / D-methionine ABC transporter - ATP binding subunit
gmhB	b0200	222833	223408	forward	D,D-heptose 1,7-bisphosphate phosphatase
rrsH	b0201	223771	225312	forward	rrsH 16S ribosomal RNA
ileV	b0202	225381	225457	forward	tRNA<SUP>ileV</SUP>
alaV	b0203	225500	225575	forward	tRNA<SUP>alaV</SUP>
rrlH	b0204	225759	228662	forward	rrlH 23S ribosomal RNA
rrfH	b0205	228756	228875	forward	rrfH 5S ribosomal RNA
aspU	b0206	228928	229004	forward	tRNA<SUP>aspU</SUP>
dkgB	b0207	229167	229970	forward	methylglyoxal reductase/4-nitrobenzaldehyde reductase/2,5-diketo-D-gluconate reductase
yafC	b0208	229967	230881	reverse	predicted DNA-binding transcriptional regulator LYSR-type
yafD	b0209	231122	231922	forward	conserved protein
yafE	b0210	231926	232549	forward	predicted S-adenosylmethionine-dependent methyltransferase
mltD	b0211	232597	233955	reverse	membrane-bound lytic murein transglycosylase D
gloB	b0212	234027	234782	reverse	glyoxalase II
yafS	b0213	234816	235538	forward	predicted S-adenosyl-L-methionine-dependent methyltransferase
rnhA	b0214	235535	236002	reverse	RNase HI, degrades RNA of DNA-RNA hybrids, participates in DNA replication
dnaQ	b0215	236067	236798	forward	DNA polymerase III, &epsilon; subunit
aspV	b0216	236931	237007	forward	tRNA<SUP>aspV</SUP>
yafT	b0217	237335	238120	forward	predicted aminopeptidase
ykfM	b4586	238257	238736	reverse	hypothetical protein
C0067		238462	238586	forward	C0067
yafU	b0218	238746	239084	reverse	predicted inner membrane protein
yafF		239190	239378	forward	conserved protein
yafV	b0219	239419	240189	reverse	predicted C-N hydrolase family amidase, NAD(P)-binding
ivy	b0220	240343	240816	forward	periplasmic chaperone, inhibitor of vertebrate C-type lysozyme
fadE	b0221	240859	243303	reverse	acyl-CoA dehydrogenase/acyl-CoA dehydrogenase/acyl-CoA dehydrogenase/acyl-CoA dehydrogenase/acyl-CoA dehydrogenase/acyl-CoA dehydrogenase/acyl-CoA dehydrogenase/acyl-CoA dehydrogenase
lpcA	b0222	243543	244121	forward	D-sedoheptulose 7-phosphate isomerase
yafJ	b0223	244327	245094	forward	predicted amidotransferase
yafK	b0224	245065	245805	reverse	conserved protein
yafQ	b0225	245961	246239	reverse	toxin of the YafQ-DinJ toxin-antitoxin system
dinJ	b0226	246242	246502	reverse	DinJ antitoxin of YafQ-DinJ toxin-antitoxin system and DNA-binding transcriptional repressor
yafL	b0227	246712	247461	forward	predicted lipoprotein and C40 family peptidase
rayT	b0228	247637	248134	forward	REP-associated tyrosine transposase
lfhA		248358	250070	reverse	flagellar system protein, promoterless fragment
lafU		250072	250827	forward	flagellar system protein, promoterless fragment
dinB	b0231	250898	251953	forward	DNA polymerase IV (Y-family DNA polymerase; translesion DNA synthesis)
yafN	b0232	252005	252298	forward	antitoxin of the YafO-YafN toxin-antitoxin system
yafO	b0233	252301	252699	forward	ribosome-dependent mRNA interferase, toxin of the YafO-YafN toxin-antitoxin system
yafP	b0234	252709	253161	forward	predicted acyltransferase with acyl-CoA N-acyltransferase domain
ykfJ		253467	253733	forward	conserved protein
prfH		253702	254202	forward	predicted peptide chain release factor
pepD	b0237	254259	255716	reverse	peptidase D
gpt	b0238	255977	256435	forward	xanthine-guanine phsophoribosyltransferase
frsA	b0239	256527	257771	forward	fermentation/respiration switch protein
crl	b0240	257829	259006	forward	RNA polymerase holoenzyme assembly factor Crl
insB9	b4710	257923	258426	reverse	IS1 transposase B
insA9	b4709	258345	258620	reverse	IS1 repressor TnpA
phoE	b0241	259045	260100	reverse	outer membrane porin E
proB	b0242	260388	261491	forward	glutamate 5-kinase
proA	b0243	261503	262756	forward	glutamate-5-semialdehyde dehydrogenase
thrW	b0244	262871	262946	forward	tRNA<sup>thrW</sup>
ykfI	b0245	263328	263669	reverse	CP4-6 prophage; toxin of the YkfI-YafW toxin-antitoxin system
yafW	b0246	263690	264007	reverse	antitoxin of the YkfI-YafW toxin-antitoxin pair
ykfH	b4504	264026	264247	reverse	predicted protein
ykfG	b0247	264256	264732	reverse	CP4-6 prophage; predicted DNA repair protein
yafX	b0248	264748	265206	reverse	CP4-6 prophage; predicted protein
ykfF	b0249	265304	265543	reverse	CP4-6 prophage; predicted protein
ykfB	b0250	265620	266087	reverse	CP4-6 prophage; predicted protein
yafY	b0251	266110	266553	reverse	CP4-6 prophage; inner membrane lipoprotein
ykfL		266553	266774	reverse
ykfK		266776	266967	reverse
yafZ	b0252	267184	268005	reverse	CP4-6 prophage; conserved protein
ykfA	b0253	268097	268960	reverse	CP4-6 prophage; predicted GTP-binding protein
perR	b0254	269289	270182	reverse	PerR transcriptional regulator
insN-1	b0255	270242	270646	forward	CP4-6 prophage; partial regulator of insertion element IS911A
insI-1	b0256	270603	271754	forward	transposase of IS30
insO-1	b0257	271830	272255	forward	CP4-6 prophage; partial transposase of insertion element IS911A, interrupted by insertion of IS30 element
eyeA	b4690	272580	272654	forward	EyeA
ykfC	b0258	272847	273992	forward	CP4-6 prophage; conserved protein
insH-1	b0259	274101	275117	reverse	CP4-6 prophage; IS5 transposase and trans-activator
mmuP	b0260	275325	276728	forward	<i>S</i>-methyl-L-methionine transporter
mmuM	b0261	276715	277647	forward	homocysteine <i>S</i>-methyltransferase
afuC	b0262	277756	278802	reverse	CP4-6 prophage; predicted ferric transporter subunit/ATP-binding component of ABC superfamily
afuB	b0263	278814	279176	reverse	AfuB pseudogene; CP4-6 prophage; non-functioning membrane subunit of ferric ion ABC transporter
insAB-2		279178	279875	reverse	InsAB' transposase
insB-2	b0264	279178	279681	reverse	IS1 protein InsB
insA-2	b0265	279600	279875	reverse	IS1 protein InsA
ykgN	b4505	280024	280362	reverse	predicted IS protein
yagB	b0266	280385	280735	reverse	CP4-6 prophage; conserved protein
yagA	b0267	280829	281983	reverse	CP4-6 prophage; predicted DNA-binding transcriptional regulator
yagE	b0268	282278	283186	forward	CP4-6 prophage; probable 2-keto-3-deoxygluconate aldolase
yagF	b0269	283201	285168	forward	CP4-6 prophage; D-xylonate dehydratase
yagG	b0270	285395	286777	forward	putative transport protein, glycoside-pentoside-hexuronide (GPH):cation symporter family
yagH	b0271	286789	288399	forward	CP4-6 prophage; predicted xylosidase/arabinosidase
yagI	b0272	288404	289162	reverse	CP4-6 prophage; predicted DNA-binding transcriptional regulator
argF	b0273	289301	290305	reverse	ornithine carbamoyltransferase chain F
insAB-3		290649	291346	reverse	InsAB' transposase
insB-3	b0274	290649	291152	reverse
insA-3	b0275	291071	291346	reverse	IS1 protein InsA
yagJ	b0276	291500	292231	forward	CP4-6 prophage; predicted protein
yagK	b0277	292322	292948	reverse	CP4-6 prophage; conserved protein
yagL	b0278	293220	293918	reverse	CP4-6 prophage; DNA-binding protein
yagM	b0279	293945	294799	reverse	CP4-6 prophage; predicted protein
yagN	b0280	295139	295579	reverse	CP4-6 prophage; predicted protein
intF	b0281	295696	297096	reverse	CP4-6 prophage; predicted phage integrase
nc1		297137	297304	reverse	Nc1
yagP	b0282	297381	297791	reverse	predicted transcriptional regulator LYSR-type
paoD	b0283	297770	298726	reverse	molybdenum cofactor insertion chaperone for PaoABC
paoC	b0284	298736	300934	reverse	aldehyde dehydrogenase: molybdenum cofactor-binding subunit
paoB	b0285	300931	301887	reverse	aldehyde dehydrogenase, FAD-binding subunit
paoA	b0286	301884	302573	reverse	aldehyde dehydrogenase, Fe-S subunit
yagU	b0287	302991	303605	forward	inner membrane protein that contributes to acid resistance
ykgJ	b0288	303853	304182	reverse	predicted ferredoxin
ecpE	b0289	304495	305205	reverse	<i>E. coli</i> common pilus chaperone - cryptic
ecpD	b0290	305174	306817	reverse	polymerized tip adhesin of <i>E. coli</i> common pilus - cryptic
ecpC	b0291	306807	309332	reverse	outer membrane protein associated with <i>E. coli</i> common pilus formation - cryptic
ecpB	b0292	309358	310026	reverse	<i>E. coli</i> common pilus chaperone - cryptic
ecpA	b0293	310084	310671	reverse	<i>E. coli</i> common pilus - major subunit; cryptic
ecpR	b0294	310746	311336	reverse	MatA DNA-binding transcriptional dual regulator
ykgL	b0295	312112	312339	forward	predicted protein
ykgO	b4506	312374	312514	reverse	predicted ribosomal protein
ykgM	b0296	312514	312777	reverse	predicted ribosomal protein
ykgR	b4671	313141	313242	reverse	small membrane protein
eaeH	b0297	314357	315244	forward	attaching and effacing protein homolog, pathogenesis factor
insEF-1		315282	316453	forward	IS3 element transposase
insE-1	b0298	315282	315590	forward	IS3 element protein InsE
insF-1	b0299	315587	316453	forward	IS3 element protein InsF
ykgA	b0300	316450	317136	reverse	predicted DNA-binding transcriptional regulator
ykgQ		317439	317567	forward
rclC	b0301	317726	318319	reverse	conserved inner membrane protein, hypochlorite stress response
rclB	b0303	318331	318567	reverse	predicted protein, hypochlorite stress response
rclA	b0304	318676	320001	reverse	predicted oxidoreductase with FAD/NAD(P)-binding domain and dimerization domain; hypochlorite stress response
rclR	b0305	320227	321081	forward	RclR DNA-binding transcriptional activator
ykgE	b0306	321608	322327	forward	predicted oxidoreductase
ykgF	b0307	322338	323765	forward	predicted amino acid dehydrogenase with NAD(P)-binding domain and ferridoxin-like domain
ykgG	b0308	323758	324453	forward	predicted protein
b0309	b0309	324408	324620	reverse
ykgH	b0310	324696	325364	reverse	predicted inner membrane protein
betA	b0311	325577	327247	reverse	choline dehydrogenase
betB	b0312	327261	328733	reverse	betaine aldehyde dehydrogenase
betI	b0313	328747	329334	reverse	BetI DNA-binding transcriptional repressor
betT	b0314	329463	331496	forward	choline:H<sup>+</sup> symporter
pdeL	b0315	332371	333459	forward	phosphodiesterase, c-di-GMP-specific
yahB	b0316	333501	334433	reverse	predicted DNA-binding transcriptional regulator, LysR-type
yahC	b0317	334525	335022	reverse	predicted inner membrane protein
yahD	b0318	335280	335885	forward	predicted transcriptional regulator with ankyrin domain
yahE	b0319	335925	336788	forward	predicted protein
yahF	b0320	336778	338325	forward	predicted acyl-CoA synthetase with NAD(P)-binding domain and succinyl-CoA synthetase domain
yahG	b0321	338325	339743	forward	conserved protein
yahH	b0322	339793	340089	forward	predicted protein
yahI	b0323	340165	341115	forward	predicted carbamate kinase-like protein
yahJ	b0324	341125	342507	forward	predicted deaminase with metallo-dependent hydrolase domain
yahK	b0325	342884	343933	forward	aldehyde reductase, NADPH-dependent
yahL	b0326	344176	344991	forward	predicted protein
yahM	b0327	345404	345649	forward	predicted protein
yahN	b0328	345666	346337	reverse	putative transporter, resistance to homoserine/threonine (RhtB) family
yahO	b0329	346484	346759	forward	predicted protein
prpR	b0330	346857	348443	reverse	PrpR DNA-binding transcriptional dual regulator
prpB	b0331	348682	349572	forward	2-methylisocitrate lyase
prpC	b0333	350012	351181	forward	2-methylcitrate synthase
prpD	b0334	351215	352666	forward	2-methylcitrate dehydratase
prpE	b0335	352706	354592	forward	propionyl-CoA synthetase
codB	b0336	354922	356181	forward	cytosine transporter
codA	b0337	356171	357454	forward	cytosine deaminase
cynR	b0338	357791	358690	reverse	CynR DNA-binding transcriptional dual regulator
cynT	b0339	358799	359458	forward	carbonic anhydrase 1
cynS	b0340	359489	359959	forward	cyanase
cynX	b0341	359992	361146	forward	cyanate transporter
lacA	b0342	361249	361860	reverse	galactoside O-acetyltransferase
lacY	b0343	361926	363179	reverse	lactose / melibiose:H<sup>+</sup> symporter LacY
lacZ	b0344	363231	366305	reverse	&beta;-galactosidase
lacI	b0345	366428	367510	reverse	LacI DNA-binding transcriptional repressor
mhpR	b0346	367587	368420	reverse	MhpR transcriptional activator
mhpA	b0347	368611	370275	forward	3-(3-hydroxyphenyl)propionate 2-hydroxylase
mhpB	b0348	370277	371221	forward	2,3-dihydroxyphenylpropionate 1,2-dioxygenase
mhpC	b0349	371239	372105	forward	2-hydroxy-6-ketonona-2,4-dienedioate hydrolase
mhpD	b0350	372115	372924	forward	2-hydroxypentadienoate hydratase
mhpF	b0351	372921	373871	forward	acetaldehyde dehydrogenase (acylating)
mhpE	b0352	373868	374881	forward	4-hydroxy-2-ketovalerate aldolase
mhpT	b0353	375459	376670	forward	3-hydroxyphenylpropionate / 3-hydroxycinnamate:H<sup>+</sup> symporter
yaiL	b0354	376772	377311	forward	nucleoprotein/polynucleotide-associated enzyme
frmB	b0355	377535	378368	reverse	<i>S</i>-formylglutathione hydrolase
frmA	b0356	378462	379571	reverse	formaldehyde dehydrogenase
frmR	b0357	379606	379881	reverse	regulator protein
yaiO	b0358	380069	380842	reverse	outer membrane protein
yaiX	b0359	380844	381059	reverse	predicted acyl transferase (pseudogene)
insCD-1		381306	382579	forward	IS2 element transposase InsAB'
insC-1	b0360	381306	381716	forward	IS2 element protein InsA
insD-1	b0361	381674	382579	forward	IS2 element protein
yaiF	b0362	382504	382890	reverse	predicted protein
yaiP	b0363	382739	383935	reverse	predicted glucosyltransferase
yaiS	b0364	384059	384616	reverse	conserved protein
tauA	b0365	385232	386194	forward	taurine ABC transporter - periplasmic binding protein
tauB	b0366	386207	386974	forward	taurine ABC transporter - ATP binding subunit
tauC	b0367	386971	387798	forward	taurine ABC transporter - membrane subunit
tauD	b0368	387795	388646	forward	taurine dioxygenase
hemB	b0369	388753	389727	reverse	porphobilinogen synthase
ykiB		389897	390115	reverse
yaiT	b0371	390251	391711	forward	predicted protein
insEF-2		391739	392910	reverse	IS3 element transposase
insF-2	b0372	391739	392605	reverse
insE-2	b0373	392602	392910	reverse	IS3 element protein InsE
yaiU	b0374	393015	394418	forward	predicted protein
yaiV	b0375	394506	395129	forward	predicted DNA-binding transcriptional regulator
ampH	b0376	395130	396287	reverse	DD-endopeptidase/DD-carboxypeptidase
sbmA	b0377	396639	397859	forward	peptide antibiotic / peptide nucleic acid transporter
yaiW	b0378	397872	398966	forward	surface exposed outer membrane lipoprotein
yaiY	b0379	399025	399333	reverse	inner membrane protein
yaiZ	b0380	399593	399805	forward	predicted inner membrane protein
ddlA	b0381	399829	400923	reverse	D-alanine-D-alanine ligase A
iraP	b0382	401386	401646	forward	anti-adaptor protein for &sigma;<sup>S</sup> stabilization
phoA	b0383	401747	403162	forward	alkaline phosphatase
psiF	b0384	403281	403601	forward	conserved protein
dgcC	b0385	403703	404818	forward	diguanylate cyclase
proC	b0386	404835	405644	reverse	pyrroline-5-carboxylate reductase
yaiI	b0387	405764	406222	forward	conserved protein
aroL	b0388	406405	406929	forward	shikimate kinase II
yaiA	b0389	406979	407170	forward	predicted protein
aroM	b0390	407428	408105	forward	conserved protein
yaiE	b0391	408177	408461	forward	conserved protein
ykiA	b0392	408609	408950	forward	predicted protein
rdgC	b0393	409108	410019	reverse	nucleoid-associated protein RdgC
mak	b0394	410144	411052	forward	manno(fructo)kinase
araJ	b0396	411297	412481	reverse	putative transport protein, major facilitator superfamily
sbcC	b0397	412607	415753	reverse	ATP dependent, structure specific DNA nuclease - SbcC subunit
sbcD	b0398	415750	416952	reverse	ATP dependent, structure specific DNA nuclease - SbcD subunit
phoB	b0399	417142	417831	forward	PhoB transcriptional dual regulator
phoR	b0400	417889	419184	forward	PhoR
brnQ	b0401	419591	420910	forward	branched chain amino acid transporter BrnQ
proY	b0402	420986	422359	forward	proline:H+ symporter - cryptic
malZ	b0403	422518	424332	forward	maltodextrin glucosidase
acpH	b0404	424337	424918	reverse	acyl carrier protein phosphodiesterase
queA	b0405	425011	426081	forward	S-adenosylmethionine:tRNA ribosyltransferase-isomerase
tgt	b0406	426137	427264	forward	tRNA-guanine transglycosylase
yajC	b0407	427287	427619	forward	YajC
secD	b0408	427647	429494	forward	SecD
secF	b0409	429505	430476	forward	SecF
yajD	b0410	430605	430952	forward	conserved protein
tsx	b0411	431129	432013	reverse	nucleoside channel; receptor of phage T6 and colicin K
yajI	b0412	432312	432851	reverse	predicted lipoprotein
nrdR	b0413	433002	433451	forward	NrdR transcriptional repressor
ribD	b0414	433455	434558	forward	fused diaminohydroxyphosphoribosylaminopyrimidine deaminase / 5-amino-6-(5-phosphoribosylamino)uracil reductase
ribE	b0415	434647	435117	forward	6,7-dimethyl-8-ribityllumazine synthase
nusB	b0416	435137	435556	forward	transcription antitermination protein NusB
thiL	b0417	435634	436611	forward	thiamine monophosphate kinase
pgpA	b0418	436589	437107	forward	phosphatidylglycerophosphatase A
yajO	b0419	437161	438135	reverse	novel 1-deoxyxylulose-5-phosphate synthase
dxs	b0420	438315	440177	reverse	1-deoxyxylulose-5-phosphate synthase
ispA	b0421	440202	441101	reverse	geranyl diphosphate synthase/farnesyl diphosphate synthase
xseB	b0422	441101	441343	reverse	exonuclease VII, small subunit
thiI	b0423	441549	442997	forward	ThiI
yajL	b0424	443051	443641	reverse	amino acid deglycase
panE	b0425	443604	444515	reverse	2-dehydropantoate 2-reductase
yajQ	b0426	444683	445174	forward	nucleotide binding protein
yajR	b0427	445302	446666	reverse	putative transport protein, major facilitator superfamily (MFS)
cyoE	b0428	446815	447705	reverse	heme O synthase
cyoD	b0429	447717	448046	reverse	cytochrome <i>bo</i> terminal oxidase subunit IV
cyoC	b0430	448046	448660	reverse	cytochrome <i>bo</i> terminal oxidase subunit III
cyoB	b0431	448650	450641	reverse	cytochrome <i>bo</i> terminal oxidase subunit I
cyoA	b0432	450663	451610	reverse	cytochrome <i>bo</i> terminal oxidase subunit II
ampG	b0433	452070	453545	reverse	muropeptide:H<sup>+</sup> symporter
yajG	b0434	453589	454167	reverse	predicted lipoprotein
bolA	b0435	454472	454789	forward	BolA DNA-binding transcriptional dual regulator
tig	b0436	455133	456431	forward	chaperone protein Tig; trigger factor
clpP	b0437	456677	457300	forward	ClpP
clpX	b0438	457426	458700	forward	ClpX
sraA		458728	458784	reverse	SraA
lon	b0439	458888	461242	forward	DNA-binding, ATP-dependent protease La
hupB	b0440	461451	461723	forward	transcriptional dual regulator HU-&beta;, NS1 (HU-1)
ppiD	b0441	461915	463786	forward	periplasmic folding chaperone
ybaV	b0442	463937	464308	forward	periplasmic protein associated with repression of competance
fadM	b0443	464402	464800	forward	thioesterase III
queC	b0444	464852	465547	reverse	7-cyano-7-deazaguanine synthase
ybaE	b0445	465612	467312	reverse	putative transport protein, periplasmic-binding component of ABC superfamily
cof	b0446	467412	468230	forward	pyridoxal phosphatase/HMP-PP hydrolase
decR	b0447	468383	468841	forward	DecR DNA-binding transcriptional activator
mdlA	b0448	468871	470643	forward	putative transport protein, ABC superfamily
mdlB	b0449	470636	472417	forward	putative transport protein, ABC superfamily
glnK	b0450	472598	472936	forward	nitrogen regulatory protein GlnK
amtB	b0451	472966	474252	forward	ammonia / ammonium transporter
tesB	b0452	474301	475161	reverse	thioesterase II
ybaY	b0453	475379	475951	forward	predicted outer membrane lipoprotein
atl	b0454	475982	476371	reverse	DNA base-flipping protein
ffs	b0455	476448	476561	forward	Ffs
ybaA	b0456	476672	477025	forward	conserved protein
pdeB	b0457	477067	478617	reverse	predicted c-di-GMP-specific phosphodiesterase
ylaC	b0458	478781	479251	reverse	predicted inner membrane protein
maa	b0459	479367	479918	reverse	maltose <i>O</i>-acetyltransferase
hha	b0460	480090	480308	reverse	haemolysin expression modulating protein
tomB	b0461	480334	480708	reverse	protein that modulates Hha toxicity
acrB	b0462	481254	484403	reverse	AcrAB-TolC multidrug efflux pump - permease subunit
acrA	b0463	484426	485619	reverse	AcrAB-TolC multidrug efflux pump - membrane fusion protein
acrR	b0464	485761	486408	forward	AcrR DNA-binding transcriptional repressor
mscK	b0465	486536	489898	forward	potassium dependent mechanosensitive channel MscK
ybaM	b0466	490110	490271	reverse	small protein involved in the cell envelope stress response
priC	b0467	490285	490812	reverse	primosomal replication protein N''
ybaN	b0468	490882	491259	forward	conserved inner membrane protein
apt	b0469	491412	491963	forward	adenine phosphoribosyltransferase
dnaX	b0470	492092	494023	forward	DNA polymerase III, &gamma; subunit
ybaB	b0471	494076	494405	forward	conserved DNA-binding protein
recR	b0472	494405	495010	forward	recombination and repair
htpG	b0473	495120	496994	forward	molecular chaperone, HSP90 family
adk	b0474	497175	497819	forward	adenylate kinase
nc2		497801	497945	forward	Nc2
hemH	b0475	498055	499017	forward	ferrochelatase
aes	b0476	499014	499973	reverse	acetyl esterase
gsk	b0477	500125	501429	forward	inosine-guanosine kinase
ybaL	b0478	501562	503238	reverse	putative transport protein, monovalent cation:proton antiporter-2 (CPA2) family
fsr	b0479	503476	504696	reverse	fosmidomycin efflux pump
ushA	b0480	504914	506566	forward	UDP-sugar hydrolase/5'-ribonucleotidase/5'-deoxyribonucleotidase
ybaK	b0481	506603	507082	reverse	Cys-tRNA<sup>Pro</sup> and Cys-tRNA<sup>Cys</sup> deacylase
chiX	b4585	507204	507287	forward	MicM
ybaP	b0482	507286	508080	reverse	conserved protein
ybaQ	b0483	508218	508559	forward	predicted DNA-binding transcriptional regulator
copA	b0484	508875	511379	reverse	Cu<sup>+</sup> export ATPase
ybaS	b0485	511641	512573	forward	glutaminase
ybaT	b0486	512576	513868	forward	putative transport protein, archaeal/bacterial transporter (ABT) family
cueR	b0487	513993	514400	forward	CueR transcriptional dual regulator
ybbJ	b0488	514401	514859	reverse	conserved inner membrane protein
qmcA	b0489	514856	515773	reverse	predicted protease, membrane anchored
fetA	b0490	515919	516596	forward	ABC transporter with a role in iron homeostasis - ATP-binding subunit
fetB	b0491	516583	517362	forward	ABC transporter with a role in iron homeostasis - membrane subunit
ybbN	b0492	517425	518279	reverse	chaperone and weak protein oxidoreductase
ybbO	b0493	518340	519149	reverse	NADP<sup>+</sup>-dependent aldehyde reductase
tesA	b0494	519139	519765	reverse	multifunctional acyl-CoA thioesterase I and protease I and lysophospholipase L1
ybbA	b0495	519733	520419	forward	putative transport protein, ABC superfamily - ATP-binding component
ybbP	b0496	520416	522830	forward	putative transport protein, ABC superfamily - membrane component
rhsD	b0497	523261	527541	forward	RhsD protein in rhs element
ybbC	b0498	527581	527949	forward	predicted protein
ylbH	b0499	527949	528659	forward	conserved protein, rhs-like
ybbD	b0500	528640	528900	forward	predicted protein
Phantom Gene		528939	529130	forward
ylbG	b0502	529645	530016	reverse	predicted DNA-binding transcriptional regulator
ybbB	b0503	530132	531226	reverse	tRNA 2-selenouridine synthase
allS	b0504	531295	532221	reverse	AllS transcriptional activator
allA	b0505	532451	532933	forward	ureidoglycolate lyase
allR	b0506	533011	533826	forward	AllR DNA-binding transcriptional repressor
gcl	b0507	533916	535697	forward	glyoxylate carboligase
hyi	b0508	535710	536486	forward	hydroxypyruvate isomerase
glxR	b0509	536586	537464	forward	tartronate semialdehyde reductase 2
ybbW	b0511	537633	539087	forward	putative transporter, nucleobase:cation symporter-1 (NCS1) family
allB	b0512	539147	540508	forward	allantoinase
ybbY	b0513	540565	541866	forward	putative transport protein, nucleobase:cation symporter-2 (NCS2) family
glxK	b0514	541888	543033	forward	glycerate kinase II
allE	b0515	543261	544046	reverse	<i>S</i>-ureidoglycine aminohydrolase
allC	b0516	544057	545292	reverse	allantoate amidohydrolase
allD	b0517	545314	546363	reverse	ureidoglycolate dehydrogenase
fdrA	b0518	546680	548347	forward	predicted acyl-CoA synthetase with NAD(P)-binding Rossmann-fold domain
ylbE		548357	549616	forward	uncharacterized protein YlbE
ylbF	b0520	549627	550442	forward	conserved protein
ybcF	b0521	550439	551332	forward	predicted carbamate kinase
purK	b0522	551527	552594	reverse	<i>N</i><sup>5</sup>-carboxyaminoimidazole ribonucleotide synthetase
purE	b0523	552591	553100	reverse	<i>N<sup>5</sup></i>-carboxyaminoimidazole ribonucleotide mutase
lpxH	b0524	553218	553940	reverse	UDP-2,3-diacylglucosamine hydrolase
ppiB	b0525	553943	554437	reverse	peptidyl-prolyl <i>cis-trans</i> isomerase B (rotamase B)
cysS	b0526	554611	555996	forward	cysteine-tRNA ligase
ybcI	b0527	556032	556553	reverse	conserved inner membrane protein
ybcJ	b0528	556661	556873	reverse	predicted RNA-binding protein
folD	b0529	556875	557741	reverse	bifunctional 5,10-methylene-tetrahydrofolate dehydrogenase/ 5,10-methylene-tetrahydrofolate cyclohydrolase
sfmA	b0530	558212	558754	forward	predicted fimbrial-like adhesin protein
sfmC	b0531	558974	559666	forward	predicted pilin chaperone, periplasmic
sfmD	b0532	559697	562300	forward	predicted outer membrane export usher protein
sfmH	b0533	562336	563319	forward	predicted fimbrial-like adhesin protein
sfmF	b0534	563330	563845	forward	predicted fimbrial-like adhesin protein
fimZ	b0535	563848	564480	reverse	FimZ transcriptional regulator
argU	b0536	564723	564799	forward	tRNA<SUP>argU</SUP>
intD	b0537	564815	565978	reverse	DLP12 prophage; predicted integrase
Phantom Gene		565972	566532	forward
ybcC	b0539	566098	566361	reverse	DLP12 prophage; predicted exonuclease
ybcD		566451	566687	forward	DLP12 prophage; predicted replication protein fragment
insEF-3		566833	568004	forward	IS3 element transposase
insE-3	b0540	566833	567141	forward	DLP12 prophage; IS3 element protein InsE
insF-3	b0541	567138	568004	forward
renD	b0542	568062	568247	forward	DLP12 prophage; predicted protein
emrE	b0543	568315	568647	forward	multidrug / betaine / choline efflux transporter EmrE
ybcK	b0544	568902	570428	forward	DLP12 prophage; predicted recombinase
ybcL	b0545	570893	571444	forward	DLP12 prophage; periplasmic protein
ybcM	b0546	571454	572251	forward	DLP12 prophage; predicted DNA-binding transcriptional regulator
ylcH	b4588	572368	572469	forward	DLP12 prophage; hypothetical protein
ybcN	b0547	572466	572921	forward	DLP12 prophage; DNA base-flipping protein
ninE	b0548	572921	573091	forward	DLP12 prophage, conserved protein similar to phage 82 and lambda proteins
ybcO	b0549	573084	573374	forward	DLP12 prophage; predicted protein
rusA	b0550	573371	573733	forward	endodeoxyribonuclease RUS (Holliday junction resolvase)
ylcG	b4509	573730	573870	forward	DLP12 prophage; small protein
ybcQ	b0551	573956	574339	forward	DLP12 prophage; predicted antitermination protein
ipeX		574365	574531	reverse	IpeX
insH-2	b0552	574737	575753	reverse	DLP12 prophage; IS5 transposase and trans-activator
nmpC	b0553	575758	576825	reverse	outer membrane porin protein; locus of qsr prophage
essD	b0554	577398	577613	forward	DLP12 prophage; predicted phage lysis protein
rrrD	b0555	577613	578110	forward	DLP12 prophage; lysozyme
rzpD	b0556	578107	578568	forward	DLP12 prophage; predicted murein endopeptidase
rzoD	b4510	578327	578509	forward	DLP12 prophage; predicted lipoprotein
borD	b0557	578600	578893	reverse	lipoprotein <i>bor</I> homolog from lambdoid prophage DLP12
ybcV	b0558	579184	579594	reverse	DLP12 prophage; predicted protein
ybcW	b0559	579880	580086	forward	DLP12 prophage; predicted protein
ylcI	b4589	580251	580445	reverse	hypothetical protein
nohB	b0560	580834	581379	forward	DLP12 prophage; DNA packaging protein
tfaD	b0561	581534	582097	forward	DLP12 prophage; predicted tail fiber assembly protein
ybcY	b0562	582152	582736	reverse	DLP12 prophage; predicted SAM-dependent methyltransferase
tfaX	b0563	582875	583060	forward	DLP12 prophage; predicted protein
appY	b0564	583681	584430	forward	AppY DNA-binding transcriptional activator
ompT	b0565	584680	585633	reverse	outer membrane protease VII (outer membrane protein 3b)
envY	b0566	586147	586908	reverse	EnvY DNA-binding transcriptional activator
ybcH	b0567	587091	587981	reverse	predicted protein
nfrA	b0568	587982	590954	reverse	bacteriophage N4 receptor, outer membrane protein
nfrB	b0569	590941	593178	reverse	bacteriophage N4 receptor, inner membrane subunit
cusS	b0570	593328	594770	reverse	CusS sensory histidine kinase
cusR	b0571	594760	595443	reverse	CusR transcriptional activator
cusC	b0572	595600	596973	forward	copper / silver exporter - outer membrane porin
cusF	b0573	597131	597463	forward	copper / silver exporter - periplasmic binding protein and metallochaperone
cusB	b0574	597479	598702	forward	copper / silver exporter - membrane fusion protein
cusA	b0575	598714	601857	forward	copper / silver exporter - membrane subunit
pheP	b0576	601959	603335	forward	phenylalanine:H<sup>+</sup> symporter PheP
ybdG	b0577	603416	604663	reverse	mechanosensitive channel of miniconductance YbdG
nfsB	b0578	604771	605424	reverse	NAD(P)H nitroreductase NfsB
ybdF	b0579	605518	605886	reverse	conserved protein
ybdJ	b0580	605951	606199	reverse	predicted inner membrane protein
ybdK	b0581	606265	607383	reverse	carboxylate-amine ligase
sokE		607734	607792	reverse	SokE
hokE	b4415	607836	607988	forward	HokE
insL-2	b0582	608065	609177	forward	IS186/IS421 transposase
entD	b0583	609459	610079	reverse	phosphopantetheinyl transferase/phosphopantetheinyl transferase
fepA	b0584	610254	612494	reverse	ferric enterobactin / colicin B / colicin D outer membrane porin FepA
fes	b0585	612737	613939	forward	enterochelin esterase
ybdZ	b4511	613942	614160	forward	MbtH-like protein that enhances the catalytic function of EntF
entF	b0586	614157	618038	forward	apo-serine activating enzyme
fepE	b0587	618254	619387	forward	ferric enterobactin (enterochelin) transport
fepC	b0588	619384	620199	reverse	ferric enterobactin ABC transporter - ATP binding subunit
fepG	b0589	620196	621188	reverse	ferric enterobactin ABC transporter - membrane subunit
fepD	b0590	621185	622189	reverse	ferric enterobactin ABC transporter - membrane subunit
entS	b0591	622300	623550	forward	enterobactin exporter EntS
fepB	b0592	623554	624510	reverse	ferric enterobactin ABC transporter - periplasmic binding protein
entC	b0593	624885	626060	forward	isochorismate synthase 1
entE	b0594	626070	627680	forward	2,3-dihydroxybenzoate-AMP ligase
entB	b0595	627694	628551	forward	EntB
entA	b0596	628551	629297	forward	2,3-dihydro-2,3-dihydroxybenzoate dehydrogenase
entH	b0597	629300	629713	forward	proofreading thioesterase in enterobactin biosynthesis
cstA	b0598	629894	631999	forward	peptide transporter induced by carbon starvation
ybdD	b4512	632182	632379	forward	conserved protein
ybdH	b0599	632389	633477	reverse	predicted oxidoreductase
ybdL	b0600	633586	634746	forward	methionine-oxo-acid transaminase, PLP-dependent
ybdM	b0601	634747	635376	reverse	conserved protein
ybdN	b0602	635349	636569	reverse	conserved protein
ybdO	b0603	636716	637618	reverse	predicted DNA-binding transcriptional regulator LYSR-type
dsbG	b0604	637827	638573	reverse	DsbG<SUB>reduced</SUB>
ahpC	b0605	638945	639508	forward	alkyl hydroperoxide reductase, AhpC component
ahpF	b0606	639753	641318	forward	alkyl hydroperoxide reductase, AhpF component
uspG	b0607	641439	641867	reverse	universal stress protein UP12
ybdR	b0608	642088	643326	forward	predicted oxidoreductase, Zn-dependent and NAD(P)-binding
Phantom Gene		643407	643868	forward
rnk	b0610	643557	643967	reverse	regulator of nucleoside diphosphate kinase
rna	b0611	644197	645003	reverse	RNase I, cleaves phosphodiester bond between any two nucleotides
citT	b0612	645117	646580	reverse	citrate:succinate antiporter
citG	b0613	646631	647509	reverse	triphosphoribosyl-dephospho-CoA synthase
citX	b0614	647484	648035	reverse	apo-citrate lyase phosphoribosyl-dephospho-CoA transferase
citF	b0615	648039	649571	reverse	citrate lyase, citrate-ACP transferase &alpha; subunit
citE	b0616	649582	650490	reverse	citrate lyase, citryl-ACP lyase &beta; subunit
citD	b0617	650487	650783	reverse	citrate lyase, acyl carrier &gamma; subunit
citC	b0618	650798	651856	reverse	citrate lyase synthetase
dpiB	b0619	652235	653893	forward	DpiB sensory histidine kinase
dpiA	b0620	653862	654542	forward	DpiA transcriptional dual regulator
dcuC	b0621	654583	655968	reverse	dicarboxylate transporter DcuC
pagP	b0622	656557	657117	forward	palmitoyl transferase for Lipid A
cspE	b0623	657292	657501	forward	transcription antiterminator and regulator of RNA stability
crcB	b0624	657555	657938	reverse	F<sup>-</sup> exporter / involved in resistance to camphor-induced chromosome decondensation
ybeM_1	b0625	658031	658258	forward	predicted protein of C-N hydrolase superfamily, N-terminal fragment
ybeM_2	b0626	658255	658818	forward	predicted protein of C-N hydrolase superfamily, C-terminal fragment
tatE	b0627	658947	659150	forward	twin arginine protein translocation system - TatE protein
lipA	b0628	659251	660216	reverse	lipoyl synthase
ybeF	b0629	660425	661378	reverse	predicted DNA-binding transcriptional regulator, LYSR-type
lipB	b0630	661637	662278	reverse	lipoyl(octanoyl) transferase
ybeD	b0631	662379	662642	reverse	conserved protein
dacA	b0632	662752	663963	reverse	D-alanyl-D-alanine carboxypeptidase, fraction A; penicillin-binding protein 5
rlpA	b0633	664102	665190	reverse	rare lipoprotein RlpA
mrdB	b0634	665201	666313	reverse	rod shape-determining membrane protein; sensitivity to radiation and drugs
mrdA	b0635	666316	668217	reverse	peptidoglycan D,D-transpeptidase
rlmH	b0636	668248	668715	reverse	23S rRNA m<sup>3</sup>&Psi;1915 methyltransferase
rsfS	b0637	668719	669036	reverse	ribosomal silencing factor
cobC	b0638	669296	669907	reverse	predicted adenosylcobalamin phosphatase/&alpha;-ribazole phosphatase
nadD	b0639	669931	670572	reverse	nicotinate-mononucleotide adenylyltransferase
holA	b0640	670574	671605	reverse	DNA polymerase III, &delta; subunit
lptE	b0641	671605	672186	reverse	outer membrane lipopolysaccharide transport and assembly complex - LptE subunit
leuS	b0642	672201	674783	reverse	leucine-tRNA ligase
ybeL	b0643	675018	675500	forward	conserved protein
ybeQ	b0644	675570	676547	reverse	conserved protein
ybeR	b0645	676711	677418	forward	predicted protein
djlB	b0646	677415	678842	forward	predicted chaperone
ybeT	b0647	678852	679406	reverse	conserved outer membrane protein
ybeU	b0648	679508	680215	forward	predicted tRNA ligase
djlC	b0649	680212	681663	forward	Hsc56, co-chaperone of Hsc62
hscC	b0650	681723	683393	reverse	Hsc62, Hsp70 family chaperone, binds to RpoD and inhibits transcription
rihA	b0651	683477	684412	reverse	ribonucleoside hydrolase 1 (pyrimidine-specific)
gltL	b0652	684530	685255	reverse	glutamate / aspartate ABC transporter - ATP binding subunit
gltK	b0653	685255	685929	reverse	glutamate / aspartate ABC transporter - membrane subunit
gltJ	b0654	685929	686669	reverse	glutamate / aspartate ABC transporter - membrane subunit
sroC		686681	686843	reverse	SroC
gltI	b0655	686839	687747	reverse	glutamate / aspartate ABC transporter - periplasmic binding protein
insH-3	b0656	687997	689013	reverse	IS5 transposase and trans-activator
lnt	b0657	689343	690881	reverse	apolipoprotein N-acyltransferase
ybeX	b0658	690906	691784	reverse	putative transport protein
ybeY	b0659	691874	692341	reverse	endoribonuclease involved in maturation of 16S rRNA and ribosome quality control
ybeZ	b0660	692338	693378	reverse	predicted protein with nucleoside triphosphate hydrolase domain
miaB	b0661	693531	694955	reverse	isopentenyl-adenosine A37 tRNA methylthiolase
ubiF	b0662	695101	696276	forward	2-octaprenyl-3-methyl-6-methoxy-1,4-benzoquinone hydroxylase
glnX	b0664	696430	696504	reverse	tRNA<sup>Gln2</sup>
glnV	b0665	696542	696616	reverse	tRNA<sup>Gln2</sup>
metU	b0666	696664	696740	reverse	tRNA<SUP>metU</SUP>
glnW	b0668	696756	696830	reverse	tRNA<sup>Gln1</sup>
glnU	b0670	696865	696939	reverse	tRNA<sup>Gln1</sup>
leuW	b0672	696963	697047	reverse	tRNA<SUP>leuW</SUP>
metT	b0673	697057	697133	reverse	tRNA<SUP>metT</SUP>
asnB	b0674	697513	699177	reverse	asparagine synthetase B
umpH	b0675	699574	700326	reverse	UMP phosphatase
nagC	b0676	700374	701594	reverse	NagC DNA-binding transcriptional dual regulator
nagA	b0677	701603	702751	reverse	<i>N</i>-acetylglucosamine-6-phosphate deacetylase
nagB	b0678	702811	703611	reverse	glucosamine-6-phosphate deaminase
nagE	b0679	703944	705890	forward	N-acetylglucosamine PTS permease
glnS	b0680	706093	707757	forward	glutamine-tRNA ligase
chiP	b0681	708334	709740	forward	chitobiose outer membrane channel
ybfN	b0682	709790	710116	forward	predicted lipoprotein
fur	b0683	710200	710646	reverse	Fur transcriptional dual regulator
uof	b4637	710639	710725	reverse	RyhB-regulated <i>fur</i> leader peptide
fldA	b0684	710935	711465	reverse	flavodoxin 1
ybfE	b0685	711605	711898	reverse	LexA-regulated protein
ybfF	b0686	712038	712802	reverse	esterase
seqA	b0687	712987	713532	forward	SeqA, negative modulator of initiation of replication
pgm	b0688	713558	715198	forward	phosphoglucomutase
ybfP	b0689	715412	715906	forward	predicted protein
ybfG		715947	716357	reverse	predicted protein
ybfH		716388	716597	reverse	predicted protein
potE	b0692	716946	718265	reverse	putrescine:H<sup>+</sup> symporter / putrescine:ornithine antiporter PotE
speF	b0693	718262	720460	reverse	ornithine decarboxylase, degradative
ybfK	b4590	720583	720840	forward	hypothetical protein
kdpE	b0694	721056	721733	reverse	KdpE transcriptional activator
kdpD	b0695	721730	724414	reverse	KdpD
kdpC	b0696	724407	724979	reverse	K<sup>+</sup> transporting ATPase - KdpC subunit
kdpB	b0697	724988	727036	reverse	K<sup>+</sup> transporting ATPase - ATP binding subunit
kdpA	b0698	727059	728732	reverse	K<sup>+</sup> transporting ATPase - K<sup>+</sup> channel forming subunit
kdpF	b4513	728732	728821	reverse	K<sup>+</sup> transporting ATPase - KdpF subunit
ybfA	b0699	729134	729340	forward	predicted protein
rhsC	b0700	729583	733776	forward	RhsC protein in rhs element
Phantom Gene		733370	733591	forward
ybfB	b0702	733776	734102	forward	predicted inner membrane protein
ybfO		734220	735653	forward	conserved protein, rhs-like
ybfC	b0704	735650	736219	forward	predicted protein
ybfQ	b4514	736445	736699	forward	predicted transposase
ybfL	b0705	736900	737961	forward	predicted transposase; receptor protein
ybfD	b0706	738092	738853	forward	putative DNA ligase
ybgA	b0707	739001	739510	forward	conserved protein
phr	b0708	739507	740925	forward	deoxyribodipyrimidine photolyase (photoreactivation)
dtpD	b0709	741075	742556	reverse	dipeptide:H<sup>+</sup> symporter DtpD
ybgI	b0710	742827	743570	forward	conserved metal-binding protein
ybgJ	b0711	743593	744249	forward	predicted enzyme subunit
ybgK	b0712	744243	745175	forward	predicted enzyme subunit
ybgL	b0713	745165	745899	forward	predicted lactam utilization protein
nei	b0714	745935	746726	forward	endonuclease VIII
abrB	b0715	746723	747769	reverse	predicted regulator
ybgO	b0716	747921	748982	reverse	predicted fimbrial-like adhesin protein
ybgP	b0717	748979	749707	reverse	putative fimbrial chaperone
ybgQ	b0718	749722	752169	reverse	predicted outer membrane usher protein
ybgD	b0719	752229	752795	reverse	predicted fimbrial-like adhesin protein
gltA	b0720	753185	754468	reverse	citrate synthase
sdhC	b0721	755177	755566	forward	succinate:quinone oxidoreductase, membrane protein SdhC
sdhD	b0722	755560	755907	forward	succinate:quinone oxidoreductase, membrane protein SdhD
sdhA	b0723	755907	757673	forward	succinate:quinone oxidoreductase, FAD binding protein
sdhB	b0724	757689	758405	forward	succinate:quinone oxidoreductase, iron-sulfur cluster binding protein
b0725	b0725	758464	758724	forward
sucA	b0726	758706	761507	forward	subunit of E1(0) component of 2-oxoglutarate dehydrogenase
sucB	b0727	761522	762739	forward	dihydrolipoyltranssuccinylase
sucC	b0728	763014	764180	forward	succinyl-CoA synthetase, &beta; subunit
sucD	b0729	764180	765049	forward	succinyl-CoA synthetase, &alpha; subunit
mngR	b0730	765153	765875	reverse	MngR DNA-binding transcriptional repressor
mngA	b0731	765984	767960	forward	2-<i>O</i>-&alpha;-mannosyl-D-glycerate PTS permease
mngB	b0732	767978	770611	forward	&alpha;-mannosidase
cydA	b0733	771458	773026	forward	cytochrome <i>bd</i>-I terminal oxidase subunit I
cydB	b0734	773042	774181	forward	cytochrome <i>bd</i>-I terminal oxidase subunit II
cydX	b4515	774196	774309	forward	cytochrome <i>bd</i>-I terminal oxidase - CydX subunit
ybgE	b0735	774309	774602	forward	conserved inner membrane protein
ybgC	b0736	774752	775156	forward	esterase/thioesterase
tolQ	b0737	775153	775845	forward	TolQ - inner membrane protein of the Tol-Pal system
tolR	b0738	775849	776277	forward	TolR - inner membrane protein of the Tol-Pal system
tolA	b0739	776342	777607	forward	TolA - inner membrane protein of the Tol-Pal system
tolB	b0740	777740	779032	forward	TolB - periplasmic protein of the Tol-Pal system
pal	b0741	779067	779588	forward	Pal - outer membrane lipoprotein of the Tol-Pal system
cpoB	b0742	779598	780389	forward	periplasmic protein that coordinates peptidoglycan synthesis and outer membrane constriction during cell division
lysT	b0743	780554	780629	forward	tRNA<SUP>lysT</SUP>
valT	b0744	780765	780840	forward	tRNA<SUP>valT</SUP>
lysW	b0745	780843	780918	forward	tRNA<SUP>lysW</SUP>
valZ	b0746	781068	781143	forward	tRNA<SUP>valZ</SUP>
lysY	b0747	781147	781222	forward	tRNA<SUP>lysY</SUP>
lysZ	b0748	781369	781444	forward	tRNA<SUP>lysZ</SUP>
lysQ	b0749	781577	781652	forward	tRNA<SUP>lysQ</SUP>
nadA	b0750	782085	783128	forward	quinolinate synthase
pnuC	b0751	783166	783885	forward	nicotinamide riboside transporter
zitB	b0752	783882	784823	reverse	Zn<sup>2+</sup>/Cd<sup>2+</sup>/Ni<sup>2+</sup>/Cu<sup>2+</sup> exporter
ybgS	b0753	784937	785317	reverse	conserved protein
aroG	b0754	785633	786685	forward	2-dehydro-3-deoxyphosphoheptonate aldolase
gpmA	b0755	786843	787595	reverse	2,3-bisphosphoglycerate-dependent phosphoglycerate mutase
galM	b0756	787797	788837	reverse	galactose-1-epimerase
galK	b0757	788831	789979	reverse	galactokinase
galT	b0758	789983	791029	reverse	galactose-1-phosphate uridylyltransferase
galE	b0759	791039	792055	reverse	UDP-glucose 4-epimerase
modF	b0760	792316	793788	reverse	putative transport protein, ABC superfamily
modE	b0761	793856	794644	reverse	ModE transcriptional dual regulator
acrZ	b0762	794773	794922	forward	small membrane protein that interacts with the AcrAB-TolC multidrug efflux pump
modA	b0763	795089	795862	forward	molybdate ABC transporter - periplasmic binding protein
modB	b0764	795862	796551	forward	molybdate ABC transporter - membrane subunit
modC	b0765	796554	797612	forward	molybdate ABC transporter - ATP binding subunit
ybhA	b0766	797613	798431	reverse	pyridoxal phosphatase/fructose 1,6-bisphosphatase
pgl	b0767	798586	799581	forward	6-phosphogluconolactonase
ybhD	b0768	799622	800575	reverse	predicted DNA-binding transcriptional regulator
ybhH	b0769	800759	801811	forward	conserved protein
ybhI	b0770	801887	803320	forward	putative transport protein, divalent anion:Na+ symporter (DASS) family
ybhJ	b0771	803503	805764	forward	predicted hydratase
ybhC	b0772	805998	807281	reverse	outer membrane lipoprotein
ybhB	b0773	807433	807909	reverse	predicted kinase inhibitor
bioA	b0774	807968	809257	reverse	adenosylmethionine-8-amino-7-oxononanoate aminotransferase
bioB	b0775	809344	810384	forward	biotin synthase
bioF	b0776	810381	811535	forward	8-amino-7-oxononanoate synthase
bioC	b0777	811522	812277	forward	malonyl-[acp] methyltransferase
bioD	b0778	812270	812947	forward	dethiobiotin synthetase
ybhU	b4591	813114	813251	reverse
uvrB	b0779	813526	815547	forward	DNA repair; excision nuclease subunit B
ybhK	b0780	815739	816647	reverse	predicted transferase with NAD(P)-binding Rossmann-fold domain
moaA	b0781	817044	818033	forward	GTP 3',8'-cyclase
moaB	b0782	818055	818567	forward	MoaB protein
moaC	b0783	818570	819055	forward	cyclic pyranopterin monophosphate synthase
moaD	b0784	819048	819293	forward	molybdopterin synthase small subunit
moaE	b0785	819295	819747	forward	molybdopterin synthase large subunit
ybhL	b0786	819884	820588	forward	inner membrane protein
ybhM	b0787	820793	821506	forward	conserved inner membrane protein
ybhN	b0788	821542	822498	reverse	conserved inner membrane protein
clsB	b0789	822498	823739	reverse	cardiolipin synthase 2
ybhP	b0790	823736	824497	reverse	predicted DNase
ybhQ	b0791	824630	825040	forward	predicted inner membrane protein
ybhR	b0792	825002	826108	reverse	multidrug ABC exporter membrane subunit
ybhS	b0793	826119	827252	reverse	multidrug ABC exporter membrane subunit
ybhF	b0794	827245	828981	reverse	multidrug ABC exporter ATP binding subunit
ybhG	b0795	828974	829972	reverse	predicted membrane fusion protein
cecR	b0796	829972	830643	reverse	CecR DNA-binding transcriptional dual regulator
rhlE	b0797	830872	832236	forward	ATP-dependent RNA helicase
ybiA	b0798	832468	832950	reverse	conserved protein
dinG	b0799	833070	835220	forward	ATP-dependent helicase
ybiB	b0800	835248	836210	forward	nonspecific DNA binding protein
ybiC	b0801	836351	837436	forward	predicted dehydrogenase
ybiJ	b0802	837665	837925	reverse	predicted protein
ybiI	b0803	838190	838456	reverse	conserved protein
ybiX	b0804	838530	839207	reverse	conserved protein
fiu	b0805	839249	841531	reverse	putative outer membrane receptor for iron transport
mcbA	b0806	841796	842056	reverse	protein involved in colanic acid production
rlmF	b0807	842332	843258	forward	23S rRNA m<sup>6</sup>A1618 methyltransferase
ybiO	b0808	843255	845480	reverse	mechanosensitive channel YbiO
glnQ	b0809	845741	846463	reverse	L-glutamine ABC transporter - ATP binding subunit
glnP	b0810	846460	847119	reverse	L-glutamine ABC transporter - membrane subunit
glnH	b0811	847258	848004	reverse	L-glutamine ABC transporter - periplasmic binding protein
dps	b0812	848408	848911	reverse	stationary phase nucleoid protein that sequesters iron and protects DNA from damage
rhtA	b0813	849210	850097	reverse	threonine / homoserine exporter
ompX	b0814	850450	850965	forward	outer membrane protein X
opgE	b0815	851014	852597	reverse	phosphoethanolamine transferase
yliL	b0816	852671	852940	forward
rybA	b4416	852725	853064	reverse	RybA
mntS	b4705	852869	852997	reverse	small protein MntS
mntR	b0817	853183	853650	forward	MntR transcriptional dual regulator
ybiR	b0818	853647	854765	forward	putative transport protein, ion transporter (IT) superfamily
ldtB	b0819	854824	855744	reverse	L,D-transpeptidase YbiS
ybiT	b0820	855963	857555	forward	putative transport protein, ABC superfamily - ATP binding component
ybiU	b0821	857796	859061	reverse	predicted protein
ybiV	b0822	859213	860028	reverse	sugar phosphatase
ybiW	b0823	860174	862606	reverse	predicted pyruvate formate lyase
ybiY	b0824	862612	863511	reverse	predicted pyruvate formate lyase activating enzyme
fsaA	b0825	863642	864304	forward	fructose 6-phosphate aldolase 1
moeB	b0826	864380	865129	reverse	molybdopterin-synthase adenylyltransferase
moeA	b0827	865129	866364	reverse	molybdopterin molybdenumtransferase
iaaA	b0828	866568	867533	forward	IaaA
gsiA	b0829	867520	869391	forward	glutathione ABC transporter - ATP binding subunit
gsiB	b0830	869411	870949	forward	glutathione ABC transporter - periplasmic binding protein
gsiC	b0831	870967	871887	forward	glutathione ABC transporter - membrane subunit
gsiD	b0832	871890	872801	forward	glutathione ABC transporter - membrane subunit
pdeI	b0833	872979	875327	forward	predicted c-di-GMP-specific phosphodiesterase
dgcI	b0834	875335	876663	forward	predicted diguanylate cyclase
rimO	b0835	876710	878035	reverse	ribosomal protein S12 D88 methylthiotransferase
bssR	b0836	878248	878631	forward	regulator of biofilm formation
yliI	b0837	878742	879857	forward	aldose sugar dehydrogenase
gstB	b0838	879854	880480	reverse	glutathione S-transferase B
dacC	b0839	880727	881929	forward	penicillin-binding protein 6
deoR	b0840	881976	882734	reverse	DeoR DNA-binding transcriptional repressor
ybjG	b0841	882792	883388	reverse	undecaprenyl pyrophosphate phosphatase
mdfA	b0842	883673	884905	forward	multidrug efflux pump MdfA (multifunctional)
ybjH	b0843	884946	885230	reverse	predicted protein
ybjI	b0844	885316	886131	reverse	5-amino-6-(5-phospho-D-ribitylamino)uracil phosphatase
ybjJ	b0845	886131	887339	reverse	inner membrane protein YbjJ
rcdA	b0846	887423	887959	forward	RcdA DNA-binding transcriptional regulator
rybB	b4417	887977	888057	reverse	RybB
ybjL	b0847	888134	889819	reverse	inner membrane protein YbjL
ybjM	b0848	890089	890466	forward	predicted inner membrane protein
grxA	b0849	890496	890753	reverse	reduced glutaredoxin 1
ybjC	b0850	890913	891200	forward	predicted inner membrane protein
nfsA	b0851	891184	891906	forward	NADPH nitroreductase NfsA
rimK	b0852	891967	892869	forward	ribosomal protein S6 modification protein
ybjN	b0853	892957	893433	forward	predicted oxidoreductase
potF	b0854	893784	894896	forward	putrescine ABC transporter - periplasmic binding protein
potG	b0855	894991	896124	forward	putrescine ABC transporter - ATP binding subunit
potH	b0856	896134	897087	forward	putrescine ABC transporter - membrane subunit
potI	b0857	897084	897929	forward	putrescine ABC transporter - membrane subunit
ybjO	b0858	897989	898477	forward	predicted inner membrane protein
rlmC	b0859	898518	899645	forward	23S rRNA m<sup>5</sup>U747 methyltransferase
artJ	b0860	899844	900575	reverse	L-arginine ABC transporter - periplasmic binding protein
artM	b0861	900866	901534	reverse	L-arginine ABC transporter - membrane subunit
artQ	b0862	901534	902250	reverse	L-arginine ABC transporter - membrane subunit
artI	b0863	902257	902988	reverse	periplasmic binding protein ArtI
artP	b0864	903006	903734	reverse	L-arginine ABC transporter - ATP binding subunit
ybjP	b0865	903952	904467	reverse	predicted lipoprotein
ybjQ	b0866	904593	904916	forward	conserved protein
amiD	b0867	904913	905743	forward	anhydro-N-acetylmuramoyl-L-alanine amidase
ybjS	b0868	905740	906753	reverse	predicted NAD(P)H-binding oxidoreductase with NAD(P)-binding Rossmann-fold domain
ybjT	b0869	906852	908282	reverse	conserved protein with NAD(P)-binding Rossmann-fold domain
ltaE	b0870	908293	909294	reverse	low-specificity L-threonine aldolase
poxB	b0871	909331	911049	reverse	pyruvate oxidase
hcr	b0872	911182	912150	reverse	NADH oxidoreductase
hcp	b0873	912162	913814	reverse	hybrid-cluster protein
lysO	b0874	913958	914857	reverse	L-lysine exporter
aqpZ	b0875	915352	916047	reverse	water channel AqpZ
ybjD	b0876	916473	918131	forward	conserved protein with a nucleotide triphosphate hydrolase domain
ybjX	b0877	918128	919120	reverse	conserved protein
macA	b0878	919235	920350	forward	macrolide ABC exporter - membrane fusion protein
macB	b0879	920347	922293	forward	macrolide ABC exporter - ATP binding / membrane subunit
cspD	b0880	922366	922590	reverse	DNA replication inhibitor
clpS	b0881	922913	923233	forward	specificity factor for ClpA-ClpP chaperone-protease complex
clpA	b0882	923264	925540	forward	ClpA
serW	b0883	925884	925971	reverse	tRNA<sup>Ser5</sup>
infA	b0884	926225	926443	reverse	protein chain initiation factor IF-1
aat	b0885	926728	927432	reverse	leucyl, phenylalanyl-tRNA-protein transferase
cydC	b0886	927474	929195	reverse	glutathione / L-cysteine exporter - CydC subunit
cydD	b0887	929196	930962	reverse	glutathione / L-cysteine exporter - CydD subunit
trxB	b0888	931085	932050	reverse	thioredoxin reductase
lrp	b0889	932595	933089	forward	Lrp transcriptional dual regulator
ftsK	b0890	933224	937213	forward	essential cell division protein FtsK
lolA	b0891	937372	937983	forward	periplasmic chaperone, effects translocation of lipoproteins from inner membrane to outer
rarA	b0892	937994	939337	forward	recombination factor
serS	b0893	939428	940720	forward	serine-tRNA ligase
dmsA	b0894	940959	943403	forward	dimethyl sulfoxide reductase, chain A
dmsB	b0895	943414	944031	forward	dimethyl sulfoxide reductase, chain B
dmsC	b0896	944033	944896	forward	dimethyl sulfoxide reductase, chain C
ycaC	b0897	944931	945557	reverse	predicted hydrolase
ycaD	b0898	945871	947019	forward	putative transport protein, major facilitator superfamily (MFS)
ycaM	b0899	947229	948659	forward	putative transport protein, amino acid-polyamine-organocation (APC) superfamily
ycaN	b0900	948660	949568	reverse	putative transcriptional regulator LYSR-type
ycaK	b0901	949668	950258	forward	conserved protein
pflA	b0902	950340	951080	reverse	pyruvate formate-lyase activating enzyme
pflB	b0903	951272	953554	reverse	pyruvate formate-lyase (inactive)
focA	b0904	953609	954466	reverse	formate channel FocA
ycaO	b0905	954872	956632	reverse	protein involved in &beta;-methylthiolation of ribosomal protein S12
ycaP	b0906	956762	957454	forward	conserved inner membrane protein
serC	b0907	957653	958741	forward
aroA	b0908	958812	960095	forward	3-phosphoshikimate-1-carboxyvinyltransferase
ycaL	b0909	960264	961028	forward	predicted peptidase with chaperone function
cmk	b0910	961201	961884	forward	cytidylate kinase
rpsA	b0911	961995	963668	forward	30S ribosomal subunit protein S1
ihfB	b0912	963828	964112	forward	integration host factor (IHF), &beta; subunit
ycaI	b0913	964320	966584	forward	conserved inner membrane protein
msbA	b0914	966621	968369	forward	ATP-binding lipopolysaccharide transport protein
lpxK	b0915	968366	969352	forward	tetraacyldisaccharide 4'-kinase
ycaQ	b0916	969389	970621	forward	conserved protein
ycaR	b0917	970673	970855	forward	conserved protein
kdsB	b0918	970852	971598	forward	3-deoxy-D-<i>manno</i>-octulosonate cytidylyltransferase
ycbJ	b0919	971752	972645	forward	conserved protein
elyC	b0920	972622	973401	reverse	inner membrane protein involved in peptidoglycan synthesis
cmoM	b0921	973537	974322	forward	tRNA <b>cmo</b><sup>5</sup>U34 methyltransferase
mukF	b0922	974319	975641	forward	Ca<sup>2+</sup>-binding protein involved in chromosome partitioning
mukE	b0923	975622	976326	forward	protein involved in chromosome partitioning
mukB	b0924	976326	980786	forward	cell division protein involved in chromosome partitioning
ldtD	b0925	981047	982894	forward	L,D-transpeptidase LdtD
ycbK	b0926	983075	983623	forward	conserved protein
gloC	b0927	983650	984297	forward	glyoxalase II
aspC	b0928	984519	985709	reverse	aspartate aminotransferase, PLP-dependent
ompF	b0929	985894	986982	reverse	outer membrane porin F
asnS	b0930	987585	988985	reverse	asparagine-tRNA ligase
pncB	b0931	989154	990356	reverse	nicotinate phosphoribosyltransferase
pepN	b0932	990622	993234	forward	aminopeptidase N
ssuB	b0933	993277	994044	reverse	aliphatic sulfonate ABC transporter - ATP binding subunit
ssuC	b0934	994041	994832	reverse	aliphatic sulfonate ABC transporter - membrane subunit
ssuD	b0935	994843	995988	reverse	alkanesulfonate monooxygenase, FMNH<sub>2</sub>-dependent
ssuA	b0936	995985	996944	reverse	aliphatic sulfonate ABC transporter - periplasmic binding protein
ssuE	b0937	996937	997512	reverse	NADPH-dependent FMN reductase
elfA	b0938	997868	998407	forward	fimbrial-like adhesin protein
elfD	b0939	998490	999191	forward	predicted periplasmic pilin chaperone
elfC	b0940	999216	1001816	forward	predicted outer membrane usher protein
elfG	b0941	1001807	1002877	forward	predicted fimbrial-like adhesin protein
ycbU	b0942	1002889	1003431	forward	predicted fimbrial-like adhesin protein
ycbV	b0943	1003439	1003954	forward	predicted fimbrial-like adhesin protein
ycbF	b0944	1003947	1004657	forward	predicted periplasmic pilin chaperone
pyrD	b0945	1004768	1005778	forward	dihydroorotate dehydrogenase, type 2
zapC	b0946	1005952	1006494	forward	cell division protein ZapC
ycbX	b0947	1006491	1007600	reverse	protein involved in base analog detoxification
rlmL	b0948	1007844	1009952	forward	fused 23S rRNA m<sup>2</sup>G2445 methyltransferase and 23S rRNA m<sup>7</sup>G2069 methyltransferase
uup	b0949	1009964	1011871	forward	ATP-binding protein with possible role in replication
pqiA	b0950	1012001	1013254	forward	paraquat-inducible protein A
pqiB	b0951	1013259	1014899	forward	paraquat-inducible protein B
ymbA	b0952	1014896	1015459	forward	conserved protein
rmf	b0953	1015715	1015882	forward	ribosome modulation factor
fabA	b0954	1015952	1016470	reverse	&beta;-hydroxyacyl-ACP dehydratase/isomerase
ycbZ	b0955	1016539	1018299	reverse	putative ATP-dependent protease
matP	b0956	1018485	1018937	forward	macrodomain Ter protein
ompA	b0957	1019013	1020053	reverse	outer membrane porin A
sulA	b0958	1020410	1020919	reverse	SOS cell division inhibitor
sxy	b0959	1021138	1021767	forward	transcriptional coactivator for CRP
yccS	b0960	1021730	1023883	reverse	predicted inner membrane protein
yccF	b0961	1023902	1024348	reverse	conserved inner membrane protein
helD	b0962	1024471	1026525	forward	DNA helicase IV
mgsA	b0963	1026557	1027015	reverse	methylglyoxal synthase
yccT	b0964	1027111	1027773	reverse	conserved protein
yccU	b0965	1027946	1028359	forward	predicted CoA-binding protein with NAD(P)-binding Rossmann-fold domain
hspQ	b0966	1028404	1028721	reverse	heat shock protein, hemimethylated DNA-binding protein
rlmI	b0967	1028779	1029969	reverse	23S rRNA m<sup>5</sup>C1962 methyltransferase
yccX	b0968	1030064	1030342	forward	acylphosphatase
tusE	b0969	1030339	1030668	reverse	sulfur transfer protein
yccA	b0970	1030759	1031418	reverse	putative carrier/transport protein; substrate or modulator of FtsH-mediated proteolysis
serT	b0971	1031625	1031712	reverse	tRNA<sup>Ser1</sup>
hyaA	b0972	1032139	1033257	forward	hydrogenase 1, small subunit
hyaB	b0973	1033254	1035047	forward	hydrogenase 1, large subunit
hyaC	b0974	1035066	1035773	forward	hydrogenase 1, b-type cytochrome subunit
hyaD	b0975	1035770	1036357	forward	protein involved in processing of HyaA and HyaB proteins
hyaE	b0976	1036354	1036752	forward	protein involved in quality control of HyaA
hyaF	b0977	1036749	1037606	forward	protein involved in nickel incorporation into hydrogenase 1 proteins
appC	b0978	1037740	1039284	forward	cytochrome <i>bd</i>-II terminal oxidase subunit I
appB	b0979	1039296	1040432	forward	cytochrome <i>bd</i>-II terminal oxidase subunit II
appX	b4592	1040445	1040537	forward	small outer membrane protein
appA	b0980	1040617	1041915	forward	periplasmic protein with phosphoanhydride phosphatase and multiple inositol-polyphosphate phosphatase activity
etk	b0981	1042030	1044210	reverse	autophosphorylating protein tyrosine kinase
etp	b0982	1044230	1044676	reverse	phosphotyrosine-protein phosphatase
gfcE	b0983	1044664	1045803	reverse	predicted exopolysaccharide export protein
gfcD	b0984	1045849	1047945	reverse	putative lipoprotein
gfcC	b0985	1047945	1048691	reverse	conserved protein
gfcB	b0986	1048688	1049332	reverse	predicted outer membrane lipoprotein
gfcA	b0987	1049439	1049744	reverse	predicted protein
insA-4	b4516	1049833	1050108	forward	IS1 protein InsA
insAB-4		1049833	1050530	forward	InsAB' transposase
insB-4	b0988	1050027	1050530	forward	IS1 protein InsB
cspH	b0989	1050963	1051175	reverse	stress protein, member of the CspA family
cspG	b0990	1051461	1051673	forward	cold shock protein CspG
ymcE	b0991	1051847	1052077	forward	small protein YmcE
gnsA	b4517	1052067	1052240	forward	predicted regulator of phosphatidylethanolamine synthesis
yccM	b0992	1052289	1053362	reverse	predicted 4Fe-4S membrane protein
torS	b0993	1053434	1056178	reverse	TorS sensory histidine kinase
torT	b0994	1056261	1057289	forward	periplasmic sensory protein associated with the TorRS two-component regulatory system
torR	b0995	1057262	1057954	reverse	TorR transcriptional dual regulator
torC	b0996	1058084	1059256	forward	trimethylamine N-oxide reductase, cytochrome c-type subunit
torA	b0997	1059256	1061802	forward	trimethylamine N-oxide reductase, catalytic subunit
torD	b0998	1061799	1062398	forward	chaperone protein for trimethylamine-N-oxide oxidoreductase I
cbpM	b0999	1062550	1062855	reverse	chaperone modulator protein CbpM
cbpA	b1000	1062855	1063775	reverse	chaperone with DnaK; curved DNA-binding protein
yccE	b1001	1064036	1065292	forward	predicted protein
agp	b1002	1065585	1066826	forward	glucose-1-phosphatase
yccJ	b1003	1066864	1067091	reverse	predicted protein
wrbA	b1004	1067112	1067708	reverse	NAD(P)H:quinone oxidoreductase
ycdF		1067918	1068148	forward
ymdF	b4518	1068081	1068254	forward	conserved protein
rutG	b1006	1068511	1069839	reverse	uracil:H<sup>+</sup> symporter RutG
rutF	b1007	1069860	1070354	reverse	flavin reductase
rutE	b1008	1070365	1070955	reverse	predicted malonic semialdehyde reductase
rutD	b1009	1070965	1071765	reverse	predicted aminoacrylate hydrolase
rutC	b1010	1071773	1072159	reverse	predicted aminoacrylate peracid reductase
rutB	b1011	1072171	1072863	reverse	peroxyureidoacrylate / ureidoacrylate amido hydrolase
rutA	b1012	1072863	1074011	reverse	pyrimidine oxygenase
rutR	b1013	1074242	1074880	forward	RutR DNA-binding transcriptional dual regulator
putA	b1014	1074920	1078882	reverse	fused PutA transcriptional repressor / proline dehydrogenase / 1-pyrroline-5-carboxylate dehydrogenase
putP	b1015	1079305	1080813	forward	proline:Na<sup>+</sup> symporter
efeU_1	b1016	1081356	1081466	forward
efeU_2		1081454	1082185	forward
efeO	b1018	1082243	1083370	forward	periplasmic protein, component of cryptic ferrous ion transporter
efeB	b1019	1083376	1084647	forward	heme-containing peroxidase/deferrochelatase
phoH	b1020	1084992	1086056	forward	ATP-binding protein
pgaD	b1021	1086106	1086519	reverse	poly-&beta;-1,6-N-acetyl-D-glucosamine synthase - PgaD subunit
pgaC	b1022	1086521	1087846	reverse	poly-&beta;-1,6-N-acetyl-D-glucosamine synthase - PgaC subunit
pgaB	b1023	1087839	1089857	reverse	poly-&beta;-1,6-N-acetyl-D-glucosamine N-deacetylase
pgaA	b1024	1089866	1092289	reverse	partially N-deacetylated poly-&beta;-1,6-N-acetyl-D-glucosamine outer membrane porin
dgcT	b1025	1092876	1094234	forward	diguanylate cyclase
insEF-4		1094275	1095446	reverse	IS3 element transposase
insF-4	b1026	1094275	1095141	reverse
insE-4	b1027	1095138	1095446	reverse	IS3 element protein InsE
ymdE		1095544	1095846	forward	predicted protein
ycdU	b1029	1095843	1096829	forward	predicted inner membrane protein
serX	b1032	1097565	1097652	reverse	tRNA<sup>Ser5</sup>
ghrA	b1033	1097886	1098824	forward	glyoxylate reductase / hydroxypyruvate reductase
ycdX	b1034	1098879	1099616	forward	zinc-binding phosphatase
ycdY	b1035	1099640	1100194	forward	protein involved in maturation of YcdX
ycdZ	b1036	1100296	1100787	forward	predicted inner membrane protein
csgG	b1037	1100851	1101684	reverse	curli secretion channel
csgF	b1038	1101711	1102127	reverse	curli assembly component
csgE	b1039	1102152	1102541	reverse	curli transport specificity factor
csgD	b1040	1102546	1103196	reverse	CsgD DNA-binding transcriptional dual regulator
csgB	b1041	1103951	1104406	forward	curlin, minor subunit
csgA	b1042	1104447	1104902	forward	curlin, major subunit
csgC	b1043	1104961	1105293	forward	inhibitor of CsgA amyloid formation
ymdA	b1044	1105414	1105725	forward	predicted protein
ymdB	b1045	1105820	1106353	forward	<i>O</i>-acetyl-ADP-ribose deacetylase, regulator of RNase III activity
clsC	b1046	1106355	1107776	forward	cardiolipin synthase 3
opgC	b1047	1107784	1108941	reverse	protein required for succinyl modification of osmoregulated periplasmic glucans
opgG	b1048	1109335	1110870	forward	periplasmic protein associated with synthesis of osmoregulated periplasmic glucans (OPGs)
opgH	b1049	1110863	1113406	forward	membrane glycosyltransferase; synthesis of osmoregulated periplasmic glucans (OPGs)
yceK	b1050	1113579	1113806	forward	predicted lipoprotein
msyB	b1051	1113807	1114181	reverse	acidic protein that suppresses heat sensitivity of a <i>secY</i> mutant
b1052	b1052	1114211	1114309	reverse
mdtG	b1053	1114264	1115490	reverse	multidrug efflux pump MdtG
lpxL	b1054	1115662	1116582	reverse	lauroyl acyltransferase
yceA	b1055	1116807	1117859	forward	conserved protein
yceI	b1056	1117901	1118476	reverse	predicted protein
yceJ	b1057	1118480	1119046	reverse	predicted cytochrome b561
yceO	b1058	1119307	1119447	reverse	small protein involved in biofilm formation and acid stress response
solA	b1059	1119468	1120586	reverse	<I>N</I>-methyltryptophan oxidase
bssS	b1060	1120701	1120955	reverse	regulator of biofilm formation
dinI	b1061	1121242	1121487	reverse	DNA damage-inducible protein I
pyrC	b1062	1121561	1122607	reverse	dihydroorotase
yceB	b1063	1122713	1123273	reverse	predicted lipoprotein
grxB	b1064	1123407	1124054	reverse	reduced glutaredoxin 2
mdtH	b1065	1124118	1125326	reverse	multidrug efflux pump
rimJ	b1066	1125562	1126146	forward	ribosomal-protein-S5-alanine N-acetyltransferase
yceH	b1067	1126157	1126804	forward	conserved protein
yceM	b1068	1126806	1127729	forward	predicted oxidoreductase, NAD(P)-binding Rossmann-fold domain
murJ	b1069	1127839	1129374	forward	lipid II flippase
flgN	b1070	1129414	1129830	reverse	flagellar biosynthesis protein FlgN
flgM	b1071	1129835	1130128	reverse	anti-sigma factor for FliA (&sigma;<sup>28</sup>)
flgA	b1072	1130204	1130863	reverse	flagellar biosynthesis; assembly of basal-body periplasmic P ring
flgB	b1073	1131018	1131434	forward	flagellar basal-body rod protein FlgB
flgC	b1074	1131438	1131842	forward	flagellar basal-body rod protein FlgC
flgD	b1075	1131854	1132549	forward	flagellar biosynthesis, initiation of hook assembly
flgE	b1076	1132574	1133782	forward	flagellar hook protein FlgE
flgF	b1077	1133802	1134557	forward	flagellar basal-body rod protein FlgF
flgG	b1078	1134729	1135511	forward	flagellar basal-body rod protein FlgG
flgH	b1079	1135564	1136262	forward	flagellar L-ring protein FlgH; basal-body outer-membrane L (lipopolysaccharide layer) ring protein
flgI	b1080	1136274	1137371	forward	flagellar P-ring protein FlgI
flgJ	b1081	1137371	1138312	forward	FlgJ
flgK	b1082	1138378	1140021	forward	flagellar biosynthesis, hook-filament junction protein 1
flgL	b1083	1140033	1140986	forward	flagellar biosynthesis; hook-filament junction protein
rne	b1084	1141182	1144367	reverse	RNase E
yceQ	b1085	1144502	1144822	forward	predicted protein
rluC	b1086	1144940	1145899	forward	23S rRNA pseudouridine synthase
yceF	b1087	1146011	1146595	reverse	m<sup>7</sup>GTP pyrophosphatase
sraB	b4418	1146589	1146757	forward	SraB
yceD	b1088	1146794	1147315	forward	conserved protein
rpmF	b1089	1147367	1147540	forward	50S ribosomal subunit protein L32
plsX	b1090	1147621	1148691	forward	fatty acid/phospholipid synthesis protein
fabH	b1091	1148759	1149712	forward	&beta;-ketoacyl-ACP synthase III
fabD	b1092	1149728	1150657	forward	malonyl-CoA-ACP transacylase
fabG	b1093	1150670	1151404	forward	3-oxoacyl-[acyl-carrier-protein] reductase subunit
acpP	b1094	1151615	1151851	forward	apo-[acyl carrier protein]
fabF	b1095	1151939	1153180	forward	&beta;-ketoacyl-ACP synthase II
pabC	b1096	1153300	1154109	forward	aminodeoxychorismate lyase
mltG	b1097	1154112	1155134	forward	endolytic murein transglycosylase
tmk	b1098	1155124	1155765	forward	dTMP kinase
holB	b1099	1155762	1156766	forward	DNA polymerase III, &delta; prime subunit
ycfH	b1100	1156777	1157574	forward	predicted metallodependent hydrolase
ptsG	b1101	1157869	1159302	forward	glucose PTS permease - PtsG subunit
fhuE	b1102	1159362	1161551	reverse	ferric coprogen outer membrane porin FhuE
hinT	b1103	1161885	1162244	forward	purine nucleoside phosphoramidase
ycfL	b1104	1162247	1162624	forward	predicted protein
lpoB	b1105	1162638	1163279	forward	outer membrane lipoprotein - activator of MrcB activity
thiK	b1106	1163260	1164084	forward	thiamin kinase
nagZ	b1107	1164095	1165120	forward	&beta;-N-acetylhexosaminidase
ycfP	b1108	1165143	1165685	forward	conserved protein
ndh	b1109	1166085	1167389	forward	NADH:quinone oxidoreductase II
ycfJ	b1110	1167599	1168138	forward	predicted protein
comR	b1111	1168200	1168832	reverse	ComR DNA-binding transcriptional repressor
bhsA	b1112	1169073	1169330	forward	outer membrane protein involved in copper permeability, stress resistance and biofilm formation
ldtC	b1113	1169412	1170374	reverse	L,D-transpeptidase YcfS
mfd	b1114	1170518	1173964	reverse	transcription-repair coupling factor
ycfT	b1115	1174092	1175165	reverse	inner membrane protein YcfT
lolC	b1116	1175427	1176626	forward	LolC
lolD	b1117	1176619	1177320	forward	LolD
lolE	b1118	1177320	1178564	forward	LolE
nagK	b1119	1178593	1179504	forward	<i>N</i>-acetyl-D-glucosamine kinase
cobB	b1120	1179520	1180359	forward	protein-lysine deacetylase and desuccinylase
ycfZ	b1121	1180479	1181267	reverse	predicted inner membrane protein
ymfA	b1122	1181264	1181725	reverse	predicted inner membrane protein
potD	b1123	1181783	1182829	reverse	putrescine / spermidine ABC transporter - periplasmic binding protein
potC	b1124	1182826	1183620	reverse	putrescine / spermidine ABC transporter - membrane subunit
potB	b1125	1183617	1184444	reverse	putrescine / spermidine ABC transporter - membrane subunit
potA	b1126	1184458	1185594	reverse	putrescine / spermidine ABC transporter - ATP binding subunit
pepT	b1127	1185844	1187070	forward	peptidase T
roxA	b1128	1187119	1188240	reverse	ribosomal protein-arginine oxygenase
phoQ	b1129	1188316	1189776	reverse	PhoQ sensory histidine kinase
phoP	b1130	1189776	1190447	reverse	PhoP
purB	b1131	1190616	1191986	reverse	adenylosuccinate lyase
hflD	b1132	1191990	1192631	reverse	lysogenization regulator
mnmA	b1133	1192667	1193773	reverse	tRNA-specific 2-thiouridylase
nudJ	b1134	1193827	1194288	reverse	nucleoside di- and triphosphate hydrolase/HMP-PP hydrolase/thiamin pyrophosphate hydrolase
rluE	b1135	1194298	1194951	reverse	23S rRNA pseudouridine 2457 synthase
icd	b1136	1195123	1196373	forward	isocitrate dehydrogenase
C0293		1196714	1196786	forward	C0293
ymfD	b1137	1196867	1197532	reverse	e14 prophage; predicted SAM-dependent methyltransferase
ymfE	b1138	1197533	1198237	reverse	e14 prophage; predicted inner membrane protein
lit	b1139	1198695	1199588	forward	Lit, cell death peptidase; phage exclusion; e14 prophage
intE	b1140	1199679	1200806	reverse	e14 prophage; predicted integrase
xisE	b1141	1200787	1201032	reverse	e14 prophage; predicted excisionase
ymfH	b1142	1201069	1201380	reverse	e14 prophage; predicted protein
ymfI	b1143	1201497	1201838	forward	e14 prophage; predicted protein
ymfJ	b1144	1201776	1202084	reverse	e14 prophage; predicted protein
ymfK	b1145	1202259	1202933	reverse	e14 prophage; predicted repressor protein
ymfT	b1146	1203024	1203224	forward	e14 prophage; predicted DNA-binding transcriptional regulator
ymfL	b1147	1203268	1203825	forward	e14 prophage; predicted DNA-binding transcriptional regulator
nc10		1203678	1203886	reverse	Nc10
ymfM	b1148	1203822	1204160	forward	e14 prophage; predicted protein
ymfN	b1149	1204170	1205537	forward	e14 prophage; predicted DNA-binding transcriptional regulator
ymfR	b1150	1205549	1205731	forward	e14 prophage; predicted protein
ymfO	b1151	1205731	1206204	forward	e14 prophage; conserved protein
ymfP	b1152	1206260	1206922	forward	e14 prophage; conserved protein
ymfQ	b1153	1206913	1207497	forward	e14 prophage; conserved protein
ycfK	b1154	1207501	1208130	forward	e14 prophage; predicted protein
ymfS	b1155	1208132	1208545	forward	e14 prophage; predicted protein
tfaE	b1156	1208517	1209119	reverse	e14 prophage; predicted tail fiber assembly protein
stfE	b1157	1209119	1209655	reverse	e14 prophage; predicted side tail fiber protein fragment
pinE	b1158	1209685	1210239	forward	e14 prophage; site-specific DNA recombinase
mcrA	b1159	1210346	1211179	forward	restriction of DNA at 5-methylcytosine residues
icdC		1211425	1211577	forward	conserved protein
iraM	b1160	1211680	1212003	reverse	inhibitor of &sigma;<sup>S</sup> proteolysis
ycgX	b1161	1212703	1213107	reverse	predicted protein
bluR	b1162	1213328	1214059	reverse	BluR DNA-binding transcriptional repressor
bluF	b1163	1214264	1215475	reverse	blue light-responsive regulator of BluR
ycgZ	b1164	1215789	1216025	forward	predicted protein
ymgA	b1165	1216068	1216340	forward	protein involved in biofilm formation
ariR	b1166	1216369	1216635	forward	regulator of acid resistance, influenced by indole
ymgC	b1167	1216748	1216996	forward	protein involved in biofilm formation
pdeG	b1168	1217328	1218851	forward	predicted c-di-GMP phosphodiesterase
ymgF	b4520	1218983	1219201	forward	inner membrane protein that interacts with cell division proteins
ycgH_1		1220801	1221121	forward	conserved protein; member of the Autotransporter family
ycgH_2		1221206	1222222	forward	conserved protein; member of the Autotransporter family
ymgD	b1171	1222305	1222634	reverse	predicted protein
ymgG	b1172	1222644	1222988	reverse	predicted protein
ymgI	b4593	1222990	1223163	reverse	hypothetical protein
ymgJ	b4594	1223264	1223449	forward	hypothetical protein
ymgH	b4521	1223465	1223686	forward	predicted protein
ycgI	b1173	1223695	1223907	forward	predicted protein
minE	b1174	1224279	1224545	reverse	topological specificity factor of the Min system that regulates septum placement
minD	b1175	1224549	1225361	reverse	membrane ATPase of the MinC-MinD-MinE system that regulates septum placement
minC	b1176	1225385	1226080	reverse	effector protein of the MinC-MinD-MinE system that regulates septum placement
ycgJ	b1177	1226600	1226968	forward	predicted protein
pliG	b1178	1227071	1227472	reverse	inhibitor of g-type lysozyme
ycgL	b1179	1227681	1228007	forward	conserved protein
ycgM	b1180	1228079	1228738	forward	predicted isomerase/hydrolase
ycgN	b1181	1228815	1229276	forward	conserved protein
hlyE	b1182	1229483	1230394	reverse	hemolysin E
C0299		1230629	1230707	forward	C0299
umuD	b1183	1230767	1231186	forward	SOS mutagenesis; error-prone repair; processed to UmuD'; forms complex with UmuC
umuC	b1184	1231186	1232454	forward	SOS mutagenesis and repair
dsbB	b1185	1232500	1233030	reverse	protein disulfide oxidoreductase - DsbB<sub>reduced</sub>
nhaB	b1186	1233176	1234717	reverse	sodium:H<sup>+</sup> antiporter
fadR	b1187	1234938	1235657	forward	FadR DNA-binding transcriptional dual regulator
ycgB	b1188	1235709	1237241	reverse	conserved protein
dadA	b1189	1237571	1238869	forward	D-amino acid dehydrogenase
dadX	b1190	1238879	1239949	forward	alanine racemase 2, PLP-binding
cvrA	b1191	1240335	1242071	reverse	predicted K<sup>+</sup>:H<sup>+</sup> antiporter
ldcA	b1192	1242166	1243080	reverse	L,D-carboxypeptidase A
emtA	b1193	1243180	1243791	forward	lytic murein transglycosylase E
ycgR	b1194	1243793	1244527	reverse	molecular brake that regulates flagellar motility in response to c-di-GMP
ymgE	b1195	1244728	1244982	forward	predicted inner membrane protein
ycgY	b1196	1245160	1245600	forward	predicted protein
treA	b1197	1245679	1247376	reverse	periplasmic trehalase
dhaM	b1198	1247696	1249114	reverse	dihydroxyacetone kinase subunit M and protein-acetyllysine deacetylase
dhaL	b1199	1249125	1249757	reverse	dihydroxyacetone kinase subunit L
dhaK	b1200	1249768	1250838	reverse	dihydroxyacetone kinase subunit K
dhaR	b1201	1251066	1252985	forward	DhaR DNA-binding transcriptional dual regulator
ycgV	b1202	1253085	1255952	reverse	putative adhesion and penetration protein
ychF	b1203	1256721	1257812	reverse	ribosome-binding ATPase, inhibitor of catalase activity
pth	b1204	1257929	1258513	reverse	peptidyl-tRNA hydrolase
ychH	b1205	1258791	1259069	forward	stress-induced protein
dauA	b1206	1259124	1260803	reverse	C4 dicarboxylate transporter DauA
prs	b1207	1260928	1261875	reverse	ribose-phosphate diphosphokinase
ispE	b1208	1262026	1262877	reverse	4-diphosphocytidyl-2-C-methylerythritol kinase
lolB	b1209	1262877	1263500	reverse	outer membrane lipoprotein, localization of lipoproteins in the outer membrane
hemA	b1210	1263714	1264970	forward	glutamyl-tRNA reductase
prfA	b1211	1265012	1266094	forward	peptide chain release factor RF1
prmC	b1212	1266094	1266927	forward	protein-(glutamine-<i>N</i><sup>5</sup>) methyltransferase
ychQ	b1213	1266924	1267316	forward	predicted transcriptional regulator
ychA	b1214	1267320	1268129	forward	predicted transcriptional regulator
kdsA	b1215	1268165	1269019	forward	3-deoxy-D-<i>manno</i>-octulosonate 8-phosphate synthase
ldrA	b4419	1269168	1269275	reverse	small toxic polypeptide LdrA
rdlA	b4420	1269323	1269389	forward	RdlA
ldrB	b4421	1269703	1269810	reverse	small toxic polypeptide LdrB
rdlB	b4422	1269858	1269923	forward	RdlB
ldrC	b4423	1270238	1270345	reverse	small toxic polypeptide LdrC
rdlC	b4424	1270393	1270460	forward	RdlC
chaA	b1216	1270749	1271849	reverse	Na<sup>+</sup> / K<sup>+</sup>:H<sup>+</sup> antiporter ChaA/Na<sup>+</sup> / K<sup>+</sup>:H<sup>+</sup> antiporter ChaA
chaB	b1217	1272119	1272349	forward	predicted cation transport regulator
chaC	b1218	1272507	1273202	forward	predicted glutathione-specific gamma-glutamylcyclotransferase
ychN	b1219	1273246	1273599	reverse	conserved protein
ychO	b1220	1273784	1275178	forward	predicted invasin
narL	b1221	1275179	1275829	reverse	NarL
narX	b1222	1275822	1277618	reverse	NarX
nc3		1276858	1276937	forward	Nc3
narK	b1223	1277957	1279348	forward	nitrate:nitrite antiporter NarK
narG	b1224	1279864	1283607	forward	nitrate reductase A, &alpha; subunit
narH	b1225	1283604	1285142	forward	nitrate reductase A, &beta; subunit
narJ	b1226	1285139	1285849	forward	molybdenum cofactor assembly chaperone subunit (&delta; subunit) of nitrate reductase 1
narI	b1227	1285849	1286526	forward	nitrate reductase A, &gamma; subunit
ychS	b1228	1286709	1286984	forward	predicted protein
rttR	b4425	1287066	1287236	reverse	RtT
tpr	b1229	1287087	1287176	reverse	predicted protamine-like protein
tyrV	b1230	1287244	1287328	reverse	tRNA<SUP>tyrV</SUP>
tyrT	b1231	1287538	1287622	reverse	tRNA<SUP>tyrT</SUP>
purU	b1232	1287782	1288624	reverse	formyltetrahydrofolate deformylase
ychJ	b1233	1288674	1289132	reverse	conserved protein
rssA	b1234	1289245	1290150	forward	conserved protein
rssB	b1235	1290242	1291255	forward	regulator of RpoS
galU	b1236	1291457	1292365	forward	UTP:glucose-1-phosphate uridylyltransferase
hns	b1237	1292509	1292922	reverse	H-NS DNA-binding transcriptional dual regulator
tdk	b1238	1293527	1294144	forward	thymidine kinase/deoxyuridine kinase
ychG_2		1294426	1295016	reverse	predicted protein
ychG_1		1294968	1295198	reverse	predicted protein, N-terminal fragment
adhE	b1241	1295446	1298121	reverse	aldehyde-alcohol dehydrogenase
ychE	b1242	1298598	1299245	forward	predicted inner membrane protein
Pseudo Gene		1299474	1300927	forward	OppA5'
insH21	b4711	1299531	1300547	forward	IS5 transposase and trans-activator
oppA	b1243	1301182	1302813	forward	peptide ABC transporter - periplasmic binding protein
oppB	b1244	1302899	1303819	forward	murein tripeptide ABC transporter / peptide ABC transporter - putative membrane subunit
oppC	b1245	1303834	1304742	forward	murein tripeptide ABC transporter / peptide ABC transporter - putative membrane subunit
oppD	b1246	1304754	1305767	forward	murein tripeptide ABC transporter / peptide ABC transporter - putative ATP binding subunit
oppF	b1247	1305764	1306768	forward	murein tripeptide ABC transporter / peptide ABC transporter - putative ATP binding subunit
yciU	b1248	1306821	1307150	reverse	predicted protein
clsA	b1249	1307185	1308645	reverse	cardiolipin synthase 1
yciY	b4595	1308788	1308961	forward	conserved protein
kch	b1250	1309016	1310269	reverse	K<sup>+</sup> channel Kch
yciI	b1251	1310569	1310865	reverse	predicted enzyme
tonB	b1252	1311089	1311808	forward	TonB energy transducing system - TonB subunit
yciA	b1253	1311848	1312246	reverse	acyl-CoA thioesterase
yciB	b1254	1312351	1312890	reverse	inner membrane protein
yciC	b1255	1312920	1313663	reverse	predicted inner membrane protein
ompW	b1256	1314020	1314658	forward	outer membrane protein W
yciE	b1257	1314718	1315224	reverse	conserved protein
yciF	b1258	1315270	1315770	reverse	conserved protein
yciG	b1259	1315856	1316035	reverse	predicted protein
trpA	b1260	1316416	1317222	reverse	tryptophan synthase, &alpha; subunit
trpB	b1261	1317222	1318415	reverse	tryptophan synthase, &beta; subunit
trpC	b1262	1318427	1319788	reverse	indole-3-glycerol phosphate synthase/phosphoribosylanthranilate isomerase
trpD	b1263	1319789	1321384	reverse	anthranilate synthase component II
trpE	b1264	1321384	1322946	reverse	anthranilate synthase component I
trpL	b1265	1323038	1323082	reverse	trp operon leader peptide
yciV	b1266	1323220	1324101	forward	RNA/ssDNA exonuclease 5' &rarr; 3' specific
yciO	b1267	1324098	1324718	forward	conserved protein
yciQ	b1268	1324746	1326641	forward	predicted inner membrane protein
rluB	b1269	1326852	1327727	forward	23S rRNA pseudouridine 2605 synthase
btuR	b1270	1327767	1328357	reverse	cobinamide adenosyltransferase/cobalamin adenosyltransferase
yciK	b1271	1328354	1329112	reverse	predicted oxidoreductase
sohB	b1272	1329332	1330381	forward	predicted inner membrane peptidase
yciN	b1273	1330417	1330668	reverse	predicted protein
topA	b1274	1331048	1333645	forward	DNA topoisomerase I
cysB	b1275	1333855	1334829	forward	CysB transcriptional dual regulator
ymiA	b4522	1335124	1335288	forward	small predicted membrane protein
yciX	b4523	1335291	1335458	forward	predicted protein
acnA	b1276	1335831	1338506	forward	aconitate hydratase 1
ribA	b1277	1338570	1339160	reverse	GTP cyclohydrolase II
pgpB	b1278	1339330	1340094	forward	phosphatidylglycerophosphatase/diacylglycerol pyrophosphate phosphatase/undecaprenyl pyrophosphate phosphatase
lapA	b1279	1340243	1340551	forward	lipopolysaccharide assembly protein LapA
lapB	b1280	1340558	1341727	forward	lipopolysaccharide assembly protein LapB
pyrF	b1281	1341921	1342658	forward	orotidine-5'-phosphate decarboxylase
yciH	b1282	1342658	1342984	forward	translation initiation factor
osmB	b1283	1343110	1343328	reverse	OsmB osmotically inducible lipoprotein
yciT	b1284	1343597	1344346	reverse	DNA-binding transcriptional regulator
yciZ	b4596	1344436	1344609	reverse	hypothetical protein
pdeR	b1285	1344757	1346742	reverse	cyclic di-GMP phosphodiesterase
rnb	b1286	1346978	1348912	reverse	ribonuclease II
yciW	b1287	1348980	1350107	reverse	predicted oxidoreductase
fabI	b1288	1350251	1351039	reverse	enoyl-[acyl-carrier-protein] reductase subunit
nc7		1351101	1351291	forward	Nc7
ycjD	b1289	1351407	1351760	reverse	conserved protein
sapF	b1290	1351828	1352634	reverse	ATP binding protein SapF of predicted ABC transporter
sapD	b1291	1352636	1353628	reverse	ATP binding protein implicated in Trk mediated K<sup>+</sup> uptake
sapC	b1292	1353628	1354518	reverse	integral membrane protein SapC of predicted ABC transporter
sapB	b1293	1354505	1355470	reverse	integral membrane protein SapB of predicted ABC transporter
sapA	b1294	1355467	1357110	reverse	periplasmic binding protein SapA of predicted ABC transporter
ymjA	b1295	1357423	1357668	reverse	predicted protein
puuP	b1296	1357802	1359187	reverse	putrescine:H<sup>+</sup> symporter PuuP
puuA	b1297	1359490	1360908	reverse	glutamate-putrescine ligase
puuD	b1298	1361120	1361884	forward	&gamma;-glutamyl-&gamma;-aminobutyrate hydrolase
puuR	b1299	1361911	1362468	forward	PuuR DNA-binding transcriptional repressor
puuC	b1300	1362743	1364230	forward	&gamma;-glutamyl-&gamma;-aminobutyraldehyde dehydrogenase
puuB	b1301	1364232	1365512	forward	&gamma;-glutamylputrescine oxidase
puuE	b1302	1365550	1366815	forward	4-aminobutyrate aminotransferase
pspF	b1303	1366935	1367912	reverse	PspF DNA-binding transcriptional dual regulator
pspA	b1304	1368079	1368747	forward	regulatory protein for the phage shock operon, protects membrane integrity
pspB	b1305	1368801	1369025	forward	stimulates PspC-mediated transcriptional activation of the psp operon; antitoxin of a PspC-PspB toxin-antitoxin pair
pspC	b1306	1369025	1369384	forward	PspC transcriptional regulator; toxin of a PspC-PspB toxin-antitoxin pair
pspD	b1307	1369393	1369614	forward	peripheral inner membrane phage-shock protein
pspE	b1308	1369689	1370003	forward	thiosulfate sulfurtransferase
ycjM	b1309	1370216	1371895	forward	predicted glucosyltransferase
ycjN	b1310	1371909	1373201	forward	putative transport protein, ABC superfamily - periplasmic binding component
ycjO	b1311	1373222	1374103	forward	putative transport protein, ABC superfamily - membrane component
ycjP	b1312	1374090	1374932	forward	putative transport protein, ABC superfamily - membrane component
ycjQ	b1313	1374963	1376015	forward	predicted oxidoreductase, Zn-dependent and NAD(P)-binding
ycjR	b1314	1376034	1376822	forward	predicted D-tagatose 3-epimerase
ycjS	b1315	1376832	1377887	forward	predicted oxidoreductase, NADH-binding
ycjT	b1316	1377884	1380151	forward	predicted hydrolase
ycjU	b1317	1380148	1380807	forward	&beta;-phosphoglucomutase
ycjV	b1318	1380821	1381789	forward	putative transport protein, ABC family - ATP binding component
ymjB	b4524	1381789	1381902	forward	predicted protein
ompG	b1319	1381947	1382852	forward	outer membrane porin G
ycjW	b1320	1382963	1383961	reverse	predicted DNA-binding transcriptional regulator, LacI type
ycjX	b1321	1384117	1385514	forward	conserved protein
ycjF	b1322	1385511	1386572	forward	conserved inner membrane protein
tyrR	b1323	1386720	1388261	forward	TyrR DNA-binding transcriptional dual regulator
tpx	b1324	1388305	1388811	reverse	lipid hydroperoxide peroxidase
ycjG	b1325	1388930	1389895	forward	L-Ala-D/L-Glu epimerase
mpaA	b1326	1389870	1390598	reverse	murein tripeptide amidase A
ymjC	b4525	1390680	1390862	reverse	predicted oxidoreductase
ymjD	b4673	1390868	1390933	reverse	small protein
ycjY	b1327	1390933	1391853	reverse	predicted hydrolase
pgrR	b1328	1391991	1392890	forward	PgrR DNA-binding transcriptional repressor
mppA	b1329	1393227	1394840	forward	murein tripeptide ABC transporter OppBCDFMppA - periplasmic binding protein
ynaI	b1330	1394891	1395922	reverse	mechanosensitive channel YnaI
insH-4	b1331	1396076	1397092	forward	IS5 transposase and trans-activator
ynaJ	b1332	1397365	1397622	forward	predicted inner membrane protein
uspE	b1333	1397672	1398622	reverse	universal stress protein with a role cellular motility
fnr	b1334	1398774	1399526	reverse	FNR DNA-binding transcriptional dual regulator
ogt	b1335	1399721	1400236	reverse	O6-alkylguanine-DNA-alkyltransferase
abgT	b1336	1400247	1401773	reverse	p-aminobenzoyl glutamate:H<sup>+</sup> symporter
abgB	b1337	1401810	1403255	reverse	<i>p</i>-aminobenzoyl-glutamate hydrolase subunit B
abgA	b1338	1403255	1404565	reverse	<i>p</i>-aminobenzoyl-glutamate hydrolase subunit A
abgR	b1339	1404741	1405649	forward	predicted DNA-binding transcriptional regulator, LYSR-type
mcaS	b4426	1405659	1405751	reverse	IsrA
smrA	b1340	1405979	1406542	forward	conserved protein with endonuclease activity
dgcM	b1341	1406563	1407795	reverse	diguanylate cyclase
ydaN	b1342	1408050	1409033	forward	predicted Zn(II) transporter
fnrS	b4699	1409129	1409247	forward	FnrS
C0343		1409363	1409437	forward	C0343
dbpA	b1343	1409511	1410884	forward	ATP-dependent RNA helicase, specific for 23S rRNA
ttcA	b1344	1411013	1411948	reverse	tRNA C32 thiolase
intR	b1345	1412000	1413235	reverse	Rac prophage; predicted integrase
xisR	b1346	1413237	1413452	reverse	Rac prophage; excisionase
ydaC	b1347	1413531	1413740	reverse	protein involved in maintaining chromosome integrity / Rac prophage
ralA	b4714	1413556	1413734	forward	RalA antitoxin of the RalRA toxin-antitoxin system
ralR	b1348	1413733	1413927	reverse	Rac prophage; DNA endonuclease toxin of the RalRA toxin-antitoxin system, restriction alleviation and modification enhancement
recT	b1349	1413984	1414793	reverse	recombinase, DNA renaturation
recE	b1350	1414786	1417386	reverse	exonuclease VIII, ds DNA exonuclease, 5' --> 3' specific
racC	b1351	1417488	1417763	reverse	Rac prophage; predicted protein
ydaE	b4526	1417838	1418008	reverse	Rac prophage; zinc-binding protein
kilR	b1352	1418008	1418229	reverse	Rac prophage; inhibitor of FtsZ, killing protein
sieB	b1353	1418671	1419159	forward	Rac prophage; phage superinfection exclusion protein
ydaF	b4527	1419156	1419311	reverse	Rac prophage; predicted protein
Phantom Gene		1419168	1419344	forward
ydaG	b1355	1419322	1419456	reverse	Rac prophage; small protein
racR	b1356	1419765	1420241	reverse	Rac prophage; predicted DNA-binding transcriptional regulator
ydaS	b1357	1420365	1420661	forward	Rac prophage; predicted DNA-binding transcriptional regulator
ydaT	b1358	1420684	1421106	forward	Rac prophage; predicted protein
ydaU	b1359	1421119	1421976	forward	Rac prophage; conserved protein
ydaV	b1360	1421983	1422729	forward	Rac prophage; predicted DNA replication protein
ydaW	b1361	1422752	1423312	forward	Rac prophage; predicted DNA-binding protein
rzpR	b1362	1423345	1423644	forward	Rac prophage; predicted defective peptidase
rzoR	b4528	1423400	1423585	forward	Rac prophage; predicted lipoprotein
trkG	b1363	1423782	1425239	forward	K<sup>+</sup> transporter TrkG
b1364	b1364	1425178	1425459	forward
ynaK	b1365	1425377	1425640	forward	Rac prophage; conserved protein
ydaY	b1366	1425621	1425980	forward	Rac prophage; predicted protein
Phantom Gene		1426055	1426288	forward
ynaA	b1368	1426454	1427482	forward	Rac prophage; predicted tail protein
lomR_1	b1369	1427458	1427613	forward	Rac prophage; predicted protein, N-ter fragment
insH-5	b1370	1427746	1428726	reverse	Rac prophage; IS5 transposase and trans-activator
lomR_2	b1371	1428814	1428984	forward	Rac prophage; predicted protein, C-ter fragment
stfR	b1372	1429049	1432411	forward	putative membrane protein
tfaR	b1373	1432411	1432986	forward	Rac prophage; predicted tail fiber assembly protein
pinR	b1374	1433084	1433674	reverse	Rac prophage; predicted site-specific recombinase
ynaE	b1375	1433991	1434224	reverse	Rac prophage; cold shock protein, function unknown
uspF	b1376	1435185	1435619	reverse	nucleotide binding filament protein
ompN	b1377	1435760	1436893	reverse	outer membrane pore protein N, non-specific
micC	b4427	1437121	1437229	forward	MicC
ydbK	b1378	1437260	1440784	reverse	pyruvate:flavodoxin oxidoreductase
ydbJ	b4529	1441058	1441324	forward	predicted protein
hslJ	b1379	1441321	1441743	reverse	lipoprotein implicated in Novobiocin resistance
ldhA	b1380	1441854	1442843	reverse	D-lactate dehydrogenase - fermentative
ydbH	b1381	1443051	1445690	forward	predicted protein
ynbE	b1382	1445687	1445872	forward	predicted lipoprotein
ydbL	b1383	1445880	1446206	forward	conserved protein
feaR	b1384	1446378	1447283	reverse	FeaR DNA-binding transcriptional activator
feaB	b1385	1447519	1449018	forward	phenylacetaldehyde dehydrogenase
tynA	b1386	1449076	1451349	reverse	copper-containing amine oxidase
paaZ	b1387	1451597	1453642	reverse	oxepin-CoA hydrolase/3-oxo-5,6-dehydrosuberyl-CoA semialdehyde dehydrogenase
paaA	b1388	1453927	1454856	forward	ring 1,2-phenylacetyl-CoA epoxidase, monooxygenase subunit
paaB	b1389	1454868	1455155	forward	ring 1,2-phenylacetyl-CoA epoxidase subunit
paaC	b1390	1455164	1455910	forward	ring 1,2-phenylacetyl-CoA epoxidase, structural subunit
paaD	b1391	1455925	1456422	forward	phenylacetate degradation protein
paaE	b1392	1456430	1457500	forward	ring 1,2-phenylacetyl-CoA epoxidase, reductase subunit
paaF	b1393	1457497	1458264	forward	predicted 2,3-dehydroadipyl-CoA hydratase
paaG	b1394	1458264	1459052	forward	predicted ring 1,2-epoxyphenylacetyl-CoA isomerase (oxepin-CoA forming)
paaH	b1395	1459054	1460481	forward	3-hydroxyadipyl-CoA dehydrogenase (NAD<sup>+</sup>)
paaI	b1396	1460471	1460893	forward	phenylacetyl-CoA thioesterase
paaJ	b1397	1460893	1462098	forward	&beta;-ketoadipyl-CoA thiolase
paaK	b1398	1462125	1463438	forward	phenylacetate-CoA ligase
paaX	b1399	1463539	1464489	forward	PaaX DNA-binding transcriptional repressor
paaY	b1400	1464471	1465061	forward	2-hydroxycyclohepta-1,4,6-triene-1-carboxyl-CoA thioesterase
ynbG	b4674	1465165	1465230	reverse	small protein
ydbA_1		1465392	1467950	forward	predicted outer membrane protein, N-ter fragment
insCD-2		1467921	1469194	reverse	IS2 element transposase InsAB'
insD-2	b1402	1467921	1468826	reverse
insC-2	b1403	1468784	1469194	reverse	IS2 insertion element repressor InsA
insI-2	b1404	1469358	1470509	forward	transposase of IS30
ydbA_2		1470690	1474013	forward	predicted outer membrane protein, C-ter fragment
ydbC	b1406	1474221	1475081	forward	predicted oxidoreductase, NAD(P)-binding
ydbD	b1407	1475144	1477450	forward	protein involved in detoxification of methylglyoxal
ynbA	b1408	1477621	1478226	forward	predicted inner membrane protein
ynbB	b1409	1478226	1479122	forward	predicted CDP-diglyceride synthase
ynbC	b1410	1479138	1480895	forward	predicted hydrolase
ynbD	b1411	1480909	1482201	forward	predicted phosphatase, inner membrane protein
azoR	b1412	1482255	1482860	reverse	NADH:quinone oxidoreductase, FMN-dependent
hrpA	b1413	1483061	1486963	forward	ATP-dependent helicase
ydcF	b1414	1487235	1488035	forward	conserved protein
aldA	b1415	1488232	1489671	forward	aldehyde dehydrogenase A
gapC_2		1489713	1489964	reverse	glyceraldehyde 3-phosphate dehydrogenase C, interrupted
gapC_1		1489961	1490713	reverse	split glyceraldehyde 3-phosphate dehydrogenase C
cybB	b1418	1490902	1491432	forward	cytochrome b561
rydC	b4597	1491443	1491506	reverse	RydC
ydcA	b1419	1491677	1491850	forward	predicted protein
hokB	b4428	1491922	1492071	reverse	toxin HokB
mokB	b1420	1491962	1492129	reverse	regulatory peptide whose translation enables hokB expression
sokB	b4429	1492119	1492174	forward	SokB
trg	b1421	1492470	1494110	forward
ydcI	b1422	1494148	1495071	reverse	YdcI DNA-binding transcriptional repressor
ydcJ	b1423	1495288	1496631	forward	conserved protein
opgD	b1424	1496856	1498511	forward	glucan biosynthesis protein D
Phantom Gene		1498432	1498635	reverse
ydcH	b1426	1498651	1498875	forward	predicted protein
rimL	b1427	1498938	1499477	forward	ribosomal-protein-L12-serine acetyltransferase
ydcK	b1428	1499469	1500449	reverse	predicted enzyme
tehA	b1429	1500573	1501565	forward	tellurite resistance protein / ethidium exporter
tehB	b1430	1501562	1502155	forward	tellurite methyltransferase
ydcL	b1431	1502457	1503125	forward	predicted lipoprotein
yncK_1		1503143	1503310	reverse	predicted transposase, N-ter fragment
yncK_2		1503362	1503649	reverse	predicted transposase, C-ter fragment
ydcM	b1432	1503717	1504865	forward	predicted transposase
ydcO	b1433	1504905	1506080	reverse	putative transport protein, major facilitator superfamily (MFS)
sutR	b1434	1506172	1506708	forward	SutR DNA-binding transcriptional dual regulator
ydcP	b1435	1506781	1508742	forward	predicted peptidase
yncJ	b1436	1508834	1509064	reverse	predicted protein
Phantom Gene		1509250	1509447	reverse
hicA	b4532	1509286	1509462	forward	toxin of the HicA-HicB toxin-antitoxin system
hicB	b1438	1509508	1509924	forward	antitoxin of the HicA-HicB toxin-antitoxin system
ydcR	b1439	1510003	1511409	forward	fused predicted DNA-binding transcriptional regulator and predicted amino transferase
ydcS	b1440	1511654	1512799	forward	putative transport protein, ABC superfamily - periplasmic binding protein / polyhydroxybutyrate synthase
ydcT	b1441	1512817	1513830	forward	putative transport protein, ABC superfamily - ATP binding component
ydcU	b1442	1513831	1514772	forward	putative transport protein, ABC superfamily - membrane component
ydcV	b1443	1514762	1515556	forward	putative transport protein, ABC family - membrane component
patD	b1444	1515578	1517002	forward	&gamma;-aminobutyraldehyde dehydrogenase
yncL	b4598	1517099	1517194	reverse	small membrane protein
ortT	b1445	1517389	1517562	forward	orphan toxin
ydcY	b1446	1517648	1517881	forward	predicted protein
ydcZ	b1447	1517882	1518331	reverse	predicted inner membrane protein
mnaT	b1448	1518328	1518846	reverse	L-amino acid N-acyltransferase
curA	b1449	1519027	1520064	forward	NADPH-dependent curcumin/dihydrocurcumin reductase subunit
mcbR	b1450	1520262	1520927	forward	McbR DNA-binding transcriptional dual regulator
yncD	b1451	1520963	1523065	reverse	probable TonB-dependent receptor
yncE	b1452	1523307	1524368	forward	conserved protein
ansP	b1453	1524481	1525980	reverse	L-asparagine transporter
yncG	b1454	1526247	1526864	forward	predicted enzyme
yncH	b1455	1526940	1527152	forward	hypothetical protein
rhsE		1527890	1529938	forward	RhsE protein in rhs element
ydcD	b1457	1529922	1530404	forward	hypothetical protein
yncI	b1458	1530586	1531332	forward	predicted protein
yncM	b1459	1531376	1531576	forward	predicted protein
ydcC	b1460	1531816	1532952	forward	conserved protein
pptA	b1461	1533052	1533285	forward	probable 4-oxalocrotonate tautomerase (4-OT)
yddH	b1462	1533282	1533851	reverse	conserved protein
nhoA	b1463	1534024	1534869	forward	arylamine <i>N</i>-acetyltransferase
yddE	b1464	1534965	1535858	reverse	conserved protein
narV	b1465	1535937	1536617	reverse	nitrate reductase Z, &gamma; subunit
narW	b1466	1536614	1537309	reverse	NarW, probable private chaperone for NarZ nitrate reductase subunit
narY	b1467	1537309	1538853	reverse	nitrate reductase Z, &beta; subunit
narZ	b1468	1538850	1542590	reverse	nitrate reductase Z, &alpha; subunit
narU	b1469	1542672	1544060	reverse	nitrate / nitrite transporter NarU
yddJ	b1470	1544384	1544719	reverse	hypothetical protein
yddK	b1471	1544758	1545714	reverse	predicted protein
yddL	b1472	1545738	1546028	reverse	predicted lipoprotein
yddG	b1473	1546288	1547169	reverse	aromatic amino acid exporter
fdnG	b1474	1547401	1550448	forward	formate dehydrogenase N, &alpha; subunit
fdnH	b1475	1550461	1551345	forward	formate dehydrogenase N, &beta; subunit
fdnI	b1476	1551338	1551991	forward	formate dehydrogenase N, &gamma; subunit
C0362		1552001	1552386	forward	C0362
yddM	b1477	1552398	1552682	reverse	predicted DNA-binding transcriptional regulator
adhP	b1478	1552828	1553838	reverse	ethanol dehydrogenase / alcohol dehydrogenase
maeA	b1479	1553972	1555669	reverse	malate dehydrogenase, NAD-requiring
sra	b1480	1555826	1555963	reverse	30S ribosomal subunit protein S22
bdm	b1481	1556065	1556280	reverse	biofilm-dependent modulation protein
osmC	b1482	1556625	1557056	forward	osmotically inducible peroxiredoxin
ddpF	b1483	1557112	1558038	reverse	YddO
ddpD	b1484	1558031	1559017	reverse	YddP
ddpC	b1485	1559014	1559910	reverse	YddQ
ddpB	b1486	1559907	1560929	reverse	YddR
ddpA	b1487	1560931	1562481	reverse	YddS
ddpX	b1488	1562495	1563076	reverse	D-Ala-D-Ala dipeptidase
dosP	b1489	1563334	1565733	reverse	c-di-GMP phosphodiesterase, heme-regulated
dosC	b1490	1565758	1567140	reverse	diguanylate cyclase DosC
yddW	b1491	1567504	1568823	reverse	predicted lipoprotein
gadC	b1492	1568954	1570489	reverse	glutamic acid:4-aminobutyrate antiporter
gadB	b1493	1570645	1572045	reverse	glutamate decarboxylase B subunit
pqqL	b1494	1572407	1575202	reverse	putative zinc peptidase
yddB	b1495	1575247	1577619	reverse	outer membrane protein, putative porin
yddA	b1496	1577657	1579342	reverse	putative transport protein, ABC superfamily - fused membrane component, ATP-binding component
ydeM	b1497	1579633	1580790	reverse	predicted anaerobic sulfatase maturation enzyme
ydeN	b1498	1580842	1582524	reverse	putative sulfatase
ydeO	b1499	1582926	1583687	reverse	YdeO DNA-binding transcriptional dual regulator
safA	b1500	1583762	1583959	reverse	two-component system connector protein
ydeP	b1501	1584207	1586486	reverse	acid resistance protein
ydeQ	b1502	1586820	1587734	reverse	predicted fimbrial-like adhesin protein
ydeR	b1503	1587793	1588296	reverse	predicted fimbrial-like adhesin protein
ydeS	b1504	1588309	1588839	reverse	predicted fimbrial-like adhesin protein
ydeT	b1505	1588853	1590001	reverse	predicted protein
yneL	b1506	1590357	1590536	reverse	predicted transcriptional regulator
hipA	b1507	1590854	1592176	reverse	serine/threonine kinase HipA
hipB	b1508	1592176	1592442	reverse	HipB antitoxin and DNA-binding transcriptional repressor
ydeU	b1509	1592665	1594065	reverse	conserved protein
ydeK	b1510	1594109	1598086	reverse	predicted lipoprotein
lsrK	b1511	1598617	1600209	reverse	autoinducer-2 kinase
lsrR	b1512	1600288	1601241	reverse	LsrR DNA-binding transcriptional repressor
lsrA	b1513	1601490	1603025	forward	AI-2 ABC transporter - ATP binding subunit
lsrC	b1514	1603019	1604047	forward	Autoinducer-2 ABC transporter - membrane subunit
lsrD	b1515	1604047	1605039	forward	Autoinducer-2 ABC transporter - membrane subunit
lsrB	b1516	1605051	1606073	forward	autoinducer-2 ABC transporter - periplasmic binding protein
lsrF	b1517	1606100	1606975	forward	3-hydroxy-2,4-pentadione 5-phosphate thiolase
lsrG	b1518	1606999	1607289	forward	phospho-AI-2 isomerase
tam	b1519	1607346	1608104	forward	<i>trans</i>-aconitate 2-methyltransferase
yneE	b1520	1608108	1609022	reverse	conserved inner membrane protein
uxaB	b1521	1609229	1610680	reverse	altronate oxidoreductase
dgcF	b1522	1610907	1611854	reverse	predicted diguanylate cyclase
yneG	b1523	1611966	1612325	reverse	conserved protein
yneH	b1524	1612325	1613251	reverse	glutaminase
sad	b1525	1613315	1614703	reverse	NAD<sup>+</sup>-dependent succinate semialdehyde dehydrogenase
yneJ	b1526	1614804	1615685	forward	predicted DNA-binding transcriptional regulator, LysR-type
yneK	b1527	1615763	1616878	forward	predicted protein
ydeA	b1528	1617028	1618218	forward	arabinose exporter
marC	b1529	1618243	1618908	reverse	inner membrane protein MarC
marR	b1530	1619120	1619554	forward	MarR DNA-binding transcriptional repressor
marA	b1531	1619574	1619957	forward	MarA DNA-binding transcriptional dual regulator
marB	b1532	1619989	1620207	forward	multiple antibiotic resistance protein
eamA	b1533	1620238	1621137	reverse	<i>O</i>-acetylserine / cysteine exporter
ydeE	b1534	1621332	1622519	forward	putative transport protein, major facilitator superfamily (MFS)
yneM	b4599	1622646	1622741	forward	small membrane protein
mgrR	b4698	1622817	1622914	reverse	MgrR
dgcZ	b1535	1622960	1623850	reverse	diguanylate cyclase
ydeI	b1536	1624105	1624497	reverse	stress response protein
ydeJ	b1537	1624773	1625291	forward	conserved protein
dcp	b1538	1625335	1627380	reverse	dipeptidyl carboxypeptidase II
ydfG	b1539	1627517	1628263	forward	3-hydroxy acid dehydrogenase
ydfH	b1540	1628352	1629038	forward	YdfH DNA-binding transcriptional repressor
ydfZ	b1541	1629215	1629418	forward	conserved protein
ydfI	b1542	1629453	1630913	reverse	predicted mannonate dehydrogenase
ydfJ	b1543	1631002	1632285	reverse	putative transport protein, major facilitator superfamily (MFS)
ydfK	b1544	1633072	1633305	forward	Qin prophage; cold shock gene, predicted DNA-binding transcriptional regulator
pinQ	b1545	1633622	1634212	forward	Qin prophage; predicted site-specific recombinase
tfaQ	b1546	1634310	1634885	reverse	Qin prophage; predicted tail fibre assembly protein
ydfN	b1547	1634885	1635847	reverse	Qin prophage; predicted side tail fibre assembly protein
nohA	b1548	1635798	1636367	reverse	Qin prophage; predicted packaging protein
ynfO	b4533	1636756	1636989	forward	Qin prophage; predicted protein
ydfO	b1549	1637047	1637457	forward	Qin prophage; predicted protein
gnsB	b1550	1637609	1637782	reverse	Qin prophage; predicted protein
ynfN	b1551	1637954	1638109	reverse	Qin prophage; predicted protein
cspI	b1552	1638455	1638667	reverse	Qin prophage; cold shock protein
ydfP	b1553	1639030	1639527	reverse	Qin prophage; conserved protein
rrrQ	b1554	1639524	1640057	reverse	Qin prophage; predicted lysozyme
ydfR	b1555	1640054	1640365	reverse	Qin prophage; predicted protein
essQ	b1556	1640370	1640585	reverse	Qin prophage; predicted S lysis protein
cspB	b1557	1641339	1641554	reverse	Qin prophage; cold shock protein; predicted DNA-binding transcriptional regulator
cspF	b1558	1641855	1642067	forward	Qin prophage; cold shock protein
ydfT	b1559	1642489	1643241	reverse	Qin prophage; predicted antitermination protein Q
ydfU	b1560	1643255	1644304	reverse	Qin prophage; predicted protein
rem	b1561	1644651	1644902	reverse	Qin prophage; predicted protein
hokD	b1562	1645119	1645274	reverse	Qin prophage; small toxic polypeptide
relE	b1563	1645346	1645633	reverse	Qin prophage; toxin of the RelE-RelB toxin-antitoxin system and cofactor to enhance the repressor activity of RelB
relB	b1564	1645633	1645872	reverse	RelB Qin prophage; antitoxin of the RelE-RelB toxin-antitoxin system and DNA binding transcriptional repressor
ydfV	b1565	1645897	1646202	forward	Qin prophage; predicted protein
flxA	b1566	1646405	1646737	forward	Qin prophage; predicted protein
ydfW	b1567	1647174	1647323	reverse	Qin prophage; predicted protein
ydfX	b1568	1647346	1647636	reverse	Qin prophage; predicted protein
dicC	b1569	1647620	1647850	reverse	Qin prophage; DNA-binding transcriptional regulator for DicB
dicA	b1570	1647934	1648341	forward	DicA DNA-binding transcriptional dual regulator
ydfA	b1571	1648508	1648663	forward	Qin prophage; predicted protein
ydfB	b1572	1648665	1648793	forward	Qin prophage; small protein
ydfC	b1573	1648823	1649041	forward	Qin prophage; predicted protein
dicF	b1574	1649382	1649434	forward	DicF
dicB	b1575	1649609	1649797	forward	Qin prophage; cell division inhibition protein DicB
ydfD	b1576	1649794	1649985	forward	Qin prophage; lysis protein
ydfE	b1577	1650078	1650998	forward	Qin prophage; predicted protein
insD	b1578	1650881	1651537	forward	Qin prophage; predicted transposase
intQ	b1579	1651512	1652708	forward	Qin prophage; predicted defective integrase
ynfP		1652728	1652838	reverse	predicted protein
rspB	b1580	1652896	1653915	reverse	predicted oxidoreductase, Zn-dependent and NAD(P)-binding
rspA	b1581	1653927	1655141	reverse	mannonate/altronate dehydratase
ynfA	b1582	1655347	1655673	reverse	conserved inner membrane protein
ynfB	b1583	1655808	1656149	forward	predicted protein
speG	b1584	1656184	1656744	forward	spermidine acetyltransferase
ynfC	b1585	1656747	1657457	reverse	YnfC lipoprotein
ynfD	b1586	1657565	1657870	forward	predicted protein
ynfE	b1587	1658069	1660495	forward	putative selenate reductase, oxidoreductase subunit
ynfF	b1588	1660556	1662979	forward	putative selenate reductase, oxidoreductase subunit
ynfG	b1589	1662990	1663607	forward	putative selenate reductase, predicted Fe-S subunit
ynfH	b1590	1663609	1664463	forward	putative selenate reductase, predicted membrane anchor subunit
dmsD	b1591	1664506	1665120	forward	DMS reductase maturation protein
clcB	b1592	1665315	1666571	forward
ynfK	b1593	1666524	1667219	reverse	predicted dethiobiotin synthetase
mlc	b1594	1667344	1668564	reverse	Mlc DNA-binding transcriptional repressor
ynfL	b1595	1668699	1669592	reverse	predicted DNA-binding transcriptional regulator
ynfM	b1596	1669699	1670952	forward	putative transport protein, major facilitator superfamily
		1670949	1671136	reverse	YnfM3'
asr	b1597	1671376	1671684	forward	acid shock protein
ydgU	b4601	1671777	1671860	forward	small predicted membrane protein
ydgD	b1598	1671960	1672781	forward	predicted peptidase
mdtI	b1599	1672820	1673149	reverse	multidrug / spermidine efflux pump - membrane subunit MdtI
mdtJ	b1600	1673136	1673501	reverse	multidrug / spermidine efflux pump - membrane subunit MdtJ
tqsA	b1601	1673913	1674947	forward	quorum signal AI-2 exporter
pntB	b1602	1674972	1676360	reverse	pyridine nucleotide transhydrogenase, &beta; subunit
pntA	b1603	1676371	1677903	reverse	pyridine nucleotide transhydrogenase, &alpha; subunit
ydgH	b1604	1678427	1679371	forward	predicted protein
ydgI	b1605	1679557	1680939	forward	predicted inner membrane transport protein
folM	b1606	1680976	1681698	forward	dihydromonapterin reductase/dihydrofolate reductase
ydgC	b1607	1681695	1682030	reverse	hypothetical protein
rstA	b1608	1682159	1682878	forward	RstA transcriptional regulator
rstB	b1609	1682882	1684183	forward	RstB sensory histidine kinase
tus	b1610	1684259	1685188	forward	DNA-binding protein; inhibition of replication at Ter sites
fumC	b1611	1685185	1686588	reverse	fumarase C
fumA	b1612	1686731	1688377	reverse	fumarase A
manA	b1613	1688576	1689751	forward	mannose-6-phosphate isomerase
ydgA	b1614	1689852	1691360	forward	conserved protein
uidC	b1615	1691586	1692851	reverse	outer membrane-associated protein
uidB	b1616	1692890	1694263	reverse	glucuronide:H<sup>+</sup> symporter
uidA	b1617	1694260	1696071	reverse	&beta;-D-glucuronidase
uidR	b1618	1696462	1697052	reverse	UidR DNA-binding transcriptional repressor
hdhA	b1619	1697273	1698040	reverse	7-&alpha;-hydroxysteroid dehydrogenase
malI	b1620	1698152	1699180	reverse	MalI DNA-binding transcriptional repressor
malX	b1621	1699355	1700947	forward	MalX PTS permease
malY	b1622	1700957	1702129	forward	bifunctional &beta;-cystathionase, PLP-dependent and regulator of maltose regulon
add	b1623	1702233	1703234	forward	adenosine deaminase
ydgJ	b1624	1703268	1704308	reverse	predicted oxidoreductase
blr	b4409	1704551	1704676	forward	&beta;-lactam resistance protein
cnu	b1625	1704949	1705164	forward	H-NS- and StpA-binding protein
ydgK	b1626	1705250	1705690	forward	conserved inner membrane protein
rsxA	b1627	1705767	1706348	forward	integral membrane protein of SoxR-reducing complex
rsxB	b1628	1706348	1706926	forward	member of SoxR-reducing complex
rsxC	b1629	1706919	1709141	forward	member of SoxR-reducing complex
rsxD	b1630	1709142	1710200	forward	integral membrane protein of SoxR-reducing complex
rsxG	b1631	1710204	1710824	forward	member of SoxR-reducing complex
rsxE	b1632	1710828	1711523	forward	integral membrane protein of SoxR-reducing complex
nth	b1633	1711523	1712158	forward	endonuclease III
dtpA	b1634	1712769	1714271	forward	tripeptide / dipeptide:H<sup>+</sup> symporter DtpA
gstA	b1635	1714377	1714982	forward	glutathione S-transferase
pdxY	b1636	1715026	1715889	reverse	pyridoxal kinase 2
tyrS	b1637	1715948	1717222	reverse	tyrosine-tRNA ligase
pdxH	b1638	1717351	1718007	reverse	pyridoxine 5'-phosphate oxidase / pyridoxamine 5'-phosphate oxidase
mliC	b1639	1718066	1718395	reverse	inhibitor of c-type lysozyme, predicted lipoprotein
anmK	b1640	1718493	1719602	reverse	anhydro-<i>N</i>-acetylmuramic acid kinase
slyB	b1641	1719876	1720343	forward	outer membrane lipoprotein
slyA	b1642	1720390	1720824	reverse	SlyA DNA-binding transcriptional activator
ydhI	b1643	1721025	1721261	forward	predicted inner membrane protein
ydhJ	b1644	1721264	1722121	forward	inner membrane protein YdhJ
ydhK	b1645	1722121	1724133	forward	inner membrane protein YdhK
sodC	b1646	1724134	1724655	reverse	superoxide dismutase (Cu-Zn)
ydhF	b1647	1724736	1725632	reverse	predicted oxidoreductase
ydhL	b1648	1725681	1725920	reverse	conserved protein
nemR	b1649	1726023	1726622	forward	NemR DNA-binding transcriptional repressor
nemA	b1650	1726659	1727756	forward	N-ethylmaleimide reductase, FMN-linked
gloA	b1651	1727837	1728244	forward	glyoxalase I
rnt	b1652	1728347	1728994	forward	RNase T
lhr	b1653	1729087	1733703	forward	member of ATP-dependent helicase superfamily II
grxD	b1654	1733754	1734101	reverse	glutaredoxin 4
mepH	b1655	1734435	1735250	forward	murein DD-endopeptidase MepH
sodB	b1656	1735378	1735959	forward	superoxide dismutase (Fe)
ydhP	b1657	1736121	1737290	reverse	putative transport protein - major facilitator superfamily
ynhF	b4602	1737456	1737545	reverse	small stress response membrane protein
purR	b1658	1737844	1738869	forward	PurR transcriptional repressor
ydhB	b1659	1738866	1739798	reverse	protein with similarity to transcriptional regulators
ydhC	b1660	1739911	1741122	forward	putative transport protein, major facilitator superfamily (MFS)
cfa	b1661	1741413	1742561	forward	cyclopropane fatty acyl phospholipid synthase
ribC	b1662	1742601	1743242	reverse	riboflavin synthase
mdtK	b1663	1743457	1744830	forward	multidrug efflux pump
ydhQ	b1664	1744871	1746127	reverse	conserved protein
valV	b1665	1746435	1746511	forward	tRNA<SUP>valV</SUP>
valW	b1666	1746516	1746592	forward	tRNA<SUP>valW</SUP>
ydhR	b1667	1746700	1747005	forward	predicted monooxygenase
ydhS	b1668	1747131	1748735	forward	conserved protein with FAD/NAD(P)-binding domain
ydhT	b1669	1748747	1749559	reverse	conserved protein
ydhU	b1670	1749563	1750348	reverse	predicted cytochrome
ydhX	b1671	1750345	1751013	reverse	predicted 4Fe-4S ferredoxin-type protein
ydhW	b1672	1751077	1751724	reverse	predicted protein
ydhV	b1673	1751728	1753830	reverse	predicted oxidoreductase
ydhY	b1674	1753851	1754477	reverse	predicted 4Fe-4S ferredoxin-type protein
ydhZ	b1675	1754932	1755141	reverse	predicted protein
pykF	b1676	1755698	1757110	forward	pyruvate kinase I
lpp	b1677	1757421	1757657	forward	murein lipoprotein
ldtE	b1678	1757721	1758725	reverse	L,D-transpeptidase LdtE
sufE	b1679	1758874	1759290	reverse	sulfur acceptor for SufS cysteine desulfurase
sufS	b1680	1759303	1760523	reverse	L-cysteine desulfurase
sufD	b1681	1760520	1761791	reverse	SufD component of SufBCD Fe-S cluster scaffold complex
sufC	b1682	1761766	1762512	reverse	SufC component of SufBCD Fe-S cluster scaffold complex
sufB	b1683	1762522	1764009	reverse	SufB component of SufBCD Fe-S cluster scaffold complex
sufA	b1684	1764018	1764386	reverse	Fe-S transport protein in Fe-S cluster assembly
rydB	b4430	1764713	1764780	reverse	RydB
ydiH	b1685	1764934	1765122	reverse	predicted protein
menI	b1686	1765222	1765632	reverse	1,4-dihydroxy-2-naphthoyl-CoA thioesterase
ydiJ	b1687	1765629	1768685	reverse	predicted FAD-linked oxidoreductase
ydiK	b1688	1769074	1770186	forward	inner membrane protein YdiK
rprA	b4431	1770372	1770476	forward	RprA
ydiL	b1689	1770615	1770971	forward	conserved protein
ydiM	b1690	1771071	1772285	forward	putative transport protein, major facilitator superfamily
ydiN	b1691	1772512	1773777	forward	putative transport protein, major facilitator superfamily
ydiB	b1692	1773789	1774655	forward	shikimate dehydrogenase / quinate dehydrogenase
aroD	b1693	1774686	1775444	forward	3-dehydroquinate dehydratase
ydiF	b1694	1775587	1777182	forward	fused predicted acetyl-CoA:acetoacetyl-CoA transferase: &alpha; subunit/&beta; subunit
ydiO	b1695	1777196	1778347	forward	predicted enoyl-CoA reductase
ydiP	b1696	1778390	1779301	reverse	predicted DNA-binding transcriptional regulator
ydiQ	b1697	1779617	1780381	forward	conserved protein
ydiR	b1698	1780401	1781339	forward	predicted electron transport flavoprotein, FAD-binding
ydiS	b1699	1781395	1782684	forward	predicted oxidoreductase with FAD/NAD(P)-binding domain
ydiT	b1700	1782681	1782974	forward	predicted 4Fe-4S ferredoxin-type protein
fadK	b1701	1782977	1784677	forward	short chain acyl-CoA synthetase
ppsA	b1702	1784734	1787112	reverse	phosphoenolpyruvate synthetase
ppsR	b1703	1787445	1788278	forward	PEP synthetase regulatory protein
aroH	b1704	1788435	1789481	forward	2-dehydro-3-deoxyphosphoheptonate aldolase
ydiE	b1705	1789613	1789804	forward	conserved protein
ydiU	b1706	1789808	1791244	reverse	conserved protein
ydiV	b1707	1791307	1792020	reverse	anti-FlhDC factor
nlpC	b1708	1792267	1792731	reverse	NlpC-putative lipoprotein hydrolase
btuD	b1709	1792809	1793558	reverse	vitamin B<sub>12</sub> ABC transporter - ATP binding subunit
btuE	b1710	1793558	1794109	reverse	thioredoxin/glutathione peroxidase
btuC	b1711	1794172	1795152	reverse	vitamin B<sub>12</sub> ABC transporter - membrane subunit
ihfA	b1712	1795253	1795552	reverse	integration host factor (IHF), &alpha; subunit
pheT	b1713	1795557	1797944	reverse	phenylalanine-tRNA ligase &beta;-chain
pheS	b1714	1797959	1798942	reverse	phenylalanine-tRNA ligase &alpha;-chain
pheM	b1715	1799226	1799270	reverse	phenylalanyl-tRNA synthetase (pheST) operon leader peptide
rplT	b1716	1799393	1799749	reverse	50S ribosomal subunit protein L20
rpmI	b1717	1799802	1799999	reverse	50S ribosomal subunit protein L35
infC	b1718	1800096	1800638	reverse	protein chain initiation factor IF-3
thrS	b1719	1800642	1802570	reverse	threonine-tRNA ligase
arpB_1		1803094	1803567	forward	predicted protein, N-ter fragment
arpB_2		1803578	1804993	forward	predicted protein, C-ter fragment
yniD	b4535	1805165	1805272	forward	small predicted membrane protein
ydiY	b1722	1805325	1806083	reverse	conserved protein
pfkB	b1723	1806370	1807299	forward	6-phosphofructokinase II
ydiZ	b1724	1807400	1807690	forward	predicted protein
yniA	b1725	1807796	1808656	forward	predicted phosphotransferase/kinase
yniB	b1726	1808697	1809233	reverse	predicted inner membrane protein
yniC	b1727	1809380	1810048	forward	2-deoxyglucose-6-phosphatase
ydjM	b1728	1810211	1810801	forward	predicted inner membrane protein regulated by LexA
tcyP	b1729	1810934	1812325	forward	cystine / cysteine:cation symporter
ydjO	b1730	1812329	1813132	reverse	predicted protein
cedA	b1731	1813421	1813663	reverse	cell division modulator
katE	b1732	1813867	1816128	forward	catalase II
chbG	b1733	1816386	1817135	reverse	chito-oligosaccharide mono-deacetylase
chbF	b1734	1817148	1818500	reverse	monoacetylchitobiose-6-phosphate hydrolase
chbR	b1735	1818605	1819447	reverse	ChbR DNA-binding transcriptional dual regulator
chbA	b1736	1819455	1819805	reverse	chitobiose PTS permease - ChbA subunit
chbC	b1737	1819856	1821214	reverse	chitobiose PTS permease - ChbC subunit
chbB	b1738	1821299	1821619	reverse	chitobiose PTS permease - ChbB subunit
osmE	b1739	1821918	1822256	reverse	osmotically inducible protein OsmE
nadE	b1740	1822458	1823285	forward	NAD synthetase, NH<sub>3</sub>-dependent
cho	b1741	1823515	1824402	forward	endonuclease of nucleotide excision repair
ves	b1742	1824362	1824937	reverse	conserved protein
spy3'		1825060	1825107	reverse	Spy3'
spy	b1743	1825140	1825625	reverse	ATP-independent periplasmic chaperone
astE	b1744	1825955	1826923	reverse	succinylglutamate desuccinylase
astB	b1745	1826916	1828259	reverse	succinylarginine dihydrolase
astD	b1746	1828256	1829734	reverse	aldehyde dehydrogenase
astA	b1747	1829731	1830765	reverse	arginine succinyltransferase
astC	b1748	1830762	1831982	reverse	succinylornithine transaminase
xthA	b1749	1832428	1833234	forward	exonuclease III
ydjX	b1750	1833401	1834111	forward	inner membrane protein YdjX
ydjY	b1751	1834116	1834793	forward	predicted protein
ydjZ	b1752	1834808	1835515	forward	conserved inner membrane protein
ynjA	b1753	1835515	1836063	forward	conserved protein
ynjB	b1754	1836073	1837239	forward	conserved protein
ynjC	b1755	1837212	1838747	forward	putative transport protein, ABC superfamily - membrane component
ynjD	b1756	1838747	1839400	forward	putative transport protein, ABC superfamily - ATP-binding subunit
ynjE	b1757	1839467	1840774	forward	molybdopterin synthase sulfurtransferase
ynjF	b1758	1840783	1841403	reverse	predicted phosphatidyl transferase, inner membrane protein
nudG	b1759	1841490	1841897	forward	5-hydroxy-CTP diphosphatase
ynjH	b1760	1841863	1842135	reverse	predicted protein
gdhA	b1761	1842371	1843714	forward	glutamate dehydrogenase
ynjI	b1762	1843831	1844871	reverse	predicted inner membrane protein
topB	b1763	1844999	1846960	reverse	DNA topoisomerase III
selD	b1764	1846965	1848008	reverse	selenide, water dikinase
ydjA	b1765	1848125	1848676	reverse	predicted oxidoreductase
sppA	b1766	1848837	1850693	forward	protease IV, a signal peptide peptidase
ansA	b1767	1850860	1851876	forward	asparaginase I
pncA	b1768	1851887	1852528	forward	nicotinamidase/pyrazinamidase
ydjE	b1769	1852621	1853979	reverse	putative transport protein, major facilitator superfamily
ydjF	b1770	1854096	1854854	reverse	predicted DNA-binding transcriptional regulator
ydjG	b1771	1854991	1855971	reverse	methylglyoxal reductase (NADH-dependent)
ydjH	b1772	1855981	1856928	reverse	predicted kinase
ydjI	b1773	1856933	1857769	reverse	predicted aldolase
ydjJ	b1774	1857790	1858833	reverse	predicted oxidoreductase, Zn-dependent and NAD(P)-binding
ydjK	b1775	1858850	1860229	reverse	putative transport protein, major facilitator superfamily
ydjL	b1776	1860256	1861332	reverse	predicted oxidoreductase, Zn-dependent and NAD(P)-binding
yeaC	b1777	1861702	1861974	reverse	conserved protein
msrB	b1778	1862016	1862429	reverse	methionine sulfoxide reductase B
gapA	b1779	1862771	1863766	forward	glyceraldehyde 3-phosphate dehydrogenase
yeaD	b1780	1863850	1864734	forward	conserved protein
yeaE	b1781	1864782	1865636	reverse	methylglyoxal reductase
mipA	b1782	1865726	1866472	reverse	scaffolding protein that interacts with murein polymerase and murein hydrolase
yeaG	b1783	1866908	1868842	forward	protein kinase
yeaH	b1784	1868955	1870238	forward	conserved protein
cdgI	b1785	1870385	1871860	forward	predicted c-di-GMP binding protein
dgcJ	b1786	1872041	1873531	forward	predicted diguanylate cyclase
yeaK	b1787	1873574	1874077	forward	mischarged aminoacyl-tRNA deacylase
yoaI	b1788	1874078	1874182	reverse	predicted protein
yeaL	b1789	1874352	1874798	forward	conserved inner membrane protein
nimR	b1790	1874755	1875576	reverse	NimR DNA-binding transcriptional repressor
nimT	b1791	1875673	1876854	forward	drug (nitroimidazole) efflux pump
yeaO	b1792	1876909	1877256	forward	conserved protein
yoaF	b1793	1877278	1877532	reverse	conserved outer membrane protein
dgcP	b1794	1877715	1878740	forward	diguanylate cyclase
yoaK	b4676	1878773	1878871	forward	small membrane protein
yoaJ	b4675	1878874	1878948	forward	small membrane protein
yeaQ	b1795	1879007	1879255	reverse	conserved inner membrane protein
yoaG	b1796	1879403	1879585	reverse	predicted protein
yeaR	b1797	1879589	1879948	reverse	conserved protein
leuE	b1798	1880121	1880759	reverse	leucine exporter
dmlR	b1799	1880886	1881809	reverse	DmlR DNA-binding transcriptional regulator
dmlA	b1800	1881912	1882997	forward	D-malate / 3-isopropylmalate dehydrogenase (decarboxylating)
yeaV	b1801	1883188	1884633	forward	putative transport protein, betaine/carnitine/choline transporter family
yeaW	b1802	1884665	1885789	forward	2Fe-2S cluster-containing protein
yeaX	b1803	1885845	1886810	forward	predicted oxidoreductase
rnd	b1804	1886864	1887991	reverse	RNase D
sroD		1888017	1888102	reverse	SroD
fadD	b1805	1888061	1889746	reverse	fatty acyl-CoA synthetase
yeaY	b1806	1889951	1890532	reverse	predicted lipoprotein
tsaB	b1807	1890572	1891267	reverse	N<sup>6</sup>-L-threonylcarbamoyladenine synthase, TsaB subunit
yoaA	b1808	1891325	1893235	reverse	putative 5' to 3' DNA helicase implicated in DNA repair
yoaB	b1809	1893367	1893711	forward	conserved protein
yoaC	b1810	1894133	1894432	forward	predicted protein
yoaH	b1811	1894552	1894731	reverse	conserved protein
pabB	b1812	1894805	1896166	forward	aminodeoxychorismate synthase component 1
nudL	b1813	1896170	1896748	forward	predicted NUDIX hydrolase with low 3-phosphohydroxypyruvate phosphatase activity
sdaA	b1814	1896932	1898296	forward	L-serine deaminase I
pdeD	b1815	1898427	1900025	forward	predicted c-di-GMP phosphodiesterase
yoaE	b1816	1900029	1901585	reverse	predicted inner membrane protein
manX	b1817	1902048	1903019	forward	mannose PTS permease - ManX subunit
manY	b1818	1903082	1903882	forward	mannose PTS permease - ManY subunit
manZ	b1819	1903895	1904746	forward	mannose PTS permease - ManZ subunit
yobD	b1820	1904801	1905259	forward	conserved inner membrane protein
mntP	b1821	1905688	1906254	forward	manganese export protein
rlmA	b1822	1906251	1907060	reverse	23S rRNA m<sup>1</sup>G745 methyltransferase
cspC	b1823	1907226	1907435	reverse	stress protein, member of the CspA family
yobF	b1824	1907448	1907591	reverse	small protein involved in stress responses
yebO	b1825	1908261	1908548	reverse	predicted protein
mgrB	b1826	1908623	1908766	reverse	negative feedback regulator of the PhoQP system
yobH	b4536	1908925	1909164	forward	predicted protein
kdgR	b1827	1909308	1910099	reverse	KdgR DNA-binding transcriptional repressor
yebQ	b1828	1910276	1911649	forward	putative transport protein, major facilitator superfamily
htpX	b1829	1911695	1912576	reverse	heat shock protein, integral membrane protein
prc	b1830	1912768	1914816	reverse	tail-specific protease
proQ	b1831	1914836	1915534	reverse	RNA chaperone, involved in posttranscriptional control of ProP levels
msrC	b1832	1915631	1916128	reverse	free methionine-(<i>R</i>)-sulfoxide reductase
yebS	b1833	1916258	1917541	forward	conserved inner membrane protein
yebT	b1834	1917510	1920143	forward	conserved protein
rsmF	b1835	1920223	1921662	forward	16S rRNA m<sup>5</sup>C1407 methyltransferase
yebV	b1836	1921780	1922016	forward	predicted protein
yebW	b1837	1922121	1922312	forward	predicted protein
pphA	b1838	1922313	1922969	reverse	phosphoprotein phosphatase 1
ryeA	b4432	1923066	1923314	forward	SraC
sdsR	b4433	1923104	1923207	reverse	RyeB
yebY	b1839	1923365	1923706	reverse	predicted protein
yebZ	b1840	1923719	1924591	reverse	predicted inner membrane protein
yobA	b1841	1924595	1924969	reverse	conserved protein
holE	b1842	1925108	1925338	forward	DNA polymerase III, &theta; subunit
yobB	b1843	1925440	1926096	forward	conserved protein
exoX	b1844	1926120	1926782	forward	exonuclease X
ptrB	b1845	1926779	1928839	reverse	oligopeptidase B
yebE	b1846	1929048	1929707	reverse	conserved inner membrane protein
yebF	b1847	1930034	1930390	reverse	predicted protein
yebG	b1848	1930457	1930747	reverse	conserved protein regulated by LexA
purT	b1849	1930881	1932059	forward	phosphoribosylglycinamide formyltransferase 2
eda	b1850	1932115	1932756	reverse	multifunctional 2-keto-3-deoxygluconate 6-phosphate aldolase and 2-keto-4-hydroxyglutarate aldolase and oxaloacetate decarboxylase
edd	b1851	1932793	1934604	reverse	phosphogluconate dehydratase
zwf	b1852	1934839	1936314	reverse	glucose-6-phosphate dehydrogenase (NADP<sup>+</sup>)
yebK	b1853	1936652	1937521	forward	YebK DNA-binding transcriptional repressor
pykA	b1854	1937649	1939091	forward	pyruvate kinase II
lpxM	b1855	1939222	1940193	reverse	myristoyl-acyl carrier protein (ACP)-dependent acyltransferase
mepM	b1856	1940313	1941635	reverse	murein DD-endopeptidase MepM
znuA	b1857	1941651	1942583	reverse	Zn<sup>2+</sup> ABC transporter - periplasmic binding protein
znuC	b1858	1942662	1943417	forward	Zn<sup>2+</sup> ABC transporter - ATP binding subunit
znuB	b1859	1943414	1944199	forward	Zn<sup>2+</sup> ABC transporter - membrane subunit
ruvB	b1860	1944346	1945356	reverse	branch migration of Holliday structures; repair helicase
ruvA	b1861	1945365	1945976	reverse	branch migration of Holliday structures; repair
yobI	b4677	1946115	1946180	reverse	small protein
yebB	b1862	1946251	1946853	forward	predicted protein
ruvC	b1863	1946855	1947376	reverse	Holliday junction nuclease; resolution of structures; repair
yebC	b1864	1947411	1948151	reverse	conserved protein
nudB	b1865	1948180	1948632	reverse	dihydroneopterin triphosphate pyrophosphohydrolase
aspS	b1866	1948750	1950522	reverse	aspartate-tRNA ligase
yecD	b1867	1950832	1951398	forward	predicted hydrolase
yecE	b1868	1951395	1952213	forward	conserved protein
yecN	b1869	1952266	1952661	forward	predicted inner membrane protein
cmoA	b1870	1952702	1953445	forward	carboxy-<i>S</i>-adenosyl-L-methionine synthase
cmoB	b1871	1953442	1954413	forward	tRNA U34 carboxymethyltransferase
torZ	b1872	1954578	1957007	reverse	trimethylamine N-oxide reductase, TorZ subunit
torY	b1873	1957032	1958132	reverse	trimethylamine N-oxide reductase, <I>c</I>-type cytochrome subunit
micL		1958441	1958520	reverse	MicL-S small regulatory RNA
cutC	b1874	1958520	1959266	reverse	protein potentially involved in copper homeostasis
yecM	b1875	1959280	1959846	reverse	predicted metal-binding enzyme
argS	b1876	1960062	1961795	forward	arginine-tRNA ligase
yecT	b1877	1961972	1962460	forward	predicted protein
flhE	b1878	1962580	1962972	reverse	flagellar protein
flhA	b1879	1962972	1965050	reverse	flagellar biosynthesis protein FlhA
flhB	b1880	1965043	1966191	reverse	flagellar biosynthesis protein FlhB
cheZ	b1881	1966393	1967037	reverse	CheZ
cheY	b1882	1967048	1967437	reverse	chemotaxis regulator transmitting signal to flagellar motor component
cheB	b1883	1967452	1968501	reverse	CheB
[truncated: 2,654 more rows]
